# Supplementary material for: Exploring the mechanism of action of Xuanfei Baidu granule (XFBD) in the treatment of COVID-19 based on molecular docking and molecular dynamics
Source: Front Cell Infect Microbiol. 2022 Aug 10;12:965273. doi: 10.3389/fcimb.2022.965273 (PMC9399524; doi:10.3389/fcimb.2022.965273)
Supplement: Supplementary file 1 [file Table_1.xlsx]

## Sheet: COVID19
Gene Symbol	Description	Category	Gifts	GC Id	Relevance score	GeneCards Link
TLR7	Toll Like Receptor 7	Protein Coding	46	GC0XP012867	23.9783	https://www.genecards.org/cgi-bin/carddisp.pl?gene=TLR7
IL6	Interleukin 6	Protein Coding	48	GC07P022725	22.2499	https://www.genecards.org/cgi-bin/carddisp.pl?gene=IL6
CRP	C-Reactive Protein	Protein Coding	45	GC01M159725	15.9421	https://www.genecards.org/cgi-bin/carddisp.pl?gene=CRP
TNF	Tumor Necrosis Factor	Protein Coding	50	GC06P076864	14.3125	https://www.genecards.org/cgi-bin/carddisp.pl?gene=TNF
IL10	Interleukin 10	Protein Coding	46	GC01M206767	13.3748	https://www.genecards.org/cgi-bin/carddisp.pl?gene=IL10
NLRP3	NLR Family Pyrin Domain Containing 3	Protein Coding	46	GC01P247415	13.0805	https://www.genecards.org/cgi-bin/carddisp.pl?gene=NLRP3
F3	Coagulation Factor III, Tissue Factor	Protein Coding	45	GC01M094570	12.959	https://www.genecards.org/cgi-bin/carddisp.pl?gene=F3
DPP4	Dipeptidyl Peptidase 4	Protein Coding	49	GC02M161992	12.4113	https://www.genecards.org/cgi-bin/carddisp.pl?gene=DPP4
HLA-A	Major Histocompatibility Complex, Class I, A	Protein Coding	46	GC06P076821	11.8153	https://www.genecards.org/cgi-bin/carddisp.pl?gene=HLA-A
IL4	Interleukin 4	Protein Coding	45	GC05P132673	11.8151	https://www.genecards.org/cgi-bin/carddisp.pl?gene=IL4
ACE	Angiotensin I Converting Enzyme	Protein Coding	50	GC17P063477	11.7299	https://www.genecards.org/cgi-bin/carddisp.pl?gene=ACE
TLR4	Toll Like Receptor 4	Protein Coding	50	GC09P117704	11.682	https://www.genecards.org/cgi-bin/carddisp.pl?gene=TLR4
APOE	Apolipoprotein E	Protein Coding	50	GC19P051999	11.6413	https://www.genecards.org/cgi-bin/carddisp.pl?gene=APOE
IFNA2	Interferon Alpha 2	Protein Coding	42	GC09M021384	11.3755	https://www.genecards.org/cgi-bin/carddisp.pl?gene=IFNA2
NRP1	Neuropilin 1	Protein Coding	45	GC10M033177	11.105	https://www.genecards.org/cgi-bin/carddisp.pl?gene=NRP1
IL2RA	Interleukin 2 Receptor Subunit Alpha	Protein Coding	49	GC10M006010	10.7027	https://www.genecards.org/cgi-bin/carddisp.pl?gene=IL2RA
AR	Androgen Receptor	Protein Coding	51	GC0XP067544	10.3707	https://www.genecards.org/cgi-bin/carddisp.pl?gene=AR
NPPB	Natriuretic Peptide B	Protein Coding	43	GC01M011858	9.98545	https://www.genecards.org/cgi-bin/carddisp.pl?gene=NPPB
IL1B	Interleukin 1 Beta	Protein Coding	46	GC02M112829	9.87245	https://www.genecards.org/cgi-bin/carddisp.pl?gene=IL1B
EGFR	Epidermal Growth Factor Receptor	Protein Coding	52	GC07P055019	9.59044	https://www.genecards.org/cgi-bin/carddisp.pl?gene=EGFR
F2	Coagulation Factor II, Thrombin	Protein Coding	48	GC11P046720	8.46279	https://www.genecards.org/cgi-bin/carddisp.pl?gene=F2
IFNG	Interferon Gamma	Protein Coding	47	GC12M068154	8.07784	https://www.genecards.org/cgi-bin/carddisp.pl?gene=IFNG
IFNB1	Interferon Beta 1	Protein Coding	42	GC09M021077	7.58944	https://www.genecards.org/cgi-bin/carddisp.pl?gene=IFNB1
IFNA1	Interferon Alpha 1	Protein Coding	40	GC09P021577	7.4002	https://www.genecards.org/cgi-bin/carddisp.pl?gene=IFNA1
CD99	CD99 Molecule (Xg Blood Group)	Protein Coding	39	GC0XP002691	6.41895	https://www.genecards.org/cgi-bin/carddisp.pl?gene=CD99
INS	Insulin	Protein Coding	46	GC11M002159	6.31271	https://www.genecards.org/cgi-bin/carddisp.pl?gene=INS
CSF2	Colony Stimulating Factor 2	Protein Coding	42	GC05P132073	6.09223	https://www.genecards.org/cgi-bin/carddisp.pl?gene=CSF2
FCGR3A	Fc Gamma Receptor IIIa	Protein Coding	44	GC01M161541	6.05789	https://www.genecards.org/cgi-bin/carddisp.pl?gene=FCGR3A
TNFRSF1B	TNF Receptor Superfamily Member 1B	Protein Coding	46	GC01P012167	5.96407	https://www.genecards.org/cgi-bin/carddisp.pl?gene=TNFRSF1B
TLR3	Toll Like Receptor 3	Protein Coding	50	GC04P186059	5.73622	https://www.genecards.org/cgi-bin/carddisp.pl?gene=TLR3
CCR5	C-C Motif Chemokine Receptor 5	Protein Coding	45	GC03P046383	5.48104	https://www.genecards.org/cgi-bin/carddisp.pl?gene=CCR5
MUC1	Mucin 1, Cell Surface Associated	Protein Coding	48	GC01M155185	5.46882	https://www.genecards.org/cgi-bin/carddisp.pl?gene=MUC1
CXCL8	C-X-C Motif Chemokine Ligand 8	Protein Coding	40	GC04P073740	5.09742	https://www.genecards.org/cgi-bin/carddisp.pl?gene=CXCL8
HLA-B	Major Histocompatibility Complex, Class I, B	Protein Coding	46	GC06M061261	4.93932	https://www.genecards.org/cgi-bin/carddisp.pl?gene=HLA-B
CD4	CD4 Molecule	Protein Coding	48	GC12P006786	4.83116	https://www.genecards.org/cgi-bin/carddisp.pl?gene=CD4
BSG	Basigin (Ok Blood Group)	Protein Coding	43	GC19P000571	4.79502	https://www.genecards.org/cgi-bin/carddisp.pl?gene=BSG
TNFRSF1A	TNF Receptor Superfamily Member 1A	Protein Coding	48	GC12M006328	4.77659	https://www.genecards.org/cgi-bin/carddisp.pl?gene=TNFRSF1A
TLR2	Toll Like Receptor 2	Protein Coding	50	GC04P153684	4.70405	https://www.genecards.org/cgi-bin/carddisp.pl?gene=TLR2
ALB	Albumin	Protein Coding	49	GC04P073397	4.67001	https://www.genecards.org/cgi-bin/carddisp.pl?gene=ALB
IRF3	Interferon Regulatory Factor 3	Protein Coding	45	GC19M049659	4.53757	https://www.genecards.org/cgi-bin/carddisp.pl?gene=IRF3
CCL2	C-C Motif Chemokine Ligand 2	Protein Coding	47	GC17P034255	4.20435	https://www.genecards.org/cgi-bin/carddisp.pl?gene=CCL2
IL17A	Interleukin 17A	Protein Coding	41	GC06P052186	4.10438	https://www.genecards.org/cgi-bin/carddisp.pl?gene=IL17A
HSPA5	Heat Shock Protein Family A (Hsp70) Member 5	Protein Coding	46	GC09M125234	3.87724	https://www.genecards.org/cgi-bin/carddisp.pl?gene=HSPA5
SERPINE1	Serpin Family E Member 1	Protein Coding	49	GC07P101127	3.8634	https://www.genecards.org/cgi-bin/carddisp.pl?gene=SERPINE1
NRP2	Neuropilin 2	Protein Coding	45	GC02P205681	3.82368	https://www.genecards.org/cgi-bin/carddisp.pl?gene=NRP2
SERPINA1	Serpin Family A Member 1	Protein Coding	48	GC14M094376	3.75967	https://www.genecards.org/cgi-bin/carddisp.pl?gene=SERPINA1
CALCA	Calcitonin Related Polypeptide Alpha	Protein Coding	44	GC11M014945	3.71535	https://www.genecards.org/cgi-bin/carddisp.pl?gene=CALCA
IL7	Interleukin 7	Protein Coding	41	GC08M078689	3.67357	https://www.genecards.org/cgi-bin/carddisp.pl?gene=IL7
HIF1A	Hypoxia Inducible Factor 1 Subunit Alpha	Protein Coding	46	GC14P061695	3.66605	https://www.genecards.org/cgi-bin/carddisp.pl?gene=HIF1A
HMOX1	Heme Oxygenase 1	Protein Coding	50	GC22P035380	3.65838	https://www.genecards.org/cgi-bin/carddisp.pl?gene=HMOX1
CTSL	Cathepsin L	Protein Coding	46	GC09P087725	3.63371	https://www.genecards.org/cgi-bin/carddisp.pl?gene=CTSL
IL18	Interleukin 18	Protein Coding	42	GC11M112143	3.6279	https://www.genecards.org/cgi-bin/carddisp.pl?gene=IL18
IFIH1	Interferon Induced With Helicase C Domain 1	Protein Coding	45	GC02M162267	3.58713	https://www.genecards.org/cgi-bin/carddisp.pl?gene=IFIH1
TGFB1	Transforming Growth Factor Beta 1	Protein Coding	50	GC19M041301	3.49991	https://www.genecards.org/cgi-bin/carddisp.pl?gene=TGFB1
STAT1	Signal Transducer And Activator Of Transcription 1	Protein Coding	51	GC02M190908	3.39024	https://www.genecards.org/cgi-bin/carddisp.pl?gene=STAT1
F5	Coagulation Factor V	Protein Coding	46	GC01M169511	3.37092	https://www.genecards.org/cgi-bin/carddisp.pl?gene=F5
EDN1	Endothelin 1	Protein Coding	48	GC06P012256	3.31964	https://www.genecards.org/cgi-bin/carddisp.pl?gene=EDN1
HMGB1	High Mobility Group Box 1	Protein Coding	44	GC13M030456	3.28654	https://www.genecards.org/cgi-bin/carddisp.pl?gene=HMGB1
PRF1	Perforin 1	Protein Coding	45	GC10M070597	3.22705	https://www.genecards.org/cgi-bin/carddisp.pl?gene=PRF1
FAS	Fas Cell Surface Death Receptor	Protein Coding	49	GC10P090723	3.19849	https://www.genecards.org/cgi-bin/carddisp.pl?gene=FAS
IL13	Interleukin 13	Protein Coding	42	GC05P132656	3.17528	https://www.genecards.org/cgi-bin/carddisp.pl?gene=IL13
CCL5	C-C Motif Chemokine Ligand 5	Protein Coding	42	GC17M035871	3.14094	https://www.genecards.org/cgi-bin/carddisp.pl?gene=CCL5
ANGPT2	Angiopoietin 2	Protein Coding	46	GC08M006499	3.06301	https://www.genecards.org/cgi-bin/carddisp.pl?gene=ANGPT2
CD14	CD14 Molecule	Protein Coding	45	GC05M140631	3.04351	https://www.genecards.org/cgi-bin/carddisp.pl?gene=CD14
TLR8	Toll Like Receptor 8	Protein Coding	47	GC0XP012924	3.04274	https://www.genecards.org/cgi-bin/carddisp.pl?gene=TLR8
CCL3	C-C Motif Chemokine Ligand 3	Protein Coding	38	GC17M036088	2.85746	https://www.genecards.org/cgi-bin/carddisp.pl?gene=CCL3
ZC3HAV1	Zinc Finger CCCH-Type Containing, Antiviral 1	Protein Coding	38	GC07M139044	2.84714	https://www.genecards.org/cgi-bin/carddisp.pl?gene=ZC3HAV1
SFTPB	Surfactant Protein B	Protein Coding	44	GC02M085657	2.81848	https://www.genecards.org/cgi-bin/carddisp.pl?gene=SFTPB
AGTR2	Angiotensin II Receptor Type 2	Protein Coding	43	GC0XP116170	2.78262	https://www.genecards.org/cgi-bin/carddisp.pl?gene=AGTR2
SELP	Selectin P	Protein Coding	45	GC01M169558	2.77829	https://www.genecards.org/cgi-bin/carddisp.pl?gene=SELP
NFE2L2	NFE2 Like BZIP Transcription Factor 2	Protein Coding	48	GC02M177227	2.73035	https://www.genecards.org/cgi-bin/carddisp.pl?gene=NFE2L2
SERPINC1	Serpin Family C Member 1	Protein Coding	47	GC01M174490	2.64559	https://www.genecards.org/cgi-bin/carddisp.pl?gene=SERPINC1
FLT1	Fms Related Receptor Tyrosine Kinase 1	Protein Coding	50	GC13M028300	2.62414	https://www.genecards.org/cgi-bin/carddisp.pl?gene=FLT1
GPT	Glutamic--Pyruvic Transaminase	Protein Coding	41	GC08P144502	2.59428	https://www.genecards.org/cgi-bin/carddisp.pl?gene=GPT
IL2	Interleukin 2	Protein Coding	44	GC04M122451	2.58199	https://www.genecards.org/cgi-bin/carddisp.pl?gene=IL2
EPO	Erythropoietin	Protein Coding	41	GC07P100720	2.55343	https://www.genecards.org/cgi-bin/carddisp.pl?gene=EPO
MPO	Myeloperoxidase	Protein Coding	50	GC17M058269	2.52238	https://www.genecards.org/cgi-bin/carddisp.pl?gene=MPO
TLR9	Toll Like Receptor 9	Protein Coding	45	GC03M052222	2.50841	https://www.genecards.org/cgi-bin/carddisp.pl?gene=TLR9
ICOSLG	Inducible T Cell Costimulator Ligand	Protein Coding	39	GC21M044222	2.50841	https://www.genecards.org/cgi-bin/carddisp.pl?gene=ICOSLG
CCL4	C-C Motif Chemokine Ligand 4	Protein Coding	38	GC17P036103	2.48804	https://www.genecards.org/cgi-bin/carddisp.pl?gene=CCL4
STAT3	Signal Transducer And Activator Of Transcription 3	Protein Coding	50	GC17M042313	2.44979	https://www.genecards.org/cgi-bin/carddisp.pl?gene=STAT3
VDR	Vitamin D Receptor	Protein Coding	50	GC12M047841	2.40928	https://www.genecards.org/cgi-bin/carddisp.pl?gene=VDR
IL1A	Interleukin 1 Alpha	Protein Coding	43	GC02M112773	2.40281	https://www.genecards.org/cgi-bin/carddisp.pl?gene=IL1A
CXCL1	C-X-C Motif Chemokine Ligand 1	Protein Coding	41	GC04P073869	2.40281	https://www.genecards.org/cgi-bin/carddisp.pl?gene=CXCL1
G6PD	Glucose-6-Phosphate Dehydrogenase	Protein Coding	49	GC0XM154531	2.38671	https://www.genecards.org/cgi-bin/carddisp.pl?gene=G6PD
MTHFR	Methylenetetrahydrofolate Reductase	Protein Coding	48	GC01M011785	2.36175	https://www.genecards.org/cgi-bin/carddisp.pl?gene=MTHFR
IL6R	Interleukin 6 Receptor	Protein Coding	48	GC01P154405	2.36175	https://www.genecards.org/cgi-bin/carddisp.pl?gene=IL6R
REN	Renin	Protein Coding	48	GC01M204154	2.34255	https://www.genecards.org/cgi-bin/carddisp.pl?gene=REN
CCR6	C-C Motif Chemokine Receptor 6	Protein Coding	44	GC06P167111	2.34255	https://www.genecards.org/cgi-bin/carddisp.pl?gene=CCR6
AGER	Advanced Glycosylation End-Product Specific Receptor	Protein Coding	44	GC06M032180	2.28227	https://www.genecards.org/cgi-bin/carddisp.pl?gene=AGER
SAA1	Serum Amyloid A1	Protein Coding	41	GC11P018449	2.23073	https://www.genecards.org/cgi-bin/carddisp.pl?gene=SAA1
AKAP8L	A-Kinase Anchoring Protein 8 Like	Protein Coding	35	GC19M015380	2.19147	https://www.genecards.org/cgi-bin/carddisp.pl?gene=AKAP8L
MMP1	Matrix Metallopeptidase 1	Protein Coding	51	GC11M102810	2.12121	https://www.genecards.org/cgi-bin/carddisp.pl?gene=MMP1
GDF15	Growth Differentiation Factor 15	Protein Coding	42	GC19P050952	2.07029	https://www.genecards.org/cgi-bin/carddisp.pl?gene=GDF15
HLA-DRB1	Major Histocompatibility Complex, Class II, DR Beta 1	Protein Coding	46	GC06M032578	2.03502	https://www.genecards.org/cgi-bin/carddisp.pl?gene=HLA-DRB1
NCAM1	Neural Cell Adhesion Molecule 1	Protein Coding	46	GC11P112961	2.02603	https://www.genecards.org/cgi-bin/carddisp.pl?gene=NCAM1
ICAM1	Intercellular Adhesion Molecule 1	Protein Coding	49	GC19P010310	2.01024	https://www.genecards.org/cgi-bin/carddisp.pl?gene=ICAM1
AHR	Aryl Hydrocarbon Receptor	Protein Coding	48	GC07P016916	1.99014	https://www.genecards.org/cgi-bin/carddisp.pl?gene=AHR
CST3	Cystatin C	Protein Coding	44	GC20M023646	1.96585	https://www.genecards.org/cgi-bin/carddisp.pl?gene=CST3
BRD4	Bromodomain Containing 4	Protein Coding	46	GC19M015236	1.90837	https://www.genecards.org/cgi-bin/carddisp.pl?gene=BRD4
LGALS3	Galectin 3	Protein Coding	44	GC14P055124	1.90136	https://www.genecards.org/cgi-bin/carddisp.pl?gene=LGALS3
SIRT3	Sirtuin 3	Protein Coding	46	GC11M000215	1.85279	https://www.genecards.org/cgi-bin/carddisp.pl?gene=SIRT3
LMNB1	Lamin B1	Protein Coding	46	GC05P126776	1.83187	https://www.genecards.org/cgi-bin/carddisp.pl?gene=LMNB1
ISG15	ISG15 Ubiquitin Like Modifier	Protein Coding	45	GC01P001001	1.81737	https://www.genecards.org/cgi-bin/carddisp.pl?gene=ISG15
HMGCR	3-Hydroxy-3-Methylglutaryl-CoA Reductase	Protein Coding	45	GC05P075336	1.7888	https://www.genecards.org/cgi-bin/carddisp.pl?gene=HMGCR
CYB5A	Cytochrome B5 Type A	Protein Coding	43	GC18M074250	1.7888	https://www.genecards.org/cgi-bin/carddisp.pl?gene=CYB5A
AKT1	AKT Serine/Threonine Kinase 1	Protein Coding	52	GC14M104769	1.76661	https://www.genecards.org/cgi-bin/carddisp.pl?gene=AKT1
PLG	Plasminogen	Protein Coding	48	GC06P160702	1.76661	https://www.genecards.org/cgi-bin/carddisp.pl?gene=PLG
VEGFA	Vascular Endothelial Growth Factor A	Protein Coding	47	GC06P043770	1.76661	https://www.genecards.org/cgi-bin/carddisp.pl?gene=VEGFA
GSTM1	Glutathione S-Transferase Mu 1	Protein Coding	41	GC01P109687	1.76661	https://www.genecards.org/cgi-bin/carddisp.pl?gene=GSTM1
C9orf72	C9orf72-SMCR8 Complex Subunit	Protein Coding	41	GC09M028148	1.76661	https://www.genecards.org/cgi-bin/carddisp.pl?gene=C9orf72
WWP1	WW Domain Containing E3 Ubiquitin Protein Ligase 1	Protein Coding	41	GC08P086342	1.76661	https://www.genecards.org/cgi-bin/carddisp.pl?gene=WWP1
RBM15	RNA Binding Motif Protein 15	Protein Coding	38	GC01P110338	1.76661	https://www.genecards.org/cgi-bin/carddisp.pl?gene=RBM15
PLA2G2A	Phospholipase A2 Group IIA	Protein Coding	46	GC01M019975	1.76526	https://www.genecards.org/cgi-bin/carddisp.pl?gene=PLA2G2A
PTBP1	Polypyrimidine Tract Binding Protein 1	Protein Coding	42	GC19P000797	1.72854	https://www.genecards.org/cgi-bin/carddisp.pl?gene=PTBP1
ILF3	Interleukin Enhancer Binding Factor 3	Protein Coding	39	GC19P010655	1.72854	https://www.genecards.org/cgi-bin/carddisp.pl?gene=ILF3
SMN1	Survival Of Motor Neuron 1, Telomeric	Protein Coding	41	GC05P070924	1.71669	https://www.genecards.org/cgi-bin/carddisp.pl?gene=SMN1
S100A12	S100 Calcium Binding Protein A12	Protein Coding	39	GC01M153373	1.71669	https://www.genecards.org/cgi-bin/carddisp.pl?gene=S100A12
LAG3	Lymphocyte Activating 3	Protein Coding	38	GC12P018557	1.69011	https://www.genecards.org/cgi-bin/carddisp.pl?gene=LAG3
CD274	CD274 Molecule	Protein Coding	43	GC09P005450	1.68189	https://www.genecards.org/cgi-bin/carddisp.pl?gene=CD274
NOS3	Nitric Oxide Synthase 3	Protein Coding	50	GC07P150990	1.66155	https://www.genecards.org/cgi-bin/carddisp.pl?gene=NOS3
MDM2	MDM2 Proto-Oncogene	Protein Coding	52	GC12P068808	1.6527	https://www.genecards.org/cgi-bin/carddisp.pl?gene=MDM2
MMP3	Matrix Metallopeptidase 3	Protein Coding	49	GC11M102835	1.6305	https://www.genecards.org/cgi-bin/carddisp.pl?gene=MMP3
PTGDR2	Prostaglandin D2 Receptor 2	Protein Coding	41	GC11M060850	1.6305	https://www.genecards.org/cgi-bin/carddisp.pl?gene=PTGDR2
ITK	IL2 Inducible T Cell Kinase	Protein Coding	51	GC05P157158	1.59616	https://www.genecards.org/cgi-bin/carddisp.pl?gene=ITK
CAT	Catalase	Protein Coding	49	GC11P034460	1.59616	https://www.genecards.org/cgi-bin/carddisp.pl?gene=CAT
BCL2	BCL2 Apoptosis Regulator	Protein Coding	49	GC18M063123	1.59616	https://www.genecards.org/cgi-bin/carddisp.pl?gene=BCL2
SLC6A4	Solute Carrier Family 6 Member 4	Protein Coding	48	GC17M030194	1.59616	https://www.genecards.org/cgi-bin/carddisp.pl?gene=SLC6A4
MIF	Macrophage Migration Inhibitory Factor	Protein Coding	47	GC22P023894	1.59616	https://www.genecards.org/cgi-bin/carddisp.pl?gene=MIF
LEP	Leptin	Protein Coding	46	GC07P128241	1.59616	https://www.genecards.org/cgi-bin/carddisp.pl?gene=LEP
PLAU	Plasminogen Activator, Urokinase	Protein Coding	50	GC10P073909	1.59243	https://www.genecards.org/cgi-bin/carddisp.pl?gene=PLAU
PIK3R1	Phosphoinositide-3-Kinase Regulatory Subunit 1	Protein Coding	49	GC05P068215	1.59243	https://www.genecards.org/cgi-bin/carddisp.pl?gene=PIK3R1
NRG1	Neuregulin 1	Protein Coding	46	GC08P031639	1.59243	https://www.genecards.org/cgi-bin/carddisp.pl?gene=NRG1
SNRNP70	Small Nuclear Ribonucleoprotein U1 Subunit 70	Protein Coding	38	GC19P049085	1.59243	https://www.genecards.org/cgi-bin/carddisp.pl?gene=SNRNP70
XK	X-Linked Kx Blood Group	Protein Coding	40	GC0XP037685	1.5816	https://www.genecards.org/cgi-bin/carddisp.pl?gene=XK
ANXA5	Annexin A5	Protein Coding	45	GC04M121667	1.56232	https://www.genecards.org/cgi-bin/carddisp.pl?gene=ANXA5
SPP1	Secreted Phosphoprotein 1	Protein Coding	46	GC04P087975	1.55718	https://www.genecards.org/cgi-bin/carddisp.pl?gene=SPP1
P2RX7	Purinergic Receptor P2X 7	Protein Coding	46	GC12P125508	1.55718	https://www.genecards.org/cgi-bin/carddisp.pl?gene=P2RX7
CPA3	Carboxypeptidase A3	Protein Coding	41	GC03P148865	1.55718	https://www.genecards.org/cgi-bin/carddisp.pl?gene=CPA3
MALAT1	Metastasis Associated Lung Adenocarcinoma Transcript 1	RNA Gene	24	GC11P068989	1.55718	https://www.genecards.org/cgi-bin/carddisp.pl?gene=MALAT1
CTLA4	Cytotoxic T-Lymphocyte Associated Protein 4	Protein Coding	44	GC02P203867	1.54578	https://www.genecards.org/cgi-bin/carddisp.pl?gene=CTLA4
SIRT1	Sirtuin 1	Protein Coding	47	GC10P067884	1.51093	https://www.genecards.org/cgi-bin/carddisp.pl?gene=SIRT1
ATF4	Activating Transcription Factor 4	Protein Coding	45	GC22P039599	1.51093	https://www.genecards.org/cgi-bin/carddisp.pl?gene=ATF4
IDO1	Indoleamine 2,3-Dioxygenase 1	Protein Coding	44	GC08P039891	1.51093	https://www.genecards.org/cgi-bin/carddisp.pl?gene=IDO1
ANPEP	Alanyl Aminopeptidase, Membrane	Protein Coding	49	GC15M089784	1.50205	https://www.genecards.org/cgi-bin/carddisp.pl?gene=ANPEP
SOCS3	Suppressor Of Cytokine Signaling 3	Protein Coding	42	GC17M078356	1.45067	https://www.genecards.org/cgi-bin/carddisp.pl?gene=SOCS3
UBC	Ubiquitin C	Protein Coding	41	GC12M124911	1.44695	https://www.genecards.org/cgi-bin/carddisp.pl?gene=UBC
RELA	RELA Proto-Oncogene, NF-KB Subunit	Protein Coding	50	GC11M065653	1.44128	https://www.genecards.org/cgi-bin/carddisp.pl?gene=RELA
NLRP12	NLR Family Pyrin Domain Containing 12	Protein Coding	43	GC19M053793	1.42621	https://www.genecards.org/cgi-bin/carddisp.pl?gene=NLRP12
MAPT	Microtubule Associated Protein Tau	Protein Coding	49	GC17P045894	1.36595	https://www.genecards.org/cgi-bin/carddisp.pl?gene=MAPT
B2M	Beta-2-Microglobulin	Protein Coding	48	GC15P044711	1.36595	https://www.genecards.org/cgi-bin/carddisp.pl?gene=B2M
JUN	Jun Proto-Oncogene, AP-1 Transcription Factor Subunit	Protein Coding	47	GC01M058780	1.36595	https://www.genecards.org/cgi-bin/carddisp.pl?gene=JUN
APEX1	Apurinic/Apyrimidinic Endodeoxyribonuclease 1	Protein Coding	44	GC14P020455	1.36595	https://www.genecards.org/cgi-bin/carddisp.pl?gene=APEX1
ITIH4	Inter-Alpha-Trypsin Inhibitor Heavy Chain 4	Protein Coding	42	GC03M052812	1.36595	https://www.genecards.org/cgi-bin/carddisp.pl?gene=ITIH4
DHPS	Deoxyhypusine Synthase	Protein Coding	42	GC19M013460	1.36595	https://www.genecards.org/cgi-bin/carddisp.pl?gene=DHPS
MATR3	Matrin 3	Protein Coding	41	GC05P139274	1.36595	https://www.genecards.org/cgi-bin/carddisp.pl?gene=MATR3
LACTB	Lactamase Beta	Protein Coding	36	GC15P112676	1.36595	https://www.genecards.org/cgi-bin/carddisp.pl?gene=LACTB
CCL7	C-C Motif Chemokine Ligand 7	Protein Coding	41	GC17P034270	1.30518	https://www.genecards.org/cgi-bin/carddisp.pl?gene=CCL7
CFTR	CF Transmembrane Conductance Regulator	Protein Coding	50	GC07P117287	1.26131	https://www.genecards.org/cgi-bin/carddisp.pl?gene=CFTR
CD40LG	CD40 Ligand	Protein Coding	47	GC0XP136649	1.26131	https://www.genecards.org/cgi-bin/carddisp.pl?gene=CD40LG
PIK3C2A	Phosphatidylinositol-4-Phosphate 3-Kinase Catalytic Subunit Type 2 Alpha	Protein Coding	46	GC11M017506	1.26131	https://www.genecards.org/cgi-bin/carddisp.pl?gene=PIK3C2A
IL5	Interleukin 5	Protein Coding	44	GC05M132541	1.26131	https://www.genecards.org/cgi-bin/carddisp.pl?gene=IL5
CCL11	C-C Motif Chemokine Ligand 11	Protein Coding	42	GC17P034285	1.26131	https://www.genecards.org/cgi-bin/carddisp.pl?gene=CCL11
MMP12	Matrix Metallopeptidase 12	Protein Coding	45	GC11M102862	1.22046	https://www.genecards.org/cgi-bin/carddisp.pl?gene=MMP12
ATP6AP1	ATPase H+ Transporting Accessory Protein 1	Protein Coding	42	GC0XP154428	1.14624	https://www.genecards.org/cgi-bin/carddisp.pl?gene=ATP6AP1
AP2M1	Adaptor Related Protein Complex 2 Subunit Mu 1	Protein Coding	44	GC03P184174	1.11966	https://www.genecards.org/cgi-bin/carddisp.pl?gene=AP2M1
RAF1	Raf-1 Proto-Oncogene, Serine/Threonine Kinase	Protein Coding	52	GC03M012583	1.11836	https://www.genecards.org/cgi-bin/carddisp.pl?gene=RAF1
PTCH1	Patched 1	Protein Coding	49	GC09M095442	1.11836	https://www.genecards.org/cgi-bin/carddisp.pl?gene=PTCH1
SMARCA4	SWI/SNF Related, Matrix Associated, Actin Dependent Regulator Of Chromatin, Subfamily A, Member 4	Protein Coding	48	GC19P010932	1.11836	https://www.genecards.org/cgi-bin/carddisp.pl?gene=SMARCA4
BAX	BCL2 Associated X, Apoptosis Regulator	Protein Coding	47	GC19P048954	1.11836	https://www.genecards.org/cgi-bin/carddisp.pl?gene=BAX
TCF7L2	Transcription Factor 7 Like 2	Protein Coding	46	GC10P112950	1.11836	https://www.genecards.org/cgi-bin/carddisp.pl?gene=TCF7L2
BMP2	Bone Morphogenetic Protein 2	Protein Coding	46	GC20P006767	1.11836	https://www.genecards.org/cgi-bin/carddisp.pl?gene=BMP2
XDH	Xanthine Dehydrogenase	Protein Coding	46	GC02M031334	1.11836	https://www.genecards.org/cgi-bin/carddisp.pl?gene=XDH
TMPO	Thymopoietin	Protein Coding	45	GC12P098515	1.11836	https://www.genecards.org/cgi-bin/carddisp.pl?gene=TMPO
CCR3	C-C Motif Chemokine Receptor 3	Protein Coding	45	GC03P046276	1.11836	https://www.genecards.org/cgi-bin/carddisp.pl?gene=CCR3
KDM4B	Lysine Demethylase 4B	Protein Coding	45	GC19P004969	1.11836	https://www.genecards.org/cgi-bin/carddisp.pl?gene=KDM4B
SKP1	S-Phase Kinase Associated Protein 1	Protein Coding	42	GC05M134148	1.11836	https://www.genecards.org/cgi-bin/carddisp.pl?gene=SKP1
NTM	Neurotrimin	Protein Coding	41	GC11P131370	1.11836	https://www.genecards.org/cgi-bin/carddisp.pl?gene=NTM
ICAM5	Intercellular Adhesion Molecule 5	Protein Coding	40	GC19P010289	1.11836	https://www.genecards.org/cgi-bin/carddisp.pl?gene=ICAM5
RBM10	RNA Binding Motif Protein 10	Protein Coding	40	GC0XP047418	1.11836	https://www.genecards.org/cgi-bin/carddisp.pl?gene=RBM10
ZNF423	Zinc Finger Protein 423	Protein Coding	40	GC16M049487	1.11836	https://www.genecards.org/cgi-bin/carddisp.pl?gene=ZNF423
MAL	Mal, T Cell Differentiation Protein	Protein Coding	36	GC02P095025	1.11836	https://www.genecards.org/cgi-bin/carddisp.pl?gene=MAL
KPNA2	Karyopherin Subunit Alpha 2	Protein Coding	44	GC17P068035	1.09111	https://www.genecards.org/cgi-bin/carddisp.pl?gene=KPNA2
COMT	Catechol-O-Methyltransferase	Protein Coding	50	GC22P019941	1.04209	https://www.genecards.org/cgi-bin/carddisp.pl?gene=COMT
CSNK2A2	Casein Kinase 2 Alpha 2	Protein Coding	46	GC16M058157	1.04209	https://www.genecards.org/cgi-bin/carddisp.pl?gene=CSNK2A2
CTSB	Cathepsin B	Protein Coding	50	GC08M011842	1.01354	https://www.genecards.org/cgi-bin/carddisp.pl?gene=CTSB
MTHFD1	Methylenetetrahydrofolate Dehydrogenase, Cyclohydrolase And Formyltetrahydrofolate Synthetase 1	Protein Coding	45	GC14P064388	1.00559	https://www.genecards.org/cgi-bin/carddisp.pl?gene=MTHFD1
PABPC4	Poly(A) Binding Protein Cytoplasmic 4	Protein Coding	40	GC01M039560	1.00559	https://www.genecards.org/cgi-bin/carddisp.pl?gene=PABPC4
ITGB1	Integrin Subunit Beta 1	Protein Coding	49	GC10M032932	0.925496	https://www.genecards.org/cgi-bin/carddisp.pl?gene=ITGB1
POR	Cytochrome P450 Oxidoreductase	Protein Coding	49	GC07P075899	0.925496	https://www.genecards.org/cgi-bin/carddisp.pl?gene=POR
RIPK1	Receptor Interacting Serine/Threonine Kinase 1	Protein Coding	48	GC06P003155	0.925496	https://www.genecards.org/cgi-bin/carddisp.pl?gene=RIPK1
GLA	Galactosidase Alpha	Protein Coding	47	GC0XM101393	0.925496	https://www.genecards.org/cgi-bin/carddisp.pl?gene=GLA
CYB5R3	Cytochrome B5 Reductase 3	Protein Coding	45	GC22M055106	0.925496	https://www.genecards.org/cgi-bin/carddisp.pl?gene=CYB5R3
ARF6	ADP Ribosylation Factor 6	Protein Coding	43	GC14P049895	0.925496	https://www.genecards.org/cgi-bin/carddisp.pl?gene=ARF6
ZMPSTE24	Zinc Metallopeptidase STE24	Protein Coding	41	GC01P040258	0.925496	https://www.genecards.org/cgi-bin/carddisp.pl?gene=ZMPSTE24
PITRM1	Pitrilysin Metallopeptidase 1	Protein Coding	40	GC10M003138	0.925496	https://www.genecards.org/cgi-bin/carddisp.pl?gene=PITRM1
AP2A2	Adaptor Related Protein Complex 2 Subunit Alpha 2	Protein Coding	37	GC11P000924	0.925496	https://www.genecards.org/cgi-bin/carddisp.pl?gene=AP2A2
CXCL9	C-X-C Motif Chemokine Ligand 9	Protein Coding	38	GC04M076001	0.924763	https://www.genecards.org/cgi-bin/carddisp.pl?gene=CXCL9
P4HB	Prolyl 4-Hydroxylase Subunit Beta	Protein Coding	47	GC17M081843	0.901153	https://www.genecards.org/cgi-bin/carddisp.pl?gene=P4HB
PSMC4	Proteasome 26S Subunit, ATPase 4	Protein Coding	41	GC19P051655	0.901153	https://www.genecards.org/cgi-bin/carddisp.pl?gene=PSMC4
RBX1	Ring-Box 1	Protein Coding	42	GC22P040951	0.894446	https://www.genecards.org/cgi-bin/carddisp.pl?gene=RBX1
LARP1	La Ribonucleoprotein 1, Translational Regulator	Protein Coding	38	GC05P154682	0.894446	https://www.genecards.org/cgi-bin/carddisp.pl?gene=LARP1
ALPL	Alkaline Phosphatase, Biomineralization Associated	Protein Coding	51	GC01P021508	0.891878	https://www.genecards.org/cgi-bin/carddisp.pl?gene=ALPL
IL1RN	Interleukin 1 Receptor Antagonist	Protein Coding	48	GC02P120921	0.891878	https://www.genecards.org/cgi-bin/carddisp.pl?gene=IL1RN
MMP8	Matrix Metallopeptidase 8	Protein Coding	48	GC11M102617	0.891878	https://www.genecards.org/cgi-bin/carddisp.pl?gene=MMP8
PDE4D	Phosphodiesterase 4D	Protein Coding	48	GC05M058969	0.891878	https://www.genecards.org/cgi-bin/carddisp.pl?gene=PDE4D
SLC4A1	Solute Carrier Family 4 Member 1 (Diego Blood Group)	Protein Coding	48	GC17M044786	0.891878	https://www.genecards.org/cgi-bin/carddisp.pl?gene=SLC4A1
MYH7	Myosin Heavy Chain 7	Protein Coding	47	GC14M023412	0.891878	https://www.genecards.org/cgi-bin/carddisp.pl?gene=MYH7
GZMB	Granzyme B	Protein Coding	46	GC14M024630	0.891878	https://www.genecards.org/cgi-bin/carddisp.pl?gene=GZMB
RYR1	Ryanodine Receptor 1	Protein Coding	46	GC19P051535	0.891878	https://www.genecards.org/cgi-bin/carddisp.pl?gene=RYR1
ACTA1	Actin Alpha 1, Skeletal Muscle	Protein Coding	46	GC01M229460	0.891878	https://www.genecards.org/cgi-bin/carddisp.pl?gene=ACTA1
EIF2AK2	Eukaryotic Translation Initiation Factor 2 Alpha Kinase 2	Protein Coding	46	GC02M037099	0.891878	https://www.genecards.org/cgi-bin/carddisp.pl?gene=EIF2AK2
DMD	Dystrophin	Protein Coding	46	GC0XM031097	0.891878	https://www.genecards.org/cgi-bin/carddisp.pl?gene=DMD
IL1R1	Interleukin 1 Receptor Type 1	Protein Coding	45	GC02P102136	0.891878	https://www.genecards.org/cgi-bin/carddisp.pl?gene=IL1R1
NPPA	Natriuretic Peptide A	Protein Coding	45	GC01M011846	0.891878	https://www.genecards.org/cgi-bin/carddisp.pl?gene=NPPA
ACHE	Acetylcholinesterase (Cartwright Blood Group)	Protein Coding	45	GC07M100889	0.891878	https://www.genecards.org/cgi-bin/carddisp.pl?gene=ACHE
LAMA2	Laminin Subunit Alpha 2	Protein Coding	44	GC06P128863	0.891878	https://www.genecards.org/cgi-bin/carddisp.pl?gene=LAMA2
TNFSF10	TNF Superfamily Member 10	Protein Coding	44	GC03M172505	0.891878	https://www.genecards.org/cgi-bin/carddisp.pl?gene=TNFSF10
CXCR3	C-X-C Motif Chemokine Receptor 3	Protein Coding	44	GC0XM071615	0.891878	https://www.genecards.org/cgi-bin/carddisp.pl?gene=CXCR3
RBP4	Retinol Binding Protein 4	Protein Coding	44	GC10M093591	0.891878	https://www.genecards.org/cgi-bin/carddisp.pl?gene=RBP4
TIMP1	TIMP Metallopeptidase Inhibitor 1	Protein Coding	43	GC0XP047583	0.891878	https://www.genecards.org/cgi-bin/carddisp.pl?gene=TIMP1
PPBP	Pro-Platelet Basic Protein	Protein Coding	42	GC04M073986	0.891878	https://www.genecards.org/cgi-bin/carddisp.pl?gene=PPBP
CD9	CD9 Molecule	Protein Coding	42	GC12P018518	0.891878	https://www.genecards.org/cgi-bin/carddisp.pl?gene=CD9
IL15	Interleukin 15	Protein Coding	40	GC04P141636	0.891878	https://www.genecards.org/cgi-bin/carddisp.pl?gene=IL15
RNASE3	Ribonuclease A Family Member 3	Protein Coding	40	GC14P020891	0.891878	https://www.genecards.org/cgi-bin/carddisp.pl?gene=RNASE3
CSF3	Colony Stimulating Factor 3	Protein Coding	40	GC17P040015	0.891878	https://www.genecards.org/cgi-bin/carddisp.pl?gene=CSF3
PHB2	Prohibitin 2	Protein Coding	40	GC12M006965	0.876191	https://www.genecards.org/cgi-bin/carddisp.pl?gene=PHB2
TP53	Tumor Protein P53	Protein Coding	51	GC17M007661	0.860101	https://www.genecards.org/cgi-bin/carddisp.pl?gene=TP53
GSK3B	Glycogen Synthase Kinase 3 Beta	Protein Coding	48	GC03M119821	0.860101	https://www.genecards.org/cgi-bin/carddisp.pl?gene=GSK3B
FANCD2	FA Complementation Group D2	Protein Coding	46	GC03P010026	0.860101	https://www.genecards.org/cgi-bin/carddisp.pl?gene=FANCD2
NSF	N-Ethylmaleimide Sensitive Factor, Vesicle Fusing ATPase	Protein Coding	44	GC17P046590	0.860101	https://www.genecards.org/cgi-bin/carddisp.pl?gene=NSF
BAG3	BAG Cochaperone 3	Protein Coding	43	GC10P119651	0.860101	https://www.genecards.org/cgi-bin/carddisp.pl?gene=BAG3
DNAJB1	DnaJ Heat Shock Protein Family (Hsp40) Member B1	Protein Coding	42	GC19M014514	0.860101	https://www.genecards.org/cgi-bin/carddisp.pl?gene=DNAJB1
BAG5	BAG Cochaperone 5	Protein Coding	39	GC14M103556	0.860101	https://www.genecards.org/cgi-bin/carddisp.pl?gene=BAG5
DNM2	Dynamin 2	Protein Coding	49	GC19P010718	0.821117	https://www.genecards.org/cgi-bin/carddisp.pl?gene=DNM2
BAG2	BAG Cochaperone 2	Protein Coding	39	GC06P057172	0.821117	https://www.genecards.org/cgi-bin/carddisp.pl?gene=BAG2
MTOR	Mechanistic Target Of Rapamycin Kinase	Protein Coding	52	GC01M011106	0.79001	https://www.genecards.org/cgi-bin/carddisp.pl?gene=MTOR
HDAC2	Histone Deacetylase 2	Protein Coding	50	GC06M113933	0.79001	https://www.genecards.org/cgi-bin/carddisp.pl?gene=HDAC2
APP	Amyloid Beta Precursor Protein	Protein Coding	50	GC21M025880	0.79001	https://www.genecards.org/cgi-bin/carddisp.pl?gene=APP
PLAT	Plasminogen Activator, Tissue Type	Protein Coding	48	GC08M042174	0.79001	https://www.genecards.org/cgi-bin/carddisp.pl?gene=PLAT
FBN1	Fibrillin 1	Protein Coding	46	GC15M048408	0.79001	https://www.genecards.org/cgi-bin/carddisp.pl?gene=FBN1
LOX	Lysyl Oxidase	Protein Coding	46	GC05M122063	0.79001	https://www.genecards.org/cgi-bin/carddisp.pl?gene=LOX
AKAP9	A-Kinase Anchoring Protein 9	Protein Coding	44	GC07P091940	0.79001	https://www.genecards.org/cgi-bin/carddisp.pl?gene=AKAP9
LTF	Lactotransferrin	Protein Coding	44	GC03M046435	0.79001	https://www.genecards.org/cgi-bin/carddisp.pl?gene=LTF
SLC25A21	Solute Carrier Family 25 Member 21	Protein Coding	42	GC14M036677	0.79001	https://www.genecards.org/cgi-bin/carddisp.pl?gene=SLC25A21
PABPC1	Poly(A) Binding Protein Cytoplasmic 1	Protein Coding	42	GC08M100685	0.79001	https://www.genecards.org/cgi-bin/carddisp.pl?gene=PABPC1
LARP7	La Ribonucleoprotein 7, Transcriptional Regulator	Protein Coding	41	GC04P112636	0.79001	https://www.genecards.org/cgi-bin/carddisp.pl?gene=LARP7
DDX21	DExD-Box Helicase 21	Protein Coding	38	GC10P068956	0.79001	https://www.genecards.org/cgi-bin/carddisp.pl?gene=DDX21
MEPCE	Methylphosphate Capping Enzyme	Protein Coding	33	GC07P100428	0.79001	https://www.genecards.org/cgi-bin/carddisp.pl?gene=MEPCE
MKI67	Marker Of Proliferation Ki-67	Protein Coding	44	GC10M128096	0.774875	https://www.genecards.org/cgi-bin/carddisp.pl?gene=MKI67
MAP3K7	Mitogen-Activated Protein Kinase Kinase Kinase 7	Protein Coding	50	GC06M090513	0.755665	https://www.genecards.org/cgi-bin/carddisp.pl?gene=MAP3K7
IKBKG	Inhibitor Of Nuclear Factor Kappa B Kinase Regulatory Subunit Gamma	Protein Coding	47	GC0XP154541	0.755665	https://www.genecards.org/cgi-bin/carddisp.pl?gene=IKBKG
SOAT1	Sterol O-Acyltransferase 1	Protein Coding	44	GC01P179262	0.755665	https://www.genecards.org/cgi-bin/carddisp.pl?gene=SOAT1
CCR4	C-C Motif Chemokine Receptor 4	Protein Coding	44	GC03P032951	0.740088	https://www.genecards.org/cgi-bin/carddisp.pl?gene=CCR4
JAK2	Janus Kinase 2	Protein Coding	51	GC09P004985	0.716681	https://www.genecards.org/cgi-bin/carddisp.pl?gene=JAK2
LDLR	Low Density Lipoprotein Receptor	Protein Coding	50	GC19P011091	0.716681	https://www.genecards.org/cgi-bin/carddisp.pl?gene=LDLR
CALR	Calreticulin	Protein Coding	50	GC19P012938	0.716681	https://www.genecards.org/cgi-bin/carddisp.pl?gene=CALR
RAD50	RAD50 Double Strand Break Repair Protein	Protein Coding	49	GC05P132556	0.716681	https://www.genecards.org/cgi-bin/carddisp.pl?gene=RAD50
ABCC1	ATP Binding Cassette Subfamily C Member 1	Protein Coding	48	GC16P015949	0.716681	https://www.genecards.org/cgi-bin/carddisp.pl?gene=ABCC1
USP7	Ubiquitin Specific Peptidase 7	Protein Coding	48	GC16M008892	0.716681	https://www.genecards.org/cgi-bin/carddisp.pl?gene=USP7
TFRC	Transferrin Receptor	Protein Coding	47	GC03M196027	0.716681	https://www.genecards.org/cgi-bin/carddisp.pl?gene=TFRC
DICER1	Dicer 1, Ribonuclease III	Protein Coding	47	GC14M095086	0.716681	https://www.genecards.org/cgi-bin/carddisp.pl?gene=DICER1
MYO6	Myosin VI	Protein Coding	45	GC06P075749	0.716681	https://www.genecards.org/cgi-bin/carddisp.pl?gene=MYO6
TOLLIP	Toll Interacting Protein	Protein Coding	43	GC11M001274	0.716681	https://www.genecards.org/cgi-bin/carddisp.pl?gene=TOLLIP
MTREX	Mtr4 Exosome RNA Helicase	Protein Coding	30	GC05P055308	0.716681	https://www.genecards.org/cgi-bin/carddisp.pl?gene=MTREX
HSP90AA1	Heat Shock Protein 90 Alpha Family Class A Member 1	Protein Coding	47	GC14M102080	0.714612	https://www.genecards.org/cgi-bin/carddisp.pl?gene=HSP90AA1
ATR	ATR Serine/Threonine Kinase	Protein Coding	51	GC03M142449	0.713511	https://www.genecards.org/cgi-bin/carddisp.pl?gene=ATR
VDAC1	Voltage Dependent Anion Channel 1	Protein Coding	45	GC05M133975	0.713511	https://www.genecards.org/cgi-bin/carddisp.pl?gene=VDAC1
FMR1	FMRP Translational Regulator 1	Protein Coding	43	GC0XP147933	0.713511	https://www.genecards.org/cgi-bin/carddisp.pl?gene=FMR1
ELAVL1	ELAV Like RNA Binding Protein 1	Protein Coding	41	GC19M007958	0.713511	https://www.genecards.org/cgi-bin/carddisp.pl?gene=ELAVL1
HSPA4	Heat Shock Protein Family A (Hsp70) Member 4	Protein Coding	41	GC05P133051	0.713511	https://www.genecards.org/cgi-bin/carddisp.pl?gene=HSPA4
TBL2	Transducin Beta Like 2	Protein Coding	40	GC07M073568	0.713511	https://www.genecards.org/cgi-bin/carddisp.pl?gene=TBL2
IMMT	Inner Membrane Mitochondrial Protein	Protein Coding	40	GC02M086144	0.713511	https://www.genecards.org/cgi-bin/carddisp.pl?gene=IMMT
HNRNPA3	Heterogeneous Nuclear Ribonucleoprotein A3	Protein Coding	38	GC02P177212	0.713511	https://www.genecards.org/cgi-bin/carddisp.pl?gene=HNRNPA3
FAM120A	Family With Sequence Similarity 120A	Protein Coding	37	GC09P093716	0.713511	https://www.genecards.org/cgi-bin/carddisp.pl?gene=FAM120A
MET	MET Proto-Oncogene, Receptor Tyrosine Kinase	Protein Coding	52	GC07P116672	0.670439	https://www.genecards.org/cgi-bin/carddisp.pl?gene=MET
NOTCH2	Notch Receptor 2	Protein Coding	49	GC01M119911	0.670439	https://www.genecards.org/cgi-bin/carddisp.pl?gene=NOTCH2
TNFRSF10B	TNF Receptor Superfamily Member 10b	Protein Coding	49	GC08M023020	0.670439	https://www.genecards.org/cgi-bin/carddisp.pl?gene=TNFRSF10B
USP9X	Ubiquitin Specific Peptidase 9 X-Linked	Protein Coding	47	GC0XP041085	0.670439	https://www.genecards.org/cgi-bin/carddisp.pl?gene=USP9X
CTNNA1	Catenin Alpha 1	Protein Coding	46	GC05P138613	0.670439	https://www.genecards.org/cgi-bin/carddisp.pl?gene=CTNNA1
DDX3X	DEAD-Box Helicase 3 X-Linked	Protein Coding	46	GC0XP041333	0.670439	https://www.genecards.org/cgi-bin/carddisp.pl?gene=DDX3X
APOB	Apolipoprotein B	Protein Coding	46	GC02M020956	0.670439	https://www.genecards.org/cgi-bin/carddisp.pl?gene=APOB
OGDH	Oxoglutarate Dehydrogenase	Protein Coding	45	GC07P044606	0.670439	https://www.genecards.org/cgi-bin/carddisp.pl?gene=OGDH
CLU	Clusterin	Protein Coding	45	GC08M027596	0.670439	https://www.genecards.org/cgi-bin/carddisp.pl?gene=CLU
YWHAQ	Tyrosine 3-Monooxygenase/Tryptophan 5-Monooxygenase Activation Protein Theta	Protein Coding	45	GC02M009583	0.670439	https://www.genecards.org/cgi-bin/carddisp.pl?gene=YWHAQ
MAN2A1	Mannosidase Alpha Class 2A Member 1	Protein Coding	43	GC05P109689	0.670439	https://www.genecards.org/cgi-bin/carddisp.pl?gene=MAN2A1
PLXNA1	Plexin A1	Protein Coding	42	GC03P126988	0.670439	https://www.genecards.org/cgi-bin/carddisp.pl?gene=PLXNA1
AP2S1	Adaptor Related Protein Complex 2 Subunit Sigma 1	Protein Coding	41	GC19M046838	0.670439	https://www.genecards.org/cgi-bin/carddisp.pl?gene=AP2S1
HSPE1	Heat Shock Protein Family E (Hsp10) Member 1	Protein Coding	40	GC02P197501	0.670439	https://www.genecards.org/cgi-bin/carddisp.pl?gene=HSPE1
BCAP31	B Cell Receptor Associated Protein 31	Protein Coding	40	GC0XM153701	0.670439	https://www.genecards.org/cgi-bin/carddisp.pl?gene=BCAP31
HNRNPM	Heterogeneous Nuclear Ribonucleoprotein M	Protein Coding	38	GC19P008444	0.670439	https://www.genecards.org/cgi-bin/carddisp.pl?gene=HNRNPM
DDX39B	DExD-Box Helicase 39B	Protein Coding	38	GC06M031530	0.670439	https://www.genecards.org/cgi-bin/carddisp.pl?gene=DDX39B
CAPRIN1	Cell Cycle Associated Protein 1	Protein Coding	37	GC11P034051	0.670439	https://www.genecards.org/cgi-bin/carddisp.pl?gene=CAPRIN1
PRPF40A	Pre-MRNA Processing Factor 40 Homolog A	Protein Coding	36	GC02M152651	0.670439	https://www.genecards.org/cgi-bin/carddisp.pl?gene=PRPF40A
RTCB	RNA 2',3'-Cyclic Phosphate And 5'-OH Ligase	Protein Coding	35	GC22M032387	0.670439	https://www.genecards.org/cgi-bin/carddisp.pl?gene=RTCB
MT-CO2	Mitochondrially Encoded Cytochrome C Oxidase II	Protein Coding	34	GCMTP007587	0.670439	https://www.genecards.org/cgi-bin/carddisp.pl?gene=MT-CO2
NT5E	5'-Nucleotidase Ecto	Protein Coding	50	GC06P085449	0.653906	https://www.genecards.org/cgi-bin/carddisp.pl?gene=NT5E
CASP8	Caspase 8	Protein Coding	50	GC02P201233	0.619561	https://www.genecards.org/cgi-bin/carddisp.pl?gene=CASP8
HSP90AB1	Heat Shock Protein 90 Alpha Family Class B Member 1	Protein Coding	46	GC06P044246	0.610176	https://www.genecards.org/cgi-bin/carddisp.pl?gene=HSP90AB1
YWHAZ	Tyrosine 3-Monooxygenase/Tryptophan 5-Monooxygenase Activation Protein Zeta	Protein Coding	46	GC08M100917	0.610176	https://www.genecards.org/cgi-bin/carddisp.pl?gene=YWHAZ
IKBKB	Inhibitor Of Nuclear Factor Kappa B Kinase Subunit Beta	Protein Coding	52	GC08P042271	0.580577	https://www.genecards.org/cgi-bin/carddisp.pl?gene=IKBKB
CD19	CD19 Molecule	Protein Coding	48	GC16P039277	0.580577	https://www.genecards.org/cgi-bin/carddisp.pl?gene=CD19
EZH2	Enhancer Of Zeste 2 Polycomb Repressive Complex 2 Subunit	Protein Coding	52	GC07M148807	0.534336	https://www.genecards.org/cgi-bin/carddisp.pl?gene=EZH2
PSEN1	Presenilin 1	Protein Coding	51	GC14P073136	0.534336	https://www.genecards.org/cgi-bin/carddisp.pl?gene=PSEN1
MAPK1	Mitogen-Activated Protein Kinase 1	Protein Coding	50	GC22M021759	0.534336	https://www.genecards.org/cgi-bin/carddisp.pl?gene=MAPK1
SMAD2	SMAD Family Member 2	Protein Coding	49	GC18M047809	0.534336	https://www.genecards.org/cgi-bin/carddisp.pl?gene=SMAD2
MAPK3	Mitogen-Activated Protein Kinase 3	Protein Coding	48	GC16M035783	0.534336	https://www.genecards.org/cgi-bin/carddisp.pl?gene=MAPK3
CAPN1	Calpain 1	Protein Coding	48	GC11P068856	0.534336	https://www.genecards.org/cgi-bin/carddisp.pl?gene=CAPN1
ERCC3	ERCC Excision Repair 3, TFIIH Core Complex Helicase Subunit	Protein Coding	47	GC02M127257	0.534336	https://www.genecards.org/cgi-bin/carddisp.pl?gene=ERCC3
NME1	NME/NM23 Nucleoside Diphosphate Kinase 1	Protein Coding	45	GC17P051161	0.534336	https://www.genecards.org/cgi-bin/carddisp.pl?gene=NME1
FHL2	Four And A Half LIM Domains 2	Protein Coding	45	GC02M105357	0.534336	https://www.genecards.org/cgi-bin/carddisp.pl?gene=FHL2
HP	Haptoglobin	Protein Coding	45	GC16P072089	0.534336	https://www.genecards.org/cgi-bin/carddisp.pl?gene=HP
MYO5B	Myosin VB	Protein Coding	44	GC18M049822	0.534336	https://www.genecards.org/cgi-bin/carddisp.pl?gene=MYO5B
DDB1	Damage Specific DNA Binding Protein 1	Protein Coding	43	GC11M084500	0.534336	https://www.genecards.org/cgi-bin/carddisp.pl?gene=DDB1
PEX14	Peroxisomal Biogenesis Factor 14	Protein Coding	43	GC01P010472	0.534336	https://www.genecards.org/cgi-bin/carddisp.pl?gene=PEX14
LGALS1	Galectin 1	Protein Coding	42	GC22P037675	0.534336	https://www.genecards.org/cgi-bin/carddisp.pl?gene=LGALS1
ABHD12	Abhydrolase Domain Containing 12, Lysophospholipase	Protein Coding	42	GC20M025294	0.534336	https://www.genecards.org/cgi-bin/carddisp.pl?gene=ABHD12
ALDH9A1	Aldehyde Dehydrogenase 9 Family Member A1	Protein Coding	41	GC01M165677	0.534336	https://www.genecards.org/cgi-bin/carddisp.pl?gene=ALDH9A1
EIF3F	Eukaryotic Translation Initiation Factor 3 Subunit F	Protein Coding	41	GC11P007966	0.534336	https://www.genecards.org/cgi-bin/carddisp.pl?gene=EIF3F
RANBP9	RAN Binding Protein 9	Protein Coding	41	GC06M013621	0.534336	https://www.genecards.org/cgi-bin/carddisp.pl?gene=RANBP9
CAMP	Cathelicidin Antimicrobial Peptide	Protein Coding	40	GC03P048674	0.534336	https://www.genecards.org/cgi-bin/carddisp.pl?gene=CAMP
EIF3H	Eukaryotic Translation Initiation Factor 3 Subunit H	Protein Coding	40	GC08M116642	0.534336	https://www.genecards.org/cgi-bin/carddisp.pl?gene=EIF3H
CEP290	Centrosomal Protein 290	Protein Coding	40	GC12M088049	0.534336	https://www.genecards.org/cgi-bin/carddisp.pl?gene=CEP290
EIF3D	Eukaryotic Translation Initiation Factor 3 Subunit D	Protein Coding	38	GC22M036510	0.534336	https://www.genecards.org/cgi-bin/carddisp.pl?gene=EIF3D
EIF3E	Eukaryotic Translation Initiation Factor 3 Subunit E	Protein Coding	38	GC08M108163	0.534336	https://www.genecards.org/cgi-bin/carddisp.pl?gene=EIF3E
EIF3I	Eukaryotic Translation Initiation Factor 3 Subunit I	Protein Coding	38	GC01P032221	0.534336	https://www.genecards.org/cgi-bin/carddisp.pl?gene=EIF3I
EIF3B	Eukaryotic Translation Initiation Factor 3 Subunit B	Protein Coding	38	GC07P002354	0.534336	https://www.genecards.org/cgi-bin/carddisp.pl?gene=EIF3B
EIF3J	Eukaryotic Translation Initiation Factor 3 Subunit J	Protein Coding	38	GC15P044537	0.534336	https://www.genecards.org/cgi-bin/carddisp.pl?gene=EIF3J
YBX3	Y-Box Binding Protein 3	Protein Coding	38	GC12M019797	0.534336	https://www.genecards.org/cgi-bin/carddisp.pl?gene=YBX3
EBNA1BP2	EBNA1 Binding Protein 2	Protein Coding	35	GC01M043165	0.534336	https://www.genecards.org/cgi-bin/carddisp.pl?gene=EBNA1BP2
ZNF609	Zinc Finger Protein 609	Protein Coding	32	GC15P114625	0.534336	https://www.genecards.org/cgi-bin/carddisp.pl?gene=ZNF609
MIR148A	MicroRNA 148a	RNA Gene	20	GC07M025993	0.534336	https://www.genecards.org/cgi-bin/carddisp.pl?gene=MIR148A
IGF1R	Insulin Like Growth Factor 1 Receptor	Protein Coding	53	GC15P098648	0.474072	https://www.genecards.org/cgi-bin/carddisp.pl?gene=IGF1R
FGFR1	Fibroblast Growth Factor Receptor 1	Protein Coding	53	GC08M038400	0.474072	https://www.genecards.org/cgi-bin/carddisp.pl?gene=FGFR1
FGFR2	Fibroblast Growth Factor Receptor 2	Protein Coding	53	GC10M121478	0.474072	https://www.genecards.org/cgi-bin/carddisp.pl?gene=FGFR2
ERBB2	Erb-B2 Receptor Tyrosine Kinase 2	Protein Coding	53	GC17P039687	0.474072	https://www.genecards.org/cgi-bin/carddisp.pl?gene=ERBB2
SLC2A1	Solute Carrier Family 2 Member 1	Protein Coding	52	GC01M042925	0.474072	https://www.genecards.org/cgi-bin/carddisp.pl?gene=SLC2A1
ERBB3	Erb-B2 Receptor Tyrosine Kinase 3	Protein Coding	52	GC12P057065	0.474072	https://www.genecards.org/cgi-bin/carddisp.pl?gene=ERBB3
CTNNB1	Catenin Beta 1	Protein Coding	52	GC03P041236	0.474072	https://www.genecards.org/cgi-bin/carddisp.pl?gene=CTNNB1
ATM	ATM Serine/Threonine Kinase	Protein Coding	52	GC11P108222	0.474072	https://www.genecards.org/cgi-bin/carddisp.pl?gene=ATM
MAP2K1	Mitogen-Activated Protein Kinase Kinase 1	Protein Coding	52	GC15P066386	0.474072	https://www.genecards.org/cgi-bin/carddisp.pl?gene=MAP2K1
ADAM10	ADAM Metallopeptidase Domain 10	Protein Coding	51	GC15M058588	0.474072	https://www.genecards.org/cgi-bin/carddisp.pl?gene=ADAM10
IDH1	Isocitrate Dehydrogenase (NADP(+)) 1	Protein Coding	51	GC02M208236	0.474072	https://www.genecards.org/cgi-bin/carddisp.pl?gene=IDH1
HDAC6	Histone Deacetylase 6	Protein Coding	51	GC0XP048801	0.474072	https://www.genecards.org/cgi-bin/carddisp.pl?gene=HDAC6
PTPN11	Protein Tyrosine Phosphatase Non-Receptor Type 11	Protein Coding	51	GC12P112418	0.474072	https://www.genecards.org/cgi-bin/carddisp.pl?gene=PTPN11
TGFBR2	Transforming Growth Factor Beta Receptor 2	Protein Coding	50	GC03P030623	0.474072	https://www.genecards.org/cgi-bin/carddisp.pl?gene=TGFBR2
SRC	SRC Proto-Oncogene, Non-Receptor Tyrosine Kinase	Protein Coding	50	GC20P037344	0.474072	https://www.genecards.org/cgi-bin/carddisp.pl?gene=SRC
CDK2	Cyclin Dependent Kinase 2	Protein Coding	50	GC12P055966	0.474072	https://www.genecards.org/cgi-bin/carddisp.pl?gene=CDK2
ATP2A2	ATPase Sarcoplasmic/Endoplasmic Reticulum Ca2+ Transporting 2	Protein Coding	50	GC12P110280	0.474072	https://www.genecards.org/cgi-bin/carddisp.pl?gene=ATP2A2
KRAS	KRAS Proto-Oncogene, GTPase	Protein Coding	49	GC12M025204	0.474072	https://www.genecards.org/cgi-bin/carddisp.pl?gene=KRAS
NOTCH1	Notch Receptor 1	Protein Coding	49	GC09M137332	0.474072	https://www.genecards.org/cgi-bin/carddisp.pl?gene=NOTCH1
HNF4A	Hepatocyte Nuclear Factor 4 Alpha	Protein Coding	49	GC20P044355	0.474072	https://www.genecards.org/cgi-bin/carddisp.pl?gene=HNF4A
MME	Membrane Metalloendopeptidase	Protein Coding	49	GC03P155024	0.474072	https://www.genecards.org/cgi-bin/carddisp.pl?gene=MME
GLUD1	Glutamate Dehydrogenase 1	Protein Coding	49	GC10M087050	0.474072	https://www.genecards.org/cgi-bin/carddisp.pl?gene=GLUD1
ADA	Adenosine Deaminase	Protein Coding	49	GC20M044620	0.474072	https://www.genecards.org/cgi-bin/carddisp.pl?gene=ADA
PCNA	Proliferating Cell Nuclear Antigen	Protein Coding	49	GC20M005114	0.474072	https://www.genecards.org/cgi-bin/carddisp.pl?gene=PCNA
TOP2A	DNA Topoisomerase II Alpha	Protein Coding	49	GC17M040388	0.474072	https://www.genecards.org/cgi-bin/carddisp.pl?gene=TOP2A
TF	Transferrin	Protein Coding	49	GC03P133805	0.474072	https://www.genecards.org/cgi-bin/carddisp.pl?gene=TF
CAD	Carbamoyl-Phosphate Synthetase 2, Aspartate Transcarbamylase, And Dihydroorotase	Protein Coding	49	GC02P027217	0.474072	https://www.genecards.org/cgi-bin/carddisp.pl?gene=CAD
DLD	Dihydrolipoamide Dehydrogenase	Protein Coding	49	GC07P107890	0.474072	https://www.genecards.org/cgi-bin/carddisp.pl?gene=DLD
LPL	Lipoprotein Lipase	Protein Coding	49	GC08P019901	0.474072	https://www.genecards.org/cgi-bin/carddisp.pl?gene=LPL
PTPN1	Protein Tyrosine Phosphatase Non-Receptor Type 1	Protein Coding	49	GC20P050510	0.474072	https://www.genecards.org/cgi-bin/carddisp.pl?gene=PTPN1
NF1	Neurofibromin 1	Protein Coding	48	GC17P031094	0.474072	https://www.genecards.org/cgi-bin/carddisp.pl?gene=NF1
NRAS	NRAS Proto-Oncogene, GTPase	Protein Coding	48	GC01M114704	0.474072	https://www.genecards.org/cgi-bin/carddisp.pl?gene=NRAS
GBA	Glucosylceramidase Beta	Protein Coding	48	GC01M155234	0.474072	https://www.genecards.org/cgi-bin/carddisp.pl?gene=GBA
ITPR1	Inositol 1,4,5-Trisphosphate Receptor Type 1	Protein Coding	48	GC03P004486	0.474072	https://www.genecards.org/cgi-bin/carddisp.pl?gene=ITPR1
NF2	NF2, Moesin-Ezrin-Radixin Like (MERLIN) Tumor Suppressor	Protein Coding	48	GC22P029603	0.474072	https://www.genecards.org/cgi-bin/carddisp.pl?gene=NF2
IL6ST	Interleukin 6 Cytokine Family Signal Transducer	Protein Coding	48	GC05M055935	0.474072	https://www.genecards.org/cgi-bin/carddisp.pl?gene=IL6ST
PARP1	Poly(ADP-Ribose) Polymerase 1	Protein Coding	48	GC01M226360	0.474072	https://www.genecards.org/cgi-bin/carddisp.pl?gene=PARP1
PSEN2	Presenilin 2	Protein Coding	48	GC01P226870	0.474072	https://www.genecards.org/cgi-bin/carddisp.pl?gene=PSEN2
RAC1	Rac Family Small GTPase 1	Protein Coding	48	GC07P006377	0.474072	https://www.genecards.org/cgi-bin/carddisp.pl?gene=RAC1
CASP3	Caspase 3	Protein Coding	48	GC04M184627	0.474072	https://www.genecards.org/cgi-bin/carddisp.pl?gene=CASP3
LMNA	Lamin A/C	Protein Coding	48	GC01P156082	0.474072	https://www.genecards.org/cgi-bin/carddisp.pl?gene=LMNA
LYN	LYN Proto-Oncogene, Src Family Tyrosine Kinase	Protein Coding	48	GC08P055879	0.474072	https://www.genecards.org/cgi-bin/carddisp.pl?gene=LYN
LRP2	LDL Receptor Related Protein 2	Protein Coding	48	GC02M169127	0.474072	https://www.genecards.org/cgi-bin/carddisp.pl?gene=LRP2
PPP2CA	Protein Phosphatase 2 Catalytic Subunit Alpha	Protein Coding	48	GC05M134194	0.474072	https://www.genecards.org/cgi-bin/carddisp.pl?gene=PPP2CA
VCP	Valosin Containing Protein	Protein Coding	48	GC09M035056	0.474072	https://www.genecards.org/cgi-bin/carddisp.pl?gene=VCP
GUSB	Glucuronidase Beta	Protein Coding	47	GC07M065960	0.474072	https://www.genecards.org/cgi-bin/carddisp.pl?gene=GUSB
HSPA8	Heat Shock Protein Family A (Hsp70) Member 8	Protein Coding	47	GC11M123057	0.474072	https://www.genecards.org/cgi-bin/carddisp.pl?gene=HSPA8
MTR	5-Methyltetrahydrofolate-Homocysteine Methyltransferase	Protein Coding	47	GC01P236795	0.474072	https://www.genecards.org/cgi-bin/carddisp.pl?gene=MTR
POLG	DNA Polymerase Gamma, Catalytic Subunit	Protein Coding	47	GC15M089475	0.474072	https://www.genecards.org/cgi-bin/carddisp.pl?gene=POLG
TUBB3	Tubulin Beta 3 Class III	Protein Coding	47	GC16P091061	0.474072	https://www.genecards.org/cgi-bin/carddisp.pl?gene=TUBB3
SDHB	Succinate Dehydrogenase Complex Iron Sulfur Subunit B	Protein Coding	47	GC01M017842	0.474072	https://www.genecards.org/cgi-bin/carddisp.pl?gene=SDHB
CDH3	Cadherin 3	Protein Coding	47	GC16P068637	0.474072	https://www.genecards.org/cgi-bin/carddisp.pl?gene=CDH3
EEF2	Eukaryotic Translation Elongation Factor 2	Protein Coding	47	GC19M003976	0.474072	https://www.genecards.org/cgi-bin/carddisp.pl?gene=EEF2
CTBP1	C-Terminal Binding Protein 1	Protein Coding	47	GC04M001211	0.474072	https://www.genecards.org/cgi-bin/carddisp.pl?gene=CTBP1
AIFM1	Apoptosis Inducing Factor Mitochondria Associated 1	Protein Coding	47	GC0XM130129	0.474072	https://www.genecards.org/cgi-bin/carddisp.pl?gene=AIFM1
LDHB	Lactate Dehydrogenase B	Protein Coding	46	GC12M021635	0.474072	https://www.genecards.org/cgi-bin/carddisp.pl?gene=LDHB
NBN	Nibrin	Protein Coding	46	GC08M089933	0.474072	https://www.genecards.org/cgi-bin/carddisp.pl?gene=NBN
NAMPT	Nicotinamide Phosphoribosyltransferase	Protein Coding	46	GC07M106248	0.474072	https://www.genecards.org/cgi-bin/carddisp.pl?gene=NAMPT
HSPD1	Heat Shock Protein Family D (Hsp60) Member 1	Protein Coding	46	GC02M197486	0.474072	https://www.genecards.org/cgi-bin/carddisp.pl?gene=HSPD1
FYN	FYN Proto-Oncogene, Src Family Tyrosine Kinase	Protein Coding	46	GC06M111660	0.474072	https://www.genecards.org/cgi-bin/carddisp.pl?gene=FYN
HPRT1	Hypoxanthine Phosphoribosyltransferase 1	Protein Coding	46	GC0XP134460	0.474072	https://www.genecards.org/cgi-bin/carddisp.pl?gene=HPRT1
FASLG	Fas Ligand	Protein Coding	46	GC01P172628	0.474072	https://www.genecards.org/cgi-bin/carddisp.pl?gene=FASLG
AKR1B1	Aldo-Keto Reductase Family 1 Member B	Protein Coding	46	GC07M134442	0.474072	https://www.genecards.org/cgi-bin/carddisp.pl?gene=AKR1B1
PGD	Phosphogluconate Dehydrogenase	Protein Coding	46	GC01P010398	0.474072	https://www.genecards.org/cgi-bin/carddisp.pl?gene=PGD
SETD2	SET Domain Containing 2, Histone Lysine Methyltransferase	Protein Coding	46	GC03M047033	0.474072	https://www.genecards.org/cgi-bin/carddisp.pl?gene=SETD2
CFH	Complement Factor H	Protein Coding	46	GC01P196621	0.474072	https://www.genecards.org/cgi-bin/carddisp.pl?gene=CFH
ENO1	Enolase 1	Protein Coding	46	GC01M008861	0.474072	https://www.genecards.org/cgi-bin/carddisp.pl?gene=ENO1
ATP7A	ATPase Copper Transporting Alpha	Protein Coding	46	GC0XP077979	0.474072	https://www.genecards.org/cgi-bin/carddisp.pl?gene=ATP7A
MCM2	Minichromosome Maintenance Complex Component 2	Protein Coding	46	GC03P127598	0.474072	https://www.genecards.org/cgi-bin/carddisp.pl?gene=MCM2
CD44	CD44 Molecule (Indian Blood Group)	Protein Coding	46	GC11P035139	0.474072	https://www.genecards.org/cgi-bin/carddisp.pl?gene=CD44
FH	Fumarate Hydratase	Protein Coding	45	GC01M241499	0.474072	https://www.genecards.org/cgi-bin/carddisp.pl?gene=FH
HNRNPA2B1	Heterogeneous Nuclear Ribonucleoprotein A2/B1	Protein Coding	45	GC07M026174	0.474072	https://www.genecards.org/cgi-bin/carddisp.pl?gene=HNRNPA2B1
HNRNPA1	Heterogeneous Nuclear Ribonucleoprotein A1	Protein Coding	45	GC12P054280	0.474072	https://www.genecards.org/cgi-bin/carddisp.pl?gene=HNRNPA1
GNAI1	G Protein Subunit Alpha I1	Protein Coding	45	GC07P079769	0.474072	https://www.genecards.org/cgi-bin/carddisp.pl?gene=GNAI1
IGFBP3	Insulin Like Growth Factor Binding Protein 3	Protein Coding	45	GC07M045912	0.474072	https://www.genecards.org/cgi-bin/carddisp.pl?gene=IGFBP3
GNAI3	G Protein Subunit Alpha I3	Protein Coding	45	GC01P109548	0.474072	https://www.genecards.org/cgi-bin/carddisp.pl?gene=GNAI3
ACVR2A	Activin A Receptor Type 2A	Protein Coding	45	GC02P147844	0.474072	https://www.genecards.org/cgi-bin/carddisp.pl?gene=ACVR2A
CD59	CD59 Molecule (CD59 Blood Group)	Protein Coding	45	GC11M033704	0.474072	https://www.genecards.org/cgi-bin/carddisp.pl?gene=CD59
TUBB2A	Tubulin Beta 2A Class IIa	Protein Coding	45	GC06M003153	0.474072	https://www.genecards.org/cgi-bin/carddisp.pl?gene=TUBB2A
SMC1A	Structural Maintenance Of Chromosomes 1A	Protein Coding	45	GC0XM053374	0.474072	https://www.genecards.org/cgi-bin/carddisp.pl?gene=SMC1A
TARDBP	TAR DNA Binding Protein	Protein Coding	45	GC01P011013	0.474072	https://www.genecards.org/cgi-bin/carddisp.pl?gene=TARDBP
DKC1	Dyskerin Pseudouridine Synthase 1	Protein Coding	45	GC0XP154762	0.474072	https://www.genecards.org/cgi-bin/carddisp.pl?gene=DKC1
CFL1	Cofilin 1	Protein Coding	45	GC11M065823	0.474072	https://www.genecards.org/cgi-bin/carddisp.pl?gene=CFL1
PRDX2	Peroxiredoxin 2	Protein Coding	45	GC19M012796	0.474072	https://www.genecards.org/cgi-bin/carddisp.pl?gene=PRDX2
PPIA	Peptidylprolyl Isomerase A	Protein Coding	45	GC07P044807	0.474072	https://www.genecards.org/cgi-bin/carddisp.pl?gene=PPIA
PDHB	Pyruvate Dehydrogenase E1 Subunit Beta	Protein Coding	45	GC03M058428	0.474072	https://www.genecards.org/cgi-bin/carddisp.pl?gene=PDHB
KRT19	Keratin 19	Protein Coding	44	GC17M041523	0.474072	https://www.genecards.org/cgi-bin/carddisp.pl?gene=KRT19
FDFT1	Farnesyl-Diphosphate Farnesyltransferase 1	Protein Coding	44	GC08P011795	0.474072	https://www.genecards.org/cgi-bin/carddisp.pl?gene=FDFT1
FUS	FUS RNA Binding Protein	Protein Coding	44	GC16P031180	0.474072	https://www.genecards.org/cgi-bin/carddisp.pl?gene=FUS
HSPA1A	Heat Shock Protein Family A (Hsp70) Member 1A	Protein Coding	44	GC06P076883	0.474072	https://www.genecards.org/cgi-bin/carddisp.pl?gene=HSPA1A
HSP90B1	Heat Shock Protein 90 Beta Family Member 1	Protein Coding	44	GC12P103930	0.474072	https://www.genecards.org/cgi-bin/carddisp.pl?gene=HSP90B1
HNRNPK	Heterogeneous Nuclear Ribonucleoprotein K	Protein Coding	44	GC09M091384	0.474072	https://www.genecards.org/cgi-bin/carddisp.pl?gene=HNRNPK
AKR1A1	Aldo-Keto Reductase Family 1 Member A1	Protein Coding	44	GC01P045550	0.474072	https://www.genecards.org/cgi-bin/carddisp.pl?gene=AKR1A1
NUMA1	Nuclear Mitotic Apparatus Protein 1	Protein Coding	44	GC11M072002	0.474072	https://www.genecards.org/cgi-bin/carddisp.pl?gene=NUMA1
OCRL	OCRL Inositol Polyphosphate-5-Phosphatase	Protein Coding	44	GC0XP129539	0.474072	https://www.genecards.org/cgi-bin/carddisp.pl?gene=OCRL
PEBP1	Phosphatidylethanolamine Binding Protein 1	Protein Coding	44	GC12P118135	0.474072	https://www.genecards.org/cgi-bin/carddisp.pl?gene=PEBP1
PON2	Paraoxonase 2	Protein Coding	44	GC07M095404	0.474072	https://www.genecards.org/cgi-bin/carddisp.pl?gene=PON2
STAMBP	STAM Binding Protein	Protein Coding	44	GC02P073828	0.474072	https://www.genecards.org/cgi-bin/carddisp.pl?gene=STAMBP
CDK1	Cyclin Dependent Kinase 1	Protein Coding	44	GC10P060772	0.474072	https://www.genecards.org/cgi-bin/carddisp.pl?gene=CDK1
LONP1	Lon Peptidase 1, Mitochondrial	Protein Coding	44	GC19M005691	0.474072	https://www.genecards.org/cgi-bin/carddisp.pl?gene=LONP1
MCM7	Minichromosome Maintenance Complex Component 7	Protein Coding	44	GC07M100092	0.474072	https://www.genecards.org/cgi-bin/carddisp.pl?gene=MCM7
MCM3	Minichromosome Maintenance Complex Component 3	Protein Coding	44	GC06M052264	0.474072	https://www.genecards.org/cgi-bin/carddisp.pl?gene=MCM3
PKM	Pyruvate Kinase M1/2	Protein Coding	44	GC15M072199	0.474072	https://www.genecards.org/cgi-bin/carddisp.pl?gene=PKM
OPTN	Optineurin	Protein Coding	43	GC10P013099	0.474072	https://www.genecards.org/cgi-bin/carddisp.pl?gene=OPTN
SLC25A5	Solute Carrier Family 25 Member 5	Protein Coding	43	GC0XP119468	0.474072	https://www.genecards.org/cgi-bin/carddisp.pl?gene=SLC25A5
PRDX3	Peroxiredoxin 3	Protein Coding	43	GC10M119167	0.474072	https://www.genecards.org/cgi-bin/carddisp.pl?gene=PRDX3
NMT1	N-Myristoyltransferase 1	Protein Coding	42	GC17P050900	0.474072	https://www.genecards.org/cgi-bin/carddisp.pl?gene=NMT1
EEF1A1	Eukaryotic Translation Elongation Factor 1 Alpha 1	Protein Coding	42	GC06M073515	0.474072	https://www.genecards.org/cgi-bin/carddisp.pl?gene=EEF1A1
GNB2	G Protein Subunit Beta 2	Protein Coding	42	GC07P100673	0.474072	https://www.genecards.org/cgi-bin/carddisp.pl?gene=GNB2
ACTC1	Actin Alpha Cardiac Muscle 1	Protein Coding	42	GC15M034790	0.474072	https://www.genecards.org/cgi-bin/carddisp.pl?gene=ACTC1
KHDRBS1	KH RNA Binding Domain Containing, Signal Transduction Associated 1	Protein Coding	42	GC01P032013	0.474072	https://www.genecards.org/cgi-bin/carddisp.pl?gene=KHDRBS1
POLR1C	RNA Polymerase I And III Subunit C	Protein Coding	42	GC06P077073	0.474072	https://www.genecards.org/cgi-bin/carddisp.pl?gene=POLR1C
SLC4A7	Solute Carrier Family 4 Member 7	Protein Coding	42	GC03M027372	0.474072	https://www.genecards.org/cgi-bin/carddisp.pl?gene=SLC4A7
SAMHD1	SAM And HD Domain Containing Deoxynucleoside Triphosphate Triphosphohydrolase 1	Protein Coding	42	GC20M036890	0.474072	https://www.genecards.org/cgi-bin/carddisp.pl?gene=SAMHD1
TFE3	Transcription Factor Binding To IGHM Enhancer 3	Protein Coding	42	GC0XM049028	0.474072	https://www.genecards.org/cgi-bin/carddisp.pl?gene=TFE3
SNRNP200	Small Nuclear Ribonucleoprotein U5 Subunit 200	Protein Coding	42	GC02M097769	0.474072	https://www.genecards.org/cgi-bin/carddisp.pl?gene=SNRNP200
SNAP23	Synaptosome Associated Protein 23	Protein Coding	42	GC15P042491	0.474072	https://www.genecards.org/cgi-bin/carddisp.pl?gene=SNAP23
COL14A1	Collagen Type XIV Alpha 1 Chain	Protein Coding	42	GC08P120096	0.474072	https://www.genecards.org/cgi-bin/carddisp.pl?gene=COL14A1
EIF4A3	Eukaryotic Translation Initiation Factor 4A3	Protein Coding	42	GC17M080135	0.474072	https://www.genecards.org/cgi-bin/carddisp.pl?gene=EIF4A3
BSCL2	BSCL2 Lipid Droplet Biogenesis Associated, Seipin	Protein Coding	42	GC11M084559	0.474072	https://www.genecards.org/cgi-bin/carddisp.pl?gene=BSCL2
CTTN	Cortactin	Protein Coding	42	GC11P070398	0.474072	https://www.genecards.org/cgi-bin/carddisp.pl?gene=CTTN
RBMX	RNA Binding Motif Protein X-Linked	Protein Coding	42	GC0XM136848	0.474072	https://www.genecards.org/cgi-bin/carddisp.pl?gene=RBMX
GTF2I	General Transcription Factor IIi	Protein Coding	41	GC07P074660	0.474072	https://www.genecards.org/cgi-bin/carddisp.pl?gene=GTF2I
PA2G4	Proliferation-Associated 2G4	Protein Coding	41	GC12P057064	0.474072	https://www.genecards.org/cgi-bin/carddisp.pl?gene=PA2G4
SMC4	Structural Maintenance Of Chromosomes 4	Protein Coding	41	GC03P160399	0.474072	https://www.genecards.org/cgi-bin/carddisp.pl?gene=SMC4
SLC25A6	Solute Carrier Family 25 Member 6	Protein Coding	41	GC0XM001386	0.474072	https://www.genecards.org/cgi-bin/carddisp.pl?gene=SLC25A6
DHX9	DExH-Box Helicase 9	Protein Coding	41	GC01P182839	0.474072	https://www.genecards.org/cgi-bin/carddisp.pl?gene=DHX9
AP1G1	Adaptor Related Protein Complex 1 Subunit Gamma 1	Protein Coding	41	GC16M071729	0.474072	https://www.genecards.org/cgi-bin/carddisp.pl?gene=AP1G1
AP4B1	Adaptor Related Protein Complex 4 Subunit Beta 1	Protein Coding	41	GC01M113894	0.474072	https://www.genecards.org/cgi-bin/carddisp.pl?gene=AP4B1
LRIG1	Leucine Rich Repeats And Immunoglobulin Like Domains 1	Protein Coding	41	GC03M066379	0.474072	https://www.genecards.org/cgi-bin/carddisp.pl?gene=LRIG1
PCBP2	Poly(RC) Binding Protein 2	Protein Coding	41	GC12P053452	0.474072	https://www.genecards.org/cgi-bin/carddisp.pl?gene=PCBP2
PDCD6IP	Programmed Cell Death 6 Interacting Protein	Protein Coding	41	GC03P033798	0.474072	https://www.genecards.org/cgi-bin/carddisp.pl?gene=PDCD6IP
PRPF6	Pre-MRNA Processing Factor 6	Protein Coding	41	GC20P063981	0.474072	https://www.genecards.org/cgi-bin/carddisp.pl?gene=PRPF6
PRPF8	Pre-MRNA Processing Factor 8	Protein Coding	41	GC17M001650	0.474072	https://www.genecards.org/cgi-bin/carddisp.pl?gene=PRPF8
ARPC2	Actin Related Protein 2/3 Complex Subunit 2	Protein Coding	41	GC02P218217	0.474072	https://www.genecards.org/cgi-bin/carddisp.pl?gene=ARPC2
PLIN2	Perilipin 2	Protein Coding	41	GC09M019159	0.474072	https://www.genecards.org/cgi-bin/carddisp.pl?gene=PLIN2
HNRNPC	Heterogeneous Nuclear Ribonucleoprotein C	Protein Coding	40	GC14M021930	0.474072	https://www.genecards.org/cgi-bin/carddisp.pl?gene=HNRNPC
HSD17B12	Hydroxysteroid 17-Beta Dehydrogenase 12	Protein Coding	40	GC11P043717	0.474072	https://www.genecards.org/cgi-bin/carddisp.pl?gene=HSD17B12
SGCB	Sarcoglycan Beta	Protein Coding	40	GC04M052019	0.474072	https://www.genecards.org/cgi-bin/carddisp.pl?gene=SGCB
S100A7	S100 Calcium Binding Protein A7	Protein Coding	40	GC01M153457	0.474072	https://www.genecards.org/cgi-bin/carddisp.pl?gene=S100A7
SNRPA	Small Nuclear Ribonucleoprotein Polypeptide A	Protein Coding	40	GC19P040750	0.474072	https://www.genecards.org/cgi-bin/carddisp.pl?gene=SNRPA
SRSF9	Serine And Arginine Rich Splicing Factor 9	Protein Coding	40	GC12M120461	0.474072	https://www.genecards.org/cgi-bin/carddisp.pl?gene=SRSF9
SRSF1	Serine And Arginine Rich Splicing Factor 1	Protein Coding	40	GC17M058000	0.474072	https://www.genecards.org/cgi-bin/carddisp.pl?gene=SRSF1
CCNT1	Cyclin T1	Protein Coding	40	GC12M048688	0.474072	https://www.genecards.org/cgi-bin/carddisp.pl?gene=CCNT1
DYNLL1	Dynein Light Chain LC8-Type 1	Protein Coding	40	GC12P120469	0.474072	https://www.genecards.org/cgi-bin/carddisp.pl?gene=DYNLL1
DDX17	DEAD-Box Helicase 17	Protein Coding	40	GC22M038483	0.474072	https://www.genecards.org/cgi-bin/carddisp.pl?gene=DDX17
BCAM	Basal Cell Adhesion Molecule (Lutheran Blood Group)	Protein Coding	40	GC19P051996	0.474072	https://www.genecards.org/cgi-bin/carddisp.pl?gene=BCAM
AGO2	Argonaute RISC Catalytic Component 2	Protein Coding	40	GC08M140522	0.474072	https://www.genecards.org/cgi-bin/carddisp.pl?gene=AGO2
RAB6A	RAB6A, Member RAS Oncogene Family	Protein Coding	40	GC11M084958	0.474072	https://www.genecards.org/cgi-bin/carddisp.pl?gene=RAB6A
ELF3	E74 Like ETS Transcription Factor 3	Protein Coding	39	GC01P202007	0.474072	https://www.genecards.org/cgi-bin/carddisp.pl?gene=ELF3
HNRNPH1	Heterogeneous Nuclear Ribonucleoprotein H1	Protein Coding	39	GC05M179614	0.474072	https://www.genecards.org/cgi-bin/carddisp.pl?gene=HNRNPH1
HNRNPL	Heterogeneous Nuclear Ribonucleoprotein L	Protein Coding	39	GC19M038836	0.474072	https://www.genecards.org/cgi-bin/carddisp.pl?gene=HNRNPL
HNRNPH3	Heterogeneous Nuclear Ribonucleoprotein H3	Protein Coding	39	GC10P068331	0.474072	https://www.genecards.org/cgi-bin/carddisp.pl?gene=HNRNPH3
HNRNPR	Heterogeneous Nuclear Ribonucleoprotein R	Protein Coding	39	GC01M023303	0.474072	https://www.genecards.org/cgi-bin/carddisp.pl?gene=HNRNPR
ACIN1	Apoptotic Chromatin Condensation Inducer 1	Protein Coding	39	GC14M023058	0.474072	https://www.genecards.org/cgi-bin/carddisp.pl?gene=ACIN1
TRA2B	Transformer 2 Beta Homolog	Protein Coding	39	GC03M185914	0.474072	https://www.genecards.org/cgi-bin/carddisp.pl?gene=TRA2B
THOC2	THO Complex 2	Protein Coding	39	GC0XM123600	0.474072	https://www.genecards.org/cgi-bin/carddisp.pl?gene=THOC2
SYNCRIP	Synaptotagmin Binding Cytoplasmic RNA Interacting Protein	Protein Coding	39	GC06M085607	0.474072	https://www.genecards.org/cgi-bin/carddisp.pl?gene=SYNCRIP
SRSF7	Serine And Arginine Rich Splicing Factor 7	Protein Coding	39	GC02M038743	0.474072	https://www.genecards.org/cgi-bin/carddisp.pl?gene=SRSF7
SRSF5	Serine And Arginine Rich Splicing Factor 5	Protein Coding	39	GC14P069727	0.474072	https://www.genecards.org/cgi-bin/carddisp.pl?gene=SRSF5
NCBP1	Nuclear Cap Binding Protein Subunit 1	Protein Coding	38	GC09P097633	0.474072	https://www.genecards.org/cgi-bin/carddisp.pl?gene=NCBP1
HNRNPH2	Heterogeneous Nuclear Ribonucleoprotein H2	Protein Coding	38	GC0XP101408	0.474072	https://www.genecards.org/cgi-bin/carddisp.pl?gene=HNRNPH2
ABCE1	ATP Binding Cassette Subfamily E Member 1	Protein Coding	38	GC04P145097	0.474072	https://www.genecards.org/cgi-bin/carddisp.pl?gene=ABCE1
ILF2	Interleukin Enhancer Binding Factor 2	Protein Coding	38	GC01M153661	0.474072	https://www.genecards.org/cgi-bin/carddisp.pl?gene=ILF2
POLDIP3	DNA Polymerase Delta Interacting Protein 3	Protein Coding	38	GC22M042583	0.474072	https://www.genecards.org/cgi-bin/carddisp.pl?gene=POLDIP3
THRAP3	Thyroid Hormone Receptor Associated Protein 3	Protein Coding	38	GC01P036224	0.474072	https://www.genecards.org/cgi-bin/carddisp.pl?gene=THRAP3
SAP18	Sin3A Associated Protein 18	Protein Coding	38	GC13P021140	0.474072	https://www.genecards.org/cgi-bin/carddisp.pl?gene=SAP18
SMC2	Structural Maintenance Of Chromosomes 2	Protein Coding	38	GC09P104094	0.474072	https://www.genecards.org/cgi-bin/carddisp.pl?gene=SMC2
SRRT	Serrate, RNA Effector Molecule	Protein Coding	38	GC07P100894	0.474072	https://www.genecards.org/cgi-bin/carddisp.pl?gene=SRRT
SRSF6	Serine And Arginine Rich Splicing Factor 6	Protein Coding	38	GC20P043457	0.474072	https://www.genecards.org/cgi-bin/carddisp.pl?gene=SRSF6
MANF	Mesencephalic Astrocyte Derived Neurotrophic Factor	Protein Coding	38	GC03P051385	0.474072	https://www.genecards.org/cgi-bin/carddisp.pl?gene=MANF
RALY	RALY Heterogeneous Nuclear Ribonucleoprotein	Protein Coding	38	GC20P033993	0.474072	https://www.genecards.org/cgi-bin/carddisp.pl?gene=RALY
RBM39	RNA Binding Motif Protein 39	Protein Coding	38	GC20M035703	0.474072	https://www.genecards.org/cgi-bin/carddisp.pl?gene=RBM39
WBP2	WW Domain Binding Protein 2	Protein Coding	38	GC17M075845	0.474072	https://www.genecards.org/cgi-bin/carddisp.pl?gene=WBP2
HNRNPA0	Heterogeneous Nuclear Ribonucleoprotein A0	Protein Coding	37	GC05M137750	0.474072	https://www.genecards.org/cgi-bin/carddisp.pl?gene=HNRNPA0
STAU1	Staufen Double-Stranded RNA Binding Protein 1	Protein Coding	37	GC20M049113	0.474072	https://www.genecards.org/cgi-bin/carddisp.pl?gene=STAU1
THOC6	THO Complex 6	Protein Coding	37	GC16P003024	0.474072	https://www.genecards.org/cgi-bin/carddisp.pl?gene=THOC6
ALYREF	Aly/REF Export Factor	Protein Coding	37	GC17M081887	0.474072	https://www.genecards.org/cgi-bin/carddisp.pl?gene=ALYREF
BCAS3	BCAS3 Microtubule Associated Cell Migration Factor	Protein Coding	37	GC17P060678	0.474072	https://www.genecards.org/cgi-bin/carddisp.pl?gene=BCAS3
DDX39A	DExD-Box Helicase 39A	Protein Coding	37	GC19M014408	0.474072	https://www.genecards.org/cgi-bin/carddisp.pl?gene=DDX39A
DHX15	DEAH-Box Helicase 15	Protein Coding	37	GC04M024519	0.474072	https://www.genecards.org/cgi-bin/carddisp.pl?gene=DHX15
MAGOH	Mago Homolog, Exon Junction Complex Subunit	Protein Coding	37	GC01M053226	0.474072	https://www.genecards.org/cgi-bin/carddisp.pl?gene=MAGOH
U2AF2	U2 Small Nuclear RNA Auxiliary Factor 2	Protein Coding	37	GC19P055654	0.474072	https://www.genecards.org/cgi-bin/carddisp.pl?gene=U2AF2
URI1	URI1 Prefoldin Like Chaperone	Protein Coding	37	GC19P029923	0.474072	https://www.genecards.org/cgi-bin/carddisp.pl?gene=URI1
RARS1	Arginyl-TRNA Synthetase 1	Protein Coding	36	GC05P168487	0.474072	https://www.genecards.org/cgi-bin/carddisp.pl?gene=RARS1
THOC1	THO Complex 1	Protein Coding	36	GC18M000204	0.474072	https://www.genecards.org/cgi-bin/carddisp.pl?gene=THOC1
THOC5	THO Complex 5	Protein Coding	36	GC22M029505	0.474072	https://www.genecards.org/cgi-bin/carddisp.pl?gene=THOC5
SNRPB2	Small Nuclear Ribonucleoprotein Polypeptide B2	Protein Coding	36	GC20P016730	0.474072	https://www.genecards.org/cgi-bin/carddisp.pl?gene=SNRPB2
EPRS1	Glutamyl-Prolyl-TRNA Synthetase 1	Protein Coding	36	GC01M219969	0.474072	https://www.genecards.org/cgi-bin/carddisp.pl?gene=EPRS1
MFAP1	Microfibril Associated Protein 1	Protein Coding	36	GC15M043804	0.474072	https://www.genecards.org/cgi-bin/carddisp.pl?gene=MFAP1
ZNF326	Zinc Finger Protein 326	Protein Coding	36	GC01P089995	0.474072	https://www.genecards.org/cgi-bin/carddisp.pl?gene=ZNF326
THOC3	THO Complex 3	Protein Coding	35	GC05M175917	0.474072	https://www.genecards.org/cgi-bin/carddisp.pl?gene=THOC3
DARS1	Aspartyl-TRNA Synthetase 1	Protein Coding	35	GC02M135905	0.474072	https://www.genecards.org/cgi-bin/carddisp.pl?gene=DARS1
MRTFA	Myocardin Related Transcription Factor A	Protein Coding	34	GC22M055557	0.474072	https://www.genecards.org/cgi-bin/carddisp.pl?gene=MRTFA
PTPA	Protein Phosphatase 2 Phosphatase Activator	Protein Coding	34	GC09P129111	0.474072	https://www.genecards.org/cgi-bin/carddisp.pl?gene=PTPA
RHBDD3	Rhomboid Domain Containing 3	Protein Coding	34	GC22M029259	0.474072	https://www.genecards.org/cgi-bin/carddisp.pl?gene=RHBDD3
PHF5A	PHD Finger Protein 5A	Protein Coding	34	GC22M041459	0.474072	https://www.genecards.org/cgi-bin/carddisp.pl?gene=PHF5A
PRRC2A	Proline Rich Coiled-Coil 2A	Protein Coding	33	GC06P076867	0.474072	https://www.genecards.org/cgi-bin/carddisp.pl?gene=PRRC2A
POTEF	POTE Ankyrin Domain Family Member F	Protein Coding	28	GC02M130073	0.474072	https://www.genecards.org/cgi-bin/carddisp.pl?gene=POTEF
KIT	KIT Proto-Oncogene, Receptor Tyrosine Kinase	Protein Coding	52	GC04P054657	0.356373	https://www.genecards.org/cgi-bin/carddisp.pl?gene=KIT
CDK4	Cyclin Dependent Kinase 4	Protein Coding	52	GC12M057743	0.356373	https://www.genecards.org/cgi-bin/carddisp.pl?gene=CDK4
GALK1	Galactokinase 1	Protein Coding	47	GC17M075751	0.356373	https://www.genecards.org/cgi-bin/carddisp.pl?gene=GALK1
CTCF	CCCTC-Binding Factor	Protein Coding	46	GC16P067563	0.356373	https://www.genecards.org/cgi-bin/carddisp.pl?gene=CTCF
POLD1	DNA Polymerase Delta 1, Catalytic Subunit	Protein Coding	45	GC19P052405	0.356373	https://www.genecards.org/cgi-bin/carddisp.pl?gene=POLD1
KIF5B	Kinesin Family Member 5B	Protein Coding	44	GC10M032526	0.356373	https://www.genecards.org/cgi-bin/carddisp.pl?gene=KIF5B
PPIG	Peptidylprolyl Isomerase G	Protein Coding	41	GC02P169584	0.356373	https://www.genecards.org/cgi-bin/carddisp.pl?gene=PPIG
BRAF	B-Raf Proto-Oncogene, Serine/Threonine Kinase	Protein Coding	52	GC07M140730	0.328583	https://www.genecards.org/cgi-bin/carddisp.pl?gene=BRAF
YWHAE	Tyrosine 3-Monooxygenase/Tryptophan 5-Monooxygenase Activation Protein Epsilon	Protein Coding	48	GC17M002492	0.328583	https://www.genecards.org/cgi-bin/carddisp.pl?gene=YWHAE
BCL6	BCL6 Transcription Repressor	Protein Coding	44	GC03M187721	0.328583	https://www.genecards.org/cgi-bin/carddisp.pl?gene=BCL6
CUL1	Cullin 1	Protein Coding	43	GC07P148697	0.328583	https://www.genecards.org/cgi-bin/carddisp.pl?gene=CUL1
HBA1	Hemoglobin Subunit Alpha 1	Protein Coding	42	GC16P009809	0.328583	https://www.genecards.org/cgi-bin/carddisp.pl?gene=HBA1
APOBEC3G	Apolipoprotein B MRNA Editing Enzyme Catalytic Subunit 3G	Protein Coding	41	GC22P039085	0.328583	https://www.genecards.org/cgi-bin/carddisp.pl?gene=APOBEC3G
NEDD8	NEDD8 Ubiquitin Like Modifier	Protein Coding	40	GC14M024216	0.328583	https://www.genecards.org/cgi-bin/carddisp.pl?gene=NEDD8
SREBF1	Sterol Regulatory Element Binding Transcription Factor 1	Protein Coding	45	GC17M017810	0.205752	https://www.genecards.org/cgi-bin/carddisp.pl?gene=SREBF1
GATA2	GATA Binding Protein 2	Protein Coding	48	GC03M128479	0.145489	https://www.genecards.org/cgi-bin/carddisp.pl?gene=GATA2
CFD	Complement Factor D	Protein Coding	44	GC19P000859	0.145489	https://www.genecards.org/cgi-bin/carddisp.pl?gene=CFD
ACE2	Angiotensin Converting Enzyme 2	Protein Coding	48	GC0XM015494	33.9336	https://www.genecards.org/cgi-bin/carddisp.pl?gene=ACE2
TMPRSS2	Transmembrane Serine Protease 2	Protein Coding	45	GC21M041464	19.6073	https://www.genecards.org/cgi-bin/carddisp.pl?gene=TMPRSS2
TNNI3	Troponin I3, Cardiac Type	Protein Coding	48	GC19M055151	14.5716	https://www.genecards.org/cgi-bin/carddisp.pl?gene=TNNI3
ABO	ABO, Alpha 1-3-N-Acetylgalactosaminyltransferase And Alpha 1-3-Galactosyltransferase	Protein Coding	37	GC09M133250	10.9149	https://www.genecards.org/cgi-bin/carddisp.pl?gene=ABO
HLA-C	Major Histocompatibility Complex, Class I, C	Protein Coding	45	GC06M061260	10.7133	https://www.genecards.org/cgi-bin/carddisp.pl?gene=HLA-C
LOC117134593	ACE2 Promoter Region	Biological Region	2	GC0XP015600	9.68434	https://www.genecards.org/cgi-bin/carddisp.pl?gene=LOC117134593
OAS1	2'-5'-Oligoadenylate Synthetase 1	Protein Coding	44	GC12P112918	9.39343	https://www.genecards.org/cgi-bin/carddisp.pl?gene=OAS1
SLC6A20	Solute Carrier Family 6 Member 20	Protein Coding	41	GC03M045755	9.18124	https://www.genecards.org/cgi-bin/carddisp.pl?gene=SLC6A20
LOC117135106	TMPRSS2 Androgen Receptor-Responsive -60 Kb Enhancer	Biological Region	2	GC21P041568	8.98646	https://www.genecards.org/cgi-bin/carddisp.pl?gene=LOC117135106
LOC117134608	TMPRSS2 Androgen Receptor-Responsive -13 Kb Enhancer	Biological Region	2	GC21P041519	8.98646	https://www.genecards.org/cgi-bin/carddisp.pl?gene=LOC117134608
LOC117134604	TMPRSS2 Promoter Region	Biological Region	2	GC21P041507	8.98017	https://www.genecards.org/cgi-bin/carddisp.pl?gene=LOC117134604
LOC112679198	ABO +5.8 Intron 1 Enhancer	Biological Region	2	GC09P133267	8.89809	https://www.genecards.org/cgi-bin/carddisp.pl?gene=LOC112679198
IL22	Interleukin 22	Protein Coding	41	GC12M068248	8.80221	https://www.genecards.org/cgi-bin/carddisp.pl?gene=IL22
ARNTL	Aryl Hydrocarbon Receptor Nuclear Translocator Like	Protein Coding	41	GC11P013276	8.65159	https://www.genecards.org/cgi-bin/carddisp.pl?gene=ARNTL
ADAM17	ADAM Metallopeptidase Domain 17	Protein Coding	50	GC02M009488	8.36421	https://www.genecards.org/cgi-bin/carddisp.pl?gene=ADAM17
CCR9	C-C Motif Chemokine Receptor 9	Protein Coding	40	GC03P046268	7.87815	https://www.genecards.org/cgi-bin/carddisp.pl?gene=CCR9
CD8A	CD8a Molecule	Protein Coding	45	GC02M086784	6.20338	https://www.genecards.org/cgi-bin/carddisp.pl?gene=CD8A
CCL17	C-C Motif Chemokine Ligand 17	Protein Coding	38	GC16P057411	6.13634	https://www.genecards.org/cgi-bin/carddisp.pl?gene=CCL17
TAMM41	TAM41 Mitochondrial Translocator Assembly And Maintenance Homolog	Protein Coding	33	GC03M011721	5.80087	https://www.genecards.org/cgi-bin/carddisp.pl?gene=TAMM41
CXCL10	C-X-C Motif Chemokine Ligand 10	Protein Coding	43	GC04M076021	5.44137	https://www.genecards.org/cgi-bin/carddisp.pl?gene=CXCL10
PMS2	PMS1 Homolog 2, Mismatch Repair System Component	Protein Coding	48	GC07M005973	5.3268	https://www.genecards.org/cgi-bin/carddisp.pl?gene=PMS2
CHAT	Choline O-Acetyltransferase	Protein Coding	47	GC10P049609	5.3268	https://www.genecards.org/cgi-bin/carddisp.pl?gene=CHAT
INPP5E	Inositol Polyphosphate-5-Phosphatase E	Protein Coding	41	GC09M136428	5.3268	https://www.genecards.org/cgi-bin/carddisp.pl?gene=INPP5E
IRF7	Interferon Regulatory Factor 7	Protein Coding	47	GC11M000612	4.93867	https://www.genecards.org/cgi-bin/carddisp.pl?gene=IRF7
CXCR6	C-X-C Motif Chemokine Receptor 6	Protein Coding	39	GC03P046271	4.91469	https://www.genecards.org/cgi-bin/carddisp.pl?gene=CXCR6
FURIN	Furin, Paired Basic Amino Acid Cleaving Enzyme	Protein Coding	45	GC15P090868	4.85404	https://www.genecards.org/cgi-bin/carddisp.pl?gene=FURIN
FCRL5	Fc Receptor Like 5	Protein Coding	38	GC01M157514	4.83116	https://www.genecards.org/cgi-bin/carddisp.pl?gene=FCRL5
IFNAR2	Interferon Alpha And Beta Receptor Subunit 2	Protein Coding	48	GC21P033229	4.79826	https://www.genecards.org/cgi-bin/carddisp.pl?gene=IFNAR2
ADM	Adrenomedullin	Protein Coding	44	GC11P010304	4.53119	https://www.genecards.org/cgi-bin/carddisp.pl?gene=ADM
VWF	Von Willebrand Factor	Protein Coding	48	GC12M005917	4.48974	https://www.genecards.org/cgi-bin/carddisp.pl?gene=VWF
LY6D	Lymphocyte Antigen 6 Family Member D	Protein Coding	36	GC08M142784	4.46173	https://www.genecards.org/cgi-bin/carddisp.pl?gene=LY6D
C11orf71	Chromosome 11 Open Reading Frame 71	Protein Coding	29	GC11M114391	4.46173	https://www.genecards.org/cgi-bin/carddisp.pl?gene=C11orf71
ADAMTS13	ADAM Metallopeptidase With Thrombospondin Type 1 Motif 13	Protein Coding	48	GC09P133414	4.07752	https://www.genecards.org/cgi-bin/carddisp.pl?gene=ADAMTS13
IFITM3	Interferon Induced Transmembrane Protein 3	Protein Coding	41	GC11M000319	3.97952	https://www.genecards.org/cgi-bin/carddisp.pl?gene=IFITM3
S100A8	S100 Calcium Binding Protein A8	Protein Coding	42	GC01M153391	3.95926	https://www.genecards.org/cgi-bin/carddisp.pl?gene=S100A8
LOC119086083	CCR9 Promoter Region	Biological Region	1	GC03P045885	3.78346	https://www.genecards.org/cgi-bin/carddisp.pl?gene=LOC119086083
DDX58	DExD/H-Box Helicase 58	Protein Coding	46	GC09M032455	3.72477	https://www.genecards.org/cgi-bin/carddisp.pl?gene=DDX58
PLAUR	Plasminogen Activator, Urokinase Receptor	Protein Coding	44	GC19M043646	3.72309	https://www.genecards.org/cgi-bin/carddisp.pl?gene=PLAUR
MAVS	Mitochondrial Antiviral Signaling Protein	Protein Coding	38	GC20P003907	3.63859	https://www.genecards.org/cgi-bin/carddisp.pl?gene=MAVS
TBK1	TANK Binding Kinase 1	Protein Coding	48	GC12P064451	3.60977	https://www.genecards.org/cgi-bin/carddisp.pl?gene=TBK1
FYCO1	FYVE And Coiled-Coil Domain Autophagy Adaptor 1	Protein Coding	40	GC03M045917	3.59084	https://www.genecards.org/cgi-bin/carddisp.pl?gene=FYCO1
RAB7A	RAB7A, Member RAS Oncogene Family	Protein Coding	46	GC03P133360	3.5489	https://www.genecards.org/cgi-bin/carddisp.pl?gene=RAB7A
LZTFL1	Leucine Zipper Transcription Factor Like 1	Protein Coding	38	GC03M045823	3.54862	https://www.genecards.org/cgi-bin/carddisp.pl?gene=LZTFL1
SFTPD	Surfactant Protein D	Protein Coding	43	GC10M079937	3.52924	https://www.genecards.org/cgi-bin/carddisp.pl?gene=SFTPD
TREM1	Triggering Receptor Expressed On Myeloid Cells 1	Protein Coding	40	GC06M041267	3.49883	https://www.genecards.org/cgi-bin/carddisp.pl?gene=TREM1
S100A9	S100 Calcium Binding Protein A9	Protein Coding	42	GC01P153357	3.36691	https://www.genecards.org/cgi-bin/carddisp.pl?gene=S100A9
LOC117134611	TMPRSS2 -17 Kb Enhancer	Biological Region	1	GC21P041525	3.33121	https://www.genecards.org/cgi-bin/carddisp.pl?gene=LOC117134611
LOC117135104	TMPRSS2 E3 Enhancer	Biological Region	1	GC21P041529	3.33121	https://www.genecards.org/cgi-bin/carddisp.pl?gene=LOC117135104
LOC117135105	TMPRSS2 E4 Enhancer	Biological Region	1	GC21P041535	3.33121	https://www.genecards.org/cgi-bin/carddisp.pl?gene=LOC117135105
LOC117134605	TMPRSS2 Repressive Element NBS1	Biological Region	1	GC21P041510	3.33121	https://www.genecards.org/cgi-bin/carddisp.pl?gene=LOC117134605
LOC117134606	TMPRSS2 Repressive Element NBS2	Biological Region	1	GC21P041511	3.33121	https://www.genecards.org/cgi-bin/carddisp.pl?gene=LOC117134606
LOC117134607	TMPRSS2 Repressive Element NBS4	Biological Region	1	GC21P041518	3.33121	https://www.genecards.org/cgi-bin/carddisp.pl?gene=LOC117134607
MUC5AC	Mucin 5AC, Oligomeric Mucus/Gel-Forming	Protein Coding	39	GC11P001581	3.31542	https://www.genecards.org/cgi-bin/carddisp.pl?gene=MUC5AC
MBL2	Mannose Binding Lectin 2	Protein Coding	46	GC10M052760	3.30219	https://www.genecards.org/cgi-bin/carddisp.pl?gene=MBL2
CD209	CD209 Molecule	Protein Coding	42	GC19M007739	3.27859	https://www.genecards.org/cgi-bin/carddisp.pl?gene=CD209
AGT	Angiotensinogen	Protein Coding	48	GC01M230702	3.27571	https://www.genecards.org/cgi-bin/carddisp.pl?gene=AGT
SDC1	Syndecan 1	Protein Coding	42	GC02M020200	3.22021	https://www.genecards.org/cgi-bin/carddisp.pl?gene=SDC1
ELANE	Elastase, Neutrophil Expressed	Protein Coding	48	GC19P002165	3.13235	https://www.genecards.org/cgi-bin/carddisp.pl?gene=ELANE
AAK1	AP2 Associated Kinase 1	Protein Coding	41	GC02M069459	3.09943	https://www.genecards.org/cgi-bin/carddisp.pl?gene=AAK1
PTX3	Pentraxin 3	Protein Coding	42	GC03P157436	3.06301	https://www.genecards.org/cgi-bin/carddisp.pl?gene=PTX3
OAS3	2'-5'-Oligoadenylate Synthetase 3	Protein Coding	40	GC12P112938	3.0055	https://www.genecards.org/cgi-bin/carddisp.pl?gene=OAS3
AVP	Arginine Vasopressin	Protein Coding	45	GC20M003082	2.92013	https://www.genecards.org/cgi-bin/carddisp.pl?gene=AVP
IL10RB	Interleukin 10 Receptor Subunit Beta	Protein Coding	44	GC21P033266	2.91602	https://www.genecards.org/cgi-bin/carddisp.pl?gene=IL10RB
SLC6A19	Solute Carrier Family 6 Member 19	Protein Coding	45	GC05P001201	2.88613	https://www.genecards.org/cgi-bin/carddisp.pl?gene=SLC6A19
XCR1	X-C Motif Chemokine Receptor 1	Protein Coding	37	GC03M046016	2.8758	https://www.genecards.org/cgi-bin/carddisp.pl?gene=XCR1
SIGLEC1	Sialic Acid Binding Ig Like Lectin 1	Protein Coding	40	GC20M003686	2.85267	https://www.genecards.org/cgi-bin/carddisp.pl?gene=SIGLEC1
JAK1	Janus Kinase 1	Protein Coding	52	GC01M064833	2.83506	https://www.genecards.org/cgi-bin/carddisp.pl?gene=JAK1
VPS39	VPS39 Subunit Of HOPS Complex	Protein Coding	38	GC15M042159	2.78585	https://www.genecards.org/cgi-bin/carddisp.pl?gene=VPS39
LOC118966792	DACE2 Interferon-Inducible Promoter Region	Biological Region	1	GC0XP015580	2.76611	https://www.genecards.org/cgi-bin/carddisp.pl?gene=LOC118966792
MYD88	MYD88 Innate Immune Signal Transduction Adaptor	Protein Coding	49	GC03P038139	2.7604	https://www.genecards.org/cgi-bin/carddisp.pl?gene=MYD88
CCR1	C-C Motif Chemokine Receptor 1	Protein Coding	45	GC03M046218	2.71452	https://www.genecards.org/cgi-bin/carddisp.pl?gene=CCR1
ITM2B	Integral Membrane Protein 2B	Protein Coding	43	GC13P048233	2.70538	https://www.genecards.org/cgi-bin/carddisp.pl?gene=ITM2B
LOC117600004	CTSL Promoter Region	Biological Region	1	GC09P087724	2.69646	https://www.genecards.org/cgi-bin/carddisp.pl?gene=LOC117600004
CLEC4M	C-Type Lectin Domain Family 4 Member M	Protein Coding	40	GC19P007763	2.68954	https://www.genecards.org/cgi-bin/carddisp.pl?gene=CLEC4M
SERPING1	Serpin Family G Member 1	Protein Coding	46	GC11P057597	2.67246	https://www.genecards.org/cgi-bin/carddisp.pl?gene=SERPING1
PDCD1	Programmed Cell Death 1	Protein Coding	46	GC02M241849	2.66415	https://www.genecards.org/cgi-bin/carddisp.pl?gene=PDCD1
IFNL1	Interferon Lambda 1	Protein Coding	34	GC19P039296	2.65849	https://www.genecards.org/cgi-bin/carddisp.pl?gene=IFNL1
CD163	CD163 Molecule	Protein Coding	43	GC12M007646	2.65714	https://www.genecards.org/cgi-bin/carddisp.pl?gene=CD163
APOL1	Apolipoprotein L1	Protein Coding	44	GC22P036253	2.63815	https://www.genecards.org/cgi-bin/carddisp.pl?gene=APOL1
IFNAR1	Interferon Alpha And Beta Receptor Subunit 1	Protein Coding	45	GC21P033324	2.61033	https://www.genecards.org/cgi-bin/carddisp.pl?gene=IFNAR1
ALOX5	Arachidonate 5-Lipoxygenase	Protein Coding	48	GC10P045374	2.60856	https://www.genecards.org/cgi-bin/carddisp.pl?gene=ALOX5
ADIPOQ	Adiponectin, C1Q And Collagen Domain Containing	Protein Coding	45	GC03P186842	2.60856	https://www.genecards.org/cgi-bin/carddisp.pl?gene=ADIPOQ
PF4	Platelet Factor 4	Protein Coding	40	GC04M073980	2.55343	https://www.genecards.org/cgi-bin/carddisp.pl?gene=PF4
ERVW-1	Endogenous Retrovirus Group W Member 1, Envelope	Protein Coding	34	GC07M092468	2.55343	https://www.genecards.org/cgi-bin/carddisp.pl?gene=ERVW-1
LPA	Lipoprotein(A)	Protein Coding	42	GC06M160531	2.55145	https://www.genecards.org/cgi-bin/carddisp.pl?gene=LPA
KNG1	Kininogen 1	Protein Coding	46	GC03P186717	2.51263	https://www.genecards.org/cgi-bin/carddisp.pl?gene=KNG1
IL33	Interleukin 33	Protein Coding	38	GC09P006350	2.51263	https://www.genecards.org/cgi-bin/carddisp.pl?gene=IL33
RAB1B	RAB1B, Member RAS Oncogene Family	Protein Coding	41	GC11P069053	2.50901	https://www.genecards.org/cgi-bin/carddisp.pl?gene=RAB1B
ARF5	ADP Ribosylation Factor 5	Protein Coding	39	GC07P127588	2.50901	https://www.genecards.org/cgi-bin/carddisp.pl?gene=ARF5
TTR	Transthyretin	Protein Coding	48	GC18P031557	2.44905	https://www.genecards.org/cgi-bin/carddisp.pl?gene=TTR
ERG	ETS Transcription Factor ERG	Protein Coding	45	GC21M038367	2.42354	https://www.genecards.org/cgi-bin/carddisp.pl?gene=ERG
TAS2R1	Taste 2 Receptor Member 1	Protein Coding	37	GC05M009630	2.42354	https://www.genecards.org/cgi-bin/carddisp.pl?gene=TAS2R1
VAMP8	Vesicle Associated Membrane Protein 8	Protein Coding	40	GC02P085561	2.42321	https://www.genecards.org/cgi-bin/carddisp.pl?gene=VAMP8
CXCL2	C-X-C Motif Chemokine Ligand 2	Protein Coding	39	GC04M074097	2.40281	https://www.genecards.org/cgi-bin/carddisp.pl?gene=CXCL2
VPS41	VPS41 Subunit Of HOPS Complex	Protein Coding	39	GC07M039001	2.39466	https://www.genecards.org/cgi-bin/carddisp.pl?gene=VPS41
LINC02967	Long Intergenic Non-Protein Coding RNA 2967	RNA Gene	4	GC20P024920	2.39017	https://www.genecards.org/cgi-bin/carddisp.pl?gene=LINC02967
SCGB1A1	Secretoglobin Family 1A Member 1	Protein Coding	40	GC11P062405	2.37967	https://www.genecards.org/cgi-bin/carddisp.pl?gene=SCGB1A1
ENPEP	Glutamyl Aminopeptidase	Protein Coding	45	GC04P110365	2.35461	https://www.genecards.org/cgi-bin/carddisp.pl?gene=ENPEP
F11	Coagulation Factor XI	Protein Coding	46	GC04P186265	2.33106	https://www.genecards.org/cgi-bin/carddisp.pl?gene=F11
HAVCR2	Hepatitis A Virus Cellular Receptor 2	Protein Coding	44	GC05M157063	2.32834	https://www.genecards.org/cgi-bin/carddisp.pl?gene=HAVCR2
BECN1	Beclin 1	Protein Coding	44	GC17M042810	2.30588	https://www.genecards.org/cgi-bin/carddisp.pl?gene=BECN1
TNNT2	Troponin T2, Cardiac Type	Protein Coding	48	GC01M201359	2.27556	https://www.genecards.org/cgi-bin/carddisp.pl?gene=TNNT2
SNAP29	Synaptosome Associated Protein 29	Protein Coding	41	GC22P020859	2.27556	https://www.genecards.org/cgi-bin/carddisp.pl?gene=SNAP29
GSTT1	Glutathione S-Transferase Theta 1	Protein Coding	33	GC22Mi00270	2.27556	https://www.genecards.org/cgi-bin/carddisp.pl?gene=GSTT1
STX17	Syntaxin 17	Protein Coding	33	GC09P099906	2.27556	https://www.genecards.org/cgi-bin/carddisp.pl?gene=STX17
TAS2R38	Taste 2 Receptor Member 38	Protein Coding	37	GC07M141972	2.20218	https://www.genecards.org/cgi-bin/carddisp.pl?gene=TAS2R38
SIGMAR1	Sigma Non-Opioid Intracellular Receptor 1	Protein Coding	46	GC09M034634	2.19724	https://www.genecards.org/cgi-bin/carddisp.pl?gene=SIGMAR1
NEU1	Neuraminidase 1	Protein Coding	44	GC06M031857	2.1868	https://www.genecards.org/cgi-bin/carddisp.pl?gene=NEU1
RAB8A	RAB8A, Member RAS Oncogene Family	Protein Coding	38	GC19P016111	2.16046	https://www.genecards.org/cgi-bin/carddisp.pl?gene=RAB8A
VPS11	VPS11 Core Subunit Of CORVET And HOPS Complexes	Protein Coding	41	GC11P119067	2.1478	https://www.genecards.org/cgi-bin/carddisp.pl?gene=VPS11
ESM1	Endothelial Cell Specific Molecule 1	Protein Coding	40	GC05M054977	2.13678	https://www.genecards.org/cgi-bin/carddisp.pl?gene=ESM1
UNC93B1	Unc-93 Homolog B1, TLR Signaling Regulator	Protein Coding	39	GC11M067991	2.0906	https://www.genecards.org/cgi-bin/carddisp.pl?gene=UNC93B1
LDHA	Lactate Dehydrogenase A	Protein Coding	50	GC11P018394	2.07029	https://www.genecards.org/cgi-bin/carddisp.pl?gene=LDHA
MIR146A	MicroRNA 146a	RNA Gene	23	GC05P160485	2.05156	https://www.genecards.org/cgi-bin/carddisp.pl?gene=MIR146A
AP3B1	Adaptor Related Protein Complex 3 Subunit Beta 1	Protein Coding	44	GC05M078000	2.04971	https://www.genecards.org/cgi-bin/carddisp.pl?gene=AP3B1
DNMT1	DNA Methyltransferase 1	Protein Coding	50	GC19M010133	2.04386	https://www.genecards.org/cgi-bin/carddisp.pl?gene=DNMT1
APLP2	Amyloid Beta Precursor Like Protein 2	Protein Coding	42	GC11P130069	2.03494	https://www.genecards.org/cgi-bin/carddisp.pl?gene=APLP2
NME7	NME/NM23 Family Member 7	Protein Coding	41	GC01M169134	2.03494	https://www.genecards.org/cgi-bin/carddisp.pl?gene=NME7
RAB8B	RAB8B, Member RAS Oncogene Family	Protein Coding	40	GC15P114559	2.03494	https://www.genecards.org/cgi-bin/carddisp.pl?gene=RAB8B
CALML3	Calmodulin Like 3	Protein Coding	40	GC10P005556	2.03494	https://www.genecards.org/cgi-bin/carddisp.pl?gene=CALML3
RAB4B	RAB4B, Member RAS Oncogene Family	Protein Coding	38	GC19P051779	2.03494	https://www.genecards.org/cgi-bin/carddisp.pl?gene=RAB4B
NME5	NME/NM23 Family Member 5	Protein Coding	37	GC05M138115	2.03494	https://www.genecards.org/cgi-bin/carddisp.pl?gene=NME5
CMPK2	Cytidine/Uridine Monophosphate Kinase 2	Protein Coding	37	GC02M006834	2.03494	https://www.genecards.org/cgi-bin/carddisp.pl?gene=CMPK2
TTYH1	Tweety Family Member 1	Protein Coding	37	GC19P062530	2.03494	https://www.genecards.org/cgi-bin/carddisp.pl?gene=TTYH1
ZNF366	Zinc Finger Protein 366	Protein Coding	35	GC05M072907	2.03494	https://www.genecards.org/cgi-bin/carddisp.pl?gene=ZNF366
PYDC1	Pyrin Domain Containing 1	Protein Coding	32	GC16M035915	2.03494	https://www.genecards.org/cgi-bin/carddisp.pl?gene=PYDC1
BTBD17	BTB Domain Containing 17	Protein Coding	30	GC17M074356	2.03494	https://www.genecards.org/cgi-bin/carddisp.pl?gene=BTBD17
VKORC1	Vitamin K Epoxide Reductase Complex Subunit 1	Protein Coding	46	GC16M035909	2.02825	https://www.genecards.org/cgi-bin/carddisp.pl?gene=VKORC1
STING1	Stimulator Of Interferon Response CGAMP Interactor 1	Protein Coding	33	GC05M139476	2.02825	https://www.genecards.org/cgi-bin/carddisp.pl?gene=STING1
CXCL16	C-X-C Motif Chemokine Ligand 16	Protein Coding	39	GC17M004733	2.02603	https://www.genecards.org/cgi-bin/carddisp.pl?gene=CXCL16
LOC111832671	Albumin (ALB) 5' Regulatory Region	Biological Region	2	GC04P073399	2.02603	https://www.genecards.org/cgi-bin/carddisp.pl?gene=LOC111832671
TH2-LCR	Th2 Cytokine Locus Control Region	Biological Region	2	GC05P132629	2.02603	https://www.genecards.org/cgi-bin/carddisp.pl?gene=TH2-LCR
LOC117152611	DPP4 -4.2 Kb Glucocorticoid Response Element	Biological Region	2	GC02P162078	2.02603	https://www.genecards.org/cgi-bin/carddisp.pl?gene=LOC117152611
LOC117152610	DPP4 Promoter Region	Biological Region	2	GC02P162076	2.02603	https://www.genecards.org/cgi-bin/carddisp.pl?gene=LOC117152610
LOC106699567	CD8A Intronic Regulatory Region	Biological Region	2	GC02P086786	2.02603	https://www.genecards.org/cgi-bin/carddisp.pl?gene=LOC106699567
LOC116158494	CRISPRi-Validated Cis-Regulatory Element Chr4.1813	Biological Region	1	GC04P074056	2.02603	https://www.genecards.org/cgi-bin/carddisp.pl?gene=LOC116158494
LOC116158495	CRISPRi-Validated Cis-Regulatory Element Chr4.1814	Biological Region	1	GC04P074057	2.02603	https://www.genecards.org/cgi-bin/carddisp.pl?gene=LOC116158495
LOC117204000	ANPEP Distal Promoter	Biological Region	1	GC15P089814	2.02603	https://www.genecards.org/cgi-bin/carddisp.pl?gene=LOC117204000
LOC117204001	ANPEP Proximal Promoter	Biological Region	1	GC15P089806	2.02603	https://www.genecards.org/cgi-bin/carddisp.pl?gene=LOC117204001
LOC119230225	IFNAR1 Promoter Region	Biological Region	1	GC21P033323	2.02603	https://www.genecards.org/cgi-bin/carddisp.pl?gene=LOC119230225
LOC112590816	Sharpr-MPRA Regulatory Region 6411	Biological Region	1	GC01P064917	2.02603	https://www.genecards.org/cgi-bin/carddisp.pl?gene=LOC112590816
LOC112590817	Sharpr-MPRA Regulatory Region 2453	Biological Region	1	GC01P064934	2.02603	https://www.genecards.org/cgi-bin/carddisp.pl?gene=LOC112590817
LOC119266102	IFNGR2 Promoter Region	Biological Region	1	GC21P033403	2.02603	https://www.genecards.org/cgi-bin/carddisp.pl?gene=LOC119266102
LOC116183086	CRISPRi-Validated Cis-Regulatory Element Chr7.1154	Biological Region	1	GC07P022680	2.02603	https://www.genecards.org/cgi-bin/carddisp.pl?gene=LOC116183086
LOC116183087	CRISPRi-Validated Cis-Regulatory Element Chr7.1155	Biological Region	1	GC07P022681	2.02603	https://www.genecards.org/cgi-bin/carddisp.pl?gene=LOC116183087
LOC117693187	CTSL 3' Regulatory Element	Biological Region	1	GC09P087731	2.02603	https://www.genecards.org/cgi-bin/carddisp.pl?gene=LOC117693187
SURF1	SURF1 Cytochrome C Oxidase Assembly Factor	Protein Coding	42	GC09M133351	2.01024	https://www.genecards.org/cgi-bin/carddisp.pl?gene=SURF1
IFI44	Interferon Induced Protein 44	Protein Coding	37	GC01P078649	2.01024	https://www.genecards.org/cgi-bin/carddisp.pl?gene=IFI44
SLC6A15	Solute Carrier Family 6 Member 15	Protein Coding	41	GC12M084859	1.97846	https://www.genecards.org/cgi-bin/carddisp.pl?gene=SLC6A15
NEDD1	NEDD1 Gamma-Tubulin Ring Complex Targeting Factor	Protein Coding	37	GC12P096907	1.97846	https://www.genecards.org/cgi-bin/carddisp.pl?gene=NEDD1
IRF5	Interferon Regulatory Factor 5	Protein Coding	46	GC07P128937	1.94511	https://www.genecards.org/cgi-bin/carddisp.pl?gene=IRF5
AKAP8	A-Kinase Anchoring Protein 8	Protein Coding	41	GC19M015354	1.90837	https://www.genecards.org/cgi-bin/carddisp.pl?gene=AKAP8
RPL36	Ribosomal Protein L36	Protein Coding	39	GC19P005674	1.90837	https://www.genecards.org/cgi-bin/carddisp.pl?gene=RPL36
FBXL12	F-Box And Leucine Rich Repeat Protein 12	Protein Coding	35	GC19M009810	1.90837	https://www.genecards.org/cgi-bin/carddisp.pl?gene=FBXL12
TIMM29	Translocase Of Inner Mitochondrial Membrane 29	Protein Coding	25	GC19P010929	1.90837	https://www.genecards.org/cgi-bin/carddisp.pl?gene=TIMM29
WWP2	WW Domain Containing E3 Ubiquitin Protein Ligase 2	Protein Coding	43	GC16P069796	1.90209	https://www.genecards.org/cgi-bin/carddisp.pl?gene=WWP2
OAS2	2'-5'-Oligoadenylate Synthetase 2	Protein Coding	39	GC12P112978	1.88714	https://www.genecards.org/cgi-bin/carddisp.pl?gene=OAS2
TEK	TEK Receptor Tyrosine Kinase	Protein Coding	50	GC09P027109	1.87796	https://www.genecards.org/cgi-bin/carddisp.pl?gene=TEK
KLF2	Kruppel Like Factor 2	Protein Coding	40	GC19P050893	1.87775	https://www.genecards.org/cgi-bin/carddisp.pl?gene=KLF2
SDCBP	Syndecan Binding Protein	Protein Coding	40	GC08P058539	1.87775	https://www.genecards.org/cgi-bin/carddisp.pl?gene=SDCBP
EIF2B1	Eukaryotic Translation Initiation Factor 2B Subunit Alpha	Protein Coding	43	GC12M123620	1.85845	https://www.genecards.org/cgi-bin/carddisp.pl?gene=EIF2B1
AXL	AXL Receptor Tyrosine Kinase	Protein Coding	50	GC19P041219	1.85279	https://www.genecards.org/cgi-bin/carddisp.pl?gene=AXL
STX7	Syntaxin 7	Protein Coding	39	GC06M132445	1.8367	https://www.genecards.org/cgi-bin/carddisp.pl?gene=STX7
STX6	Syntaxin 6	Protein Coding	38	GC01M180972	1.8367	https://www.genecards.org/cgi-bin/carddisp.pl?gene=STX6
VPS16	VPS16 Core Subunit Of CORVET And HOPS Complexes	Protein Coding	36	GC20P002840	1.8367	https://www.genecards.org/cgi-bin/carddisp.pl?gene=VPS16
VPS18	VPS18 Core Subunit Of CORVET And HOPS Complexes	Protein Coding	35	GC15P040894	1.8367	https://www.genecards.org/cgi-bin/carddisp.pl?gene=VPS18
HSD17B4	Hydroxysteroid 17-Beta Dehydrogenase 4	Protein Coding	45	GC05P119452	1.83504	https://www.genecards.org/cgi-bin/carddisp.pl?gene=HSD17B4
TPM4	Tropomyosin 4	Protein Coding	40	GC19P050886	1.83504	https://www.genecards.org/cgi-bin/carddisp.pl?gene=TPM4
DOCK6	Dedicator Of Cytokinesis 6	Protein Coding	40	GC19M011199	1.83504	https://www.genecards.org/cgi-bin/carddisp.pl?gene=DOCK6
KDELR1	KDEL Endoplasmic Reticulum Protein Retention Receptor 1	Protein Coding	39	GC19M048382	1.83504	https://www.genecards.org/cgi-bin/carddisp.pl?gene=KDELR1
LRRFIP2	LRR Binding FLII Interacting Protein 2	Protein Coding	38	GC03M037052	1.83504	https://www.genecards.org/cgi-bin/carddisp.pl?gene=LRRFIP2
EIF3G	Eukaryotic Translation Initiation Factor 3 Subunit G	Protein Coding	37	GC19M010115	1.83504	https://www.genecards.org/cgi-bin/carddisp.pl?gene=EIF3G
SURF6	Surfeit 6	Protein Coding	34	GC09M133331	1.83504	https://www.genecards.org/cgi-bin/carddisp.pl?gene=SURF6
MON2	MON2 Homolog, Regulator Of Endosome-To-Golgi Trafficking	Protein Coding	33	GC12P062466	1.83504	https://www.genecards.org/cgi-bin/carddisp.pl?gene=MON2
TTC27	Tetratricopeptide Repeat Domain 27	Protein Coding	32	GC02P032628	1.83504	https://www.genecards.org/cgi-bin/carddisp.pl?gene=TTC27
CNBP	CCHC-Type Zinc Finger Nucleic Acid Binding Protein	Protein Coding	41	GC03M129167	1.83187	https://www.genecards.org/cgi-bin/carddisp.pl?gene=CNBP
GZMA	Granzyme A	Protein Coding	42	GC05P055102	1.82621	https://www.genecards.org/cgi-bin/carddisp.pl?gene=GZMA
TMPRSS4	Transmembrane Serine Protease 4	Protein Coding	39	GC11P118077	1.82621	https://www.genecards.org/cgi-bin/carddisp.pl?gene=TMPRSS4
HLA-G	Major Histocompatibility Complex, Class I, G	Protein Coding	44	GC06P076812	1.79766	https://www.genecards.org/cgi-bin/carddisp.pl?gene=HLA-G
IFNL4	Interferon Lambda 4 (Gene/Pseudogene)	Protein Coding	19	GC19M039246	1.79766	https://www.genecards.org/cgi-bin/carddisp.pl?gene=IFNL4
PDHX	Pyruvate Dehydrogenase Complex Component X	Protein Coding	46	GC11P034894	1.7888	https://www.genecards.org/cgi-bin/carddisp.pl?gene=PDHX
FAT1	FAT Atypical Cadherin 1	Protein Coding	40	GC04M186587	1.7888	https://www.genecards.org/cgi-bin/carddisp.pl?gene=FAT1
PEG10	Paternally Expressed 10	Protein Coding	40	GC07P094656	1.7888	https://www.genecards.org/cgi-bin/carddisp.pl?gene=PEG10
PDS5A	PDS5 Cohesin Associated Factor A	Protein Coding	38	GC04M039824	1.7888	https://www.genecards.org/cgi-bin/carddisp.pl?gene=PDS5A
MLEC	Malectin	Protein Coding	36	GC12P120687	1.7888	https://www.genecards.org/cgi-bin/carddisp.pl?gene=MLEC
PALM	Paralemmin	Protein Coding	35	GC19P000708	1.7888	https://www.genecards.org/cgi-bin/carddisp.pl?gene=PALM
PLA2G7	Phospholipase A2 Group VII	Protein Coding	49	GC06M061586	1.78771	https://www.genecards.org/cgi-bin/carddisp.pl?gene=PLA2G7
TRPV1	Transient Receptor Potential Cation Channel Subfamily V Member 1	Protein Coding	46	GC17M003565	1.76661	https://www.genecards.org/cgi-bin/carddisp.pl?gene=TRPV1
TRPA1	Transient Receptor Potential Cation Channel Subfamily A Member 1	Protein Coding	46	GC08M072019	1.76661	https://www.genecards.org/cgi-bin/carddisp.pl?gene=TRPA1
PAFAH1B1	Platelet Activating Factor Acetylhydrolase 1b Regulatory Subunit 1	Protein Coding	45	GC17P002593	1.76661	https://www.genecards.org/cgi-bin/carddisp.pl?gene=PAFAH1B1
IFNL2	Interferon Lambda 2	Protein Coding	35	GC19P039268	1.76661	https://www.genecards.org/cgi-bin/carddisp.pl?gene=IFNL2
CHRFAM7A	CHRNA7 (Exons 5-10) And FAM7A (Exons A-E) Fusion	Protein Coding	33	GC15M030360	1.74165	https://www.genecards.org/cgi-bin/carddisp.pl?gene=CHRFAM7A
MIR139	MicroRNA 139	RNA Gene	21	GC11M072615	1.74165	https://www.genecards.org/cgi-bin/carddisp.pl?gene=MIR139
MIR30A	MicroRNA 30a	RNA Gene	21	GC06M071403	1.74165	https://www.genecards.org/cgi-bin/carddisp.pl?gene=MIR30A
SNHG16	Small Nucleolar RNA Host Gene 16	RNA Gene	20	GC17P076982	1.74165	https://www.genecards.org/cgi-bin/carddisp.pl?gene=SNHG16
SNHG6	Small Nucleolar RNA Host Gene 6	RNA Gene	18	GC08M066921	1.74165	https://www.genecards.org/cgi-bin/carddisp.pl?gene=SNHG6
MAS1	MAS1 Proto-Oncogene, G Protein-Coupled Receptor	Protein Coding	38	GC06P160324	1.73226	https://www.genecards.org/cgi-bin/carddisp.pl?gene=MAS1
TICAM1	Toll Like Receptor Adaptor Molecule 1	Protein Coding	43	GC19M004815	1.71845	https://www.genecards.org/cgi-bin/carddisp.pl?gene=TICAM1
MADCAM1	Mucosal Vascular Addressin Cell Adhesion Molecule 1	Protein Coding	40	GC19P002079	1.69894	https://www.genecards.org/cgi-bin/carddisp.pl?gene=MADCAM1
ITGAV	Integrin Subunit Alpha V	Protein Coding	46	GC02P186589	1.69328	https://www.genecards.org/cgi-bin/carddisp.pl?gene=ITGAV
C5	Complement C5	Protein Coding	46	GC09M120952	1.69328	https://www.genecards.org/cgi-bin/carddisp.pl?gene=C5
GC	GC Vitamin D Binding Protein	Protein Coding	45	GC04M071741	1.69328	https://www.genecards.org/cgi-bin/carddisp.pl?gene=GC
C5AR1	Complement C5a Receptor 1	Protein Coding	44	GC19P047290	1.69328	https://www.genecards.org/cgi-bin/carddisp.pl?gene=C5AR1
RB1CC1	RB1 Inducible Coiled-Coil 1	Protein Coding	41	GC08M052622	1.69328	https://www.genecards.org/cgi-bin/carddisp.pl?gene=RB1CC1
VPS33A	VPS33A Core Subunit Of CORVET And HOPS Complexes	Protein Coding	40	GC12M122229	1.69328	https://www.genecards.org/cgi-bin/carddisp.pl?gene=VPS33A
FCGR1A	Fc Gamma Receptor Ia	Protein Coding	41	GC01P149788	1.69121	https://www.genecards.org/cgi-bin/carddisp.pl?gene=FCGR1A
FTL	Ferritin Light Chain	Protein Coding	46	GC19P048965	1.69011	https://www.genecards.org/cgi-bin/carddisp.pl?gene=FTL
MAF	MAF BZIP Transcription Factor	Protein Coding	45	GC16M079204	1.69011	https://www.genecards.org/cgi-bin/carddisp.pl?gene=MAF
MAFB	MAF BZIP Transcription Factor B	Protein Coding	44	GC20M040685	1.69011	https://www.genecards.org/cgi-bin/carddisp.pl?gene=MAFB
UNC13D	Unc-13 Homolog D	Protein Coding	44	GC17M075827	1.69011	https://www.genecards.org/cgi-bin/carddisp.pl?gene=UNC13D
TREM2	Triggering Receptor Expressed On Myeloid Cells 2	Protein Coding	43	GC06M061491	1.69011	https://www.genecards.org/cgi-bin/carddisp.pl?gene=TREM2
FABP2	Fatty Acid Binding Protein 2	Protein Coding	41	GC04M119317	1.69011	https://www.genecards.org/cgi-bin/carddisp.pl?gene=FABP2
THBS3	Thrombospondin 3	Protein Coding	41	GC01M155195	1.69011	https://www.genecards.org/cgi-bin/carddisp.pl?gene=THBS3
MIR126	MicroRNA 126	RNA Gene	23	GC09P136670	1.69011	https://www.genecards.org/cgi-bin/carddisp.pl?gene=MIR126
MIR29A	MicroRNA 29a	RNA Gene	22	GC07M130876	1.69011	https://www.genecards.org/cgi-bin/carddisp.pl?gene=MIR29A
MIR10B	MicroRNA 10b	RNA Gene	22	GC02P176150	1.69011	https://www.genecards.org/cgi-bin/carddisp.pl?gene=MIR10B
MIR31	MicroRNA 31	RNA Gene	21	GC09M021705	1.69011	https://www.genecards.org/cgi-bin/carddisp.pl?gene=MIR31
IL2RB	Interleukin 2 Receptor Subunit Beta	Protein Coding	48	GC22M037125	1.66155	https://www.genecards.org/cgi-bin/carddisp.pl?gene=IL2RB
CNR2	Cannabinoid Receptor 2	Protein Coding	45	GC01M023870	1.66155	https://www.genecards.org/cgi-bin/carddisp.pl?gene=CNR2
ENPP2	Ectonucleotide Pyrophosphatase/Phosphodiesterase 2	Protein Coding	44	GC08M119556	1.66155	https://www.genecards.org/cgi-bin/carddisp.pl?gene=ENPP2
P2RY14	Purinergic Receptor P2Y14	Protein Coding	42	GC03M151212	1.66155	https://www.genecards.org/cgi-bin/carddisp.pl?gene=P2RY14
SREBF2	Sterol Regulatory Element Binding Transcription Factor 2	Protein Coding	42	GC22P041833	1.66155	https://www.genecards.org/cgi-bin/carddisp.pl?gene=SREBF2
IL37	Interleukin 37	Protein Coding	37	GC02P120918	1.66155	https://www.genecards.org/cgi-bin/carddisp.pl?gene=IL37
RIOX2	Ribosomal Oxygenase 2	Protein Coding	30	GC03M097942	1.66155	https://www.genecards.org/cgi-bin/carddisp.pl?gene=RIOX2
GPHN	Gephyrin	Protein Coding	47	GC14P066507	1.6527	https://www.genecards.org/cgi-bin/carddisp.pl?gene=GPHN
MYO1E	Myosin IE	Protein Coding	44	GC15M059132	1.6527	https://www.genecards.org/cgi-bin/carddisp.pl?gene=MYO1E
TCF3	Transcription Factor 3	Protein Coding	44	GC19M001609	1.6527	https://www.genecards.org/cgi-bin/carddisp.pl?gene=TCF3
ACAD9	Acyl-CoA Dehydrogenase Family Member 9	Protein Coding	43	GC03P133367	1.6527	https://www.genecards.org/cgi-bin/carddisp.pl?gene=ACAD9
CCHCR1	Coiled-Coil Alpha-Helical Rod Protein 1	Protein Coding	38	GC06M061251	1.6527	https://www.genecards.org/cgi-bin/carddisp.pl?gene=CCHCR1
DHX37	DEAH-Box Helicase 37	Protein Coding	38	GC12M124946	1.6527	https://www.genecards.org/cgi-bin/carddisp.pl?gene=DHX37
COPG1	COPI Coat Complex Subunit Gamma 1	Protein Coding	37	GC03P129249	1.6527	https://www.genecards.org/cgi-bin/carddisp.pl?gene=COPG1
QTRT1	Queuine TRNA-Ribosyltransferase Catalytic Subunit 1	Protein Coding	37	GC19P010701	1.6527	https://www.genecards.org/cgi-bin/carddisp.pl?gene=QTRT1
SLC35F1	Solute Carrier Family 35 Member F1	Protein Coding	34	GC06P117907	1.6527	https://www.genecards.org/cgi-bin/carddisp.pl?gene=SLC35F1
PSME3	Proteasome Activator Subunit 3	Protein Coding	41	GC17P042824	1.64704	https://www.genecards.org/cgi-bin/carddisp.pl?gene=PSME3
FNDC5	Fibronectin Type III Domain Containing 5	Protein Coding	34	GC01M033105	1.64704	https://www.genecards.org/cgi-bin/carddisp.pl?gene=FNDC5
PALS1	Protein Associated With LIN7 1, MAGUK P55 Family Member	Protein Coding	32	GC14P067240	1.64704	https://www.genecards.org/cgi-bin/carddisp.pl?gene=PALS1
LCN2	Lipocalin 2	Protein Coding	43	GC09P128149	1.6305	https://www.genecards.org/cgi-bin/carddisp.pl?gene=LCN2
ELAVL2	ELAV Like RNA Binding Protein 2	Protein Coding	41	GC09M023690	1.6305	https://www.genecards.org/cgi-bin/carddisp.pl?gene=ELAVL2
TNFSF14	TNF Superfamily Member 14	Protein Coding	41	GC19M006663	1.6305	https://www.genecards.org/cgi-bin/carddisp.pl?gene=TNFSF14
DEFA1	Defensin Alpha 1	Protein Coding	41	GC08M006977	1.6305	https://www.genecards.org/cgi-bin/carddisp.pl?gene=DEFA1
UBE2L6	Ubiquitin Conjugating Enzyme E2 L6	Protein Coding	38	GC11M084396	1.6305	https://www.genecards.org/cgi-bin/carddisp.pl?gene=UBE2L6
KLRC2	Killer Cell Lectin Like Receptor C2	Protein Coding	36	GC12M019792	1.6305	https://www.genecards.org/cgi-bin/carddisp.pl?gene=KLRC2
MIR152	MicroRNA 152	RNA Gene	22	GC17M048037	1.61653	https://www.genecards.org/cgi-bin/carddisp.pl?gene=MIR152
BTK	Bruton Tyrosine Kinase	Protein Coding	51	GC0XM101349	1.59616	https://www.genecards.org/cgi-bin/carddisp.pl?gene=BTK
F10	Coagulation Factor X	Protein Coding	49	GC13P113122	1.59616	https://www.genecards.org/cgi-bin/carddisp.pl?gene=F10
PIK3C3	Phosphatidylinositol 3-Kinase Catalytic Subunit Type 3	Protein Coding	48	GC18P041955	1.59616	https://www.genecards.org/cgi-bin/carddisp.pl?gene=PIK3C3
NEDD4	NEDD4 E3 Ubiquitin Protein Ligase	Protein Coding	46	GC15M055826	1.59616	https://www.genecards.org/cgi-bin/carddisp.pl?gene=NEDD4
SMURF1	SMAD Specific E3 Ubiquitin Protein Ligase 1	Protein Coding	44	GC07M099027	1.59616	https://www.genecards.org/cgi-bin/carddisp.pl?gene=SMURF1
ULK1	Unc-51 Like Autophagy Activating Kinase 1	Protein Coding	44	GC12P131894	1.59616	https://www.genecards.org/cgi-bin/carddisp.pl?gene=ULK1
OLR1	Oxidized Low Density Lipoprotein Receptor 1	Protein Coding	42	GC12M019787	1.59616	https://www.genecards.org/cgi-bin/carddisp.pl?gene=OLR1
PER3	Period Circadian Regulator 3	Protein Coding	42	GC01P007785	1.59616	https://www.genecards.org/cgi-bin/carddisp.pl?gene=PER3
SELL	Selectin L	Protein Coding	42	GC01M169690	1.59616	https://www.genecards.org/cgi-bin/carddisp.pl?gene=SELL
TIRAP	TIR Domain Containing Adaptor Protein	Protein Coding	42	GC11P126284	1.59616	https://www.genecards.org/cgi-bin/carddisp.pl?gene=TIRAP
SMURF2	SMAD Specific E3 Ubiquitin Protein Ligase 2	Protein Coding	42	GC17M064542	1.59616	https://www.genecards.org/cgi-bin/carddisp.pl?gene=SMURF2
ATG13	Autophagy Related 13	Protein Coding	37	GC11P046644	1.59616	https://www.genecards.org/cgi-bin/carddisp.pl?gene=ATG13
FBXW7-AS1	FBXW7 Antisense RNA 1	RNA Gene	12	GC04P152338	1.59616	https://www.genecards.org/cgi-bin/carddisp.pl?gene=FBXW7-AS1
EPHA7	EPH Receptor A7	Protein Coding	48	GC06M093240	1.59243	https://www.genecards.org/cgi-bin/carddisp.pl?gene=EPHA7
ACACA	Acetyl-CoA Carboxylase Alpha	Protein Coding	48	GC17M037084	1.59243	https://www.genecards.org/cgi-bin/carddisp.pl?gene=ACACA
SLC19A1	Solute Carrier Family 19 Member 1	Protein Coding	46	GC21M045493	1.59243	https://www.genecards.org/cgi-bin/carddisp.pl?gene=SLC19A1
VCL	Vinculin	Protein Coding	46	GC10P073995	1.59243	https://www.genecards.org/cgi-bin/carddisp.pl?gene=VCL
PTPRS	Protein Tyrosine Phosphatase Receptor Type S	Protein Coding	45	GC19M005157	1.59243	https://www.genecards.org/cgi-bin/carddisp.pl?gene=PTPRS
OSMR	Oncostatin M Receptor	Protein Coding	45	GC05P038845	1.59243	https://www.genecards.org/cgi-bin/carddisp.pl?gene=OSMR
ATP6V0A2	ATPase H+ Transporting V0 Subunit A2	Protein Coding	44	GC12P123712	1.59243	https://www.genecards.org/cgi-bin/carddisp.pl?gene=ATP6V0A2
LIAS	Lipoic Acid Synthetase	Protein Coding	43	GC04P039487	1.59243	https://www.genecards.org/cgi-bin/carddisp.pl?gene=LIAS
SGCE	Sarcoglycan Epsilon	Protein Coding	43	GC07M094524	1.59243	https://www.genecards.org/cgi-bin/carddisp.pl?gene=SGCE
LMNB2	Lamin B2	Protein Coding	43	GC19M004462	1.59243	https://www.genecards.org/cgi-bin/carddisp.pl?gene=LMNB2
RPL13A	Ribosomal Protein L13a	Protein Coding	42	GC19P049487	1.59243	https://www.genecards.org/cgi-bin/carddisp.pl?gene=RPL13A
CDC37	Cell Division Cycle 37, HSP90 Cochaperone	Protein Coding	41	GC19M010391	1.59243	https://www.genecards.org/cgi-bin/carddisp.pl?gene=CDC37
ATP6V1D	ATPase H+ Transporting V1 Subunit D	Protein Coding	40	GC14M067294	1.59243	https://www.genecards.org/cgi-bin/carddisp.pl?gene=ATP6V1D
POLD3	DNA Polymerase Delta 3, Accessory Subunit	Protein Coding	40	GC11P074526	1.59243	https://www.genecards.org/cgi-bin/carddisp.pl?gene=POLD3
NUCB1	Nucleobindin 1	Protein Coding	40	GC19P048900	1.59243	https://www.genecards.org/cgi-bin/carddisp.pl?gene=NUCB1
PSMD11	Proteasome 26S Subunit, Non-ATPase 11	Protein Coding	40	GC17P032444	1.59243	https://www.genecards.org/cgi-bin/carddisp.pl?gene=PSMD11
SIN3B	SIN3 Transcription Regulator Family Member B	Protein Coding	40	GC19P016829	1.59243	https://www.genecards.org/cgi-bin/carddisp.pl?gene=SIN3B
RNF213	Ring Finger Protein 213	Protein Coding	39	GC17P080260	1.59243	https://www.genecards.org/cgi-bin/carddisp.pl?gene=RNF213
TRA2A	Transformer 2 Alpha Homolog	Protein Coding	39	GC07M023504	1.59243	https://www.genecards.org/cgi-bin/carddisp.pl?gene=TRA2A
ANKLE2	Ankyrin Repeat And LEM Domain Containing 2	Protein Coding	39	GC12M132725	1.59243	https://www.genecards.org/cgi-bin/carddisp.pl?gene=ANKLE2
GCNT3	Glucosaminyl (N-Acetyl) Transferase 3, Mucin Type	Protein Coding	38	GC15P059594	1.59243	https://www.genecards.org/cgi-bin/carddisp.pl?gene=GCNT3
SAFB	Scaffold Attachment Factor B	Protein Coding	38	GC19P005623	1.59243	https://www.genecards.org/cgi-bin/carddisp.pl?gene=SAFB
SACM1L	SAC1 Like Phosphatidylinositide Phosphatase	Protein Coding	38	GC03P046263	1.59243	https://www.genecards.org/cgi-bin/carddisp.pl?gene=SACM1L
TRAPPC9	Trafficking Protein Particle Complex Subunit 9	Protein Coding	38	GC08M139728	1.59243	https://www.genecards.org/cgi-bin/carddisp.pl?gene=TRAPPC9
SYT4	Synaptotagmin 4	Protein Coding	38	GC18M043267	1.59243	https://www.genecards.org/cgi-bin/carddisp.pl?gene=SYT4
DAZAP1	DAZ Associated Protein 1	Protein Coding	38	GC19P001407	1.59243	https://www.genecards.org/cgi-bin/carddisp.pl?gene=DAZAP1
NCAPH2	Non-SMC Condensin II Complex Subunit H2	Protein Coding	37	GC22P050508	1.59243	https://www.genecards.org/cgi-bin/carddisp.pl?gene=NCAPH2
PLXNB2	Plexin B2	Protein Coding	37	GC22M050274	1.59243	https://www.genecards.org/cgi-bin/carddisp.pl?gene=PLXNB2
RMND1	Required For Meiotic Nuclear Division 1 Homolog	Protein Coding	37	GC06M151404	1.59243	https://www.genecards.org/cgi-bin/carddisp.pl?gene=RMND1
SAFB2	Scaffold Attachment Factor B2	Protein Coding	37	GC19M005587	1.59243	https://www.genecards.org/cgi-bin/carddisp.pl?gene=SAFB2
STX18	Syntaxin 18	Protein Coding	36	GC04M004417	1.59243	https://www.genecards.org/cgi-bin/carddisp.pl?gene=STX18
TUT1	Terminal Uridylyl Transferase 1, U6 SnRNA-Specific	Protein Coding	36	GC11M084544	1.59243	https://www.genecards.org/cgi-bin/carddisp.pl?gene=TUT1
TBC1D5	TBC1 Domain Family Member 5	Protein Coding	36	GC03M017157	1.59243	https://www.genecards.org/cgi-bin/carddisp.pl?gene=TBC1D5
PCBP3	Poly(RC) Binding Protein 3	Protein Coding	36	GC21P045643	1.59243	https://www.genecards.org/cgi-bin/carddisp.pl?gene=PCBP3
PIH1D1	PIH1 Domain Containing 1	Protein Coding	36	GC19M062195	1.59243	https://www.genecards.org/cgi-bin/carddisp.pl?gene=PIH1D1
TBC1D8	TBC1 Domain Family Member 8	Protein Coding	35	GC02M101007	1.59243	https://www.genecards.org/cgi-bin/carddisp.pl?gene=TBC1D8
NTPCR	Nucleoside-Triphosphatase, Cancer-Related	Protein Coding	35	GC01P232950	1.59243	https://www.genecards.org/cgi-bin/carddisp.pl?gene=NTPCR
ECHDC3	Enoyl-CoA Hydratase Domain Containing 3	Protein Coding	34	GC10P011742	1.59243	https://www.genecards.org/cgi-bin/carddisp.pl?gene=ECHDC3
RAVER1	Ribonucleoprotein, PTB Binding 1	Protein Coding	34	GC19M010316	1.59243	https://www.genecards.org/cgi-bin/carddisp.pl?gene=RAVER1
WDR18	WD Repeat Domain 18	Protein Coding	34	GC19P002186	1.59243	https://www.genecards.org/cgi-bin/carddisp.pl?gene=WDR18
KRI1	KRI1 Homolog	Protein Coding	33	GC19M010553	1.59243	https://www.genecards.org/cgi-bin/carddisp.pl?gene=KRI1
MYDGF	Myeloid Derived Growth Factor	Protein Coding	33	GC19M004641	1.59243	https://www.genecards.org/cgi-bin/carddisp.pl?gene=MYDGF
PPAN	Peter Pan Homolog	Protein Coding	33	GC19P010296	1.59243	https://www.genecards.org/cgi-bin/carddisp.pl?gene=PPAN
GRWD1	Glutamate Rich WD Repeat Containing 1	Protein Coding	32	GC19P048445	1.59243	https://www.genecards.org/cgi-bin/carddisp.pl?gene=GRWD1
STEAP1B	STEAP Family Member 1B	Protein Coding	26	GC07M022419	1.59243	https://www.genecards.org/cgi-bin/carddisp.pl?gene=STEAP1B
ANXA2	Annexin A2	Protein Coding	47	GC15M060347	1.58677	https://www.genecards.org/cgi-bin/carddisp.pl?gene=ANXA2
SOCS1	Suppressor Of Cytokine Signaling 1	Protein Coding	43	GC16M011783	1.58677	https://www.genecards.org/cgi-bin/carddisp.pl?gene=SOCS1
NPR3	Natriuretic Peptide Receptor 3	Protein Coding	46	GC05P032689	1.5816	https://www.genecards.org/cgi-bin/carddisp.pl?gene=NPR3
PAPPA	Pappalysin 1	Protein Coding	42	GC09P118342	1.5816	https://www.genecards.org/cgi-bin/carddisp.pl?gene=PAPPA
DELEC1	Deleted In Esophageal Cancer 1	RNA Gene	23	GC09P118334	1.5816	https://www.genecards.org/cgi-bin/carddisp.pl?gene=DELEC1
SMPD1	Sphingomyelin Phosphodiesterase 1	Protein Coding	48	GC11P006390	1.55718	https://www.genecards.org/cgi-bin/carddisp.pl?gene=SMPD1
F2RL1	F2R Like Trypsin Receptor 1	Protein Coding	45	GC05P076818	1.55718	https://www.genecards.org/cgi-bin/carddisp.pl?gene=F2RL1
F2RL3	F2R Like Thrombin Or Trypsin Receptor 3	Protein Coding	45	GC19P016888	1.55718	https://www.genecards.org/cgi-bin/carddisp.pl?gene=F2RL3
CHI3L1	Chitinase 3 Like 1	Protein Coding	44	GC01M203148	1.55718	https://www.genecards.org/cgi-bin/carddisp.pl?gene=CHI3L1
THPO	Thrombopoietin	Protein Coding	42	GC03M184371	1.55718	https://www.genecards.org/cgi-bin/carddisp.pl?gene=THPO
BDKRB1	Bradykinin Receptor B1	Protein Coding	42	GC14P096290	1.55718	https://www.genecards.org/cgi-bin/carddisp.pl?gene=BDKRB1
LGALS9	Galectin 9	Protein Coding	39	GC17P027629	1.55718	https://www.genecards.org/cgi-bin/carddisp.pl?gene=LGALS9
NEAT1	Nuclear Paraspeckle Assembly Transcript 1	RNA Gene	24	GC11P068984	1.55718	https://www.genecards.org/cgi-bin/carddisp.pl?gene=NEAT1
FPR1	Formyl Peptide Receptor 1	Protein Coding	47	GC19M051745	1.51093	https://www.genecards.org/cgi-bin/carddisp.pl?gene=FPR1
TNFRSF13C	TNF Receptor Superfamily Member 13C	Protein Coding	43	GC22M055099	1.51093	https://www.genecards.org/cgi-bin/carddisp.pl?gene=TNFRSF13C
SOD3	Superoxide Dismutase 3	Protein Coding	42	GC04P024798	1.51093	https://www.genecards.org/cgi-bin/carddisp.pl?gene=SOD3
CXCL3	C-X-C Motif Chemokine Ligand 3	Protein Coding	37	GC04M074036	1.51093	https://www.genecards.org/cgi-bin/carddisp.pl?gene=CXCL3
ATG14	Autophagy Related 14	Protein Coding	35	GC14M055366	1.51093	https://www.genecards.org/cgi-bin/carddisp.pl?gene=ATG14
OR51E2	Olfactory Receptor Family 51 Subfamily E Member 2	Protein Coding	32	GC11M004680	1.51093	https://www.genecards.org/cgi-bin/carddisp.pl?gene=OR51E2
MIR1207	MicroRNA 1207	RNA Gene	17	GC08P128049	1.51093	https://www.genecards.org/cgi-bin/carddisp.pl?gene=MIR1207
CXCL5	C-X-C Motif Chemokine Ligand 5	Protein Coding	40	GC04M073995	1.50205	https://www.genecards.org/cgi-bin/carddisp.pl?gene=CXCL5
MCUB	Mitochondrial Calcium Uniporter Dominant Negative Subunit Beta	Protein Coding	25	GC04P109561	1.47474	https://www.genecards.org/cgi-bin/carddisp.pl?gene=MCUB
ITGB3	Integrin Subunit Beta 3	Protein Coding	49	GC17P051053	1.461	https://www.genecards.org/cgi-bin/carddisp.pl?gene=ITGB3
CCL20	C-C Motif Chemokine Ligand 20	Protein Coding	42	GC02P227835	1.45067	https://www.genecards.org/cgi-bin/carddisp.pl?gene=CCL20
PSMD1	Proteasome 26S Subunit, Non-ATPase 1	Protein Coding	38	GC02P231056	1.45067	https://www.genecards.org/cgi-bin/carddisp.pl?gene=PSMD1
SLCO4C1	Solute Carrier Organic Anion Transporter Family Member 4C1	Protein Coding	37	GC05M102233	1.45067	https://www.genecards.org/cgi-bin/carddisp.pl?gene=SLCO4C1
KLRC1	Killer Cell Lectin Like Receptor C1	Protein Coding	41	GC12M019793	1.44128	https://www.genecards.org/cgi-bin/carddisp.pl?gene=KLRC1
ITGAM	Integrin Subunit Alpha M	Protein Coding	46	GC16P039480	1.42621	https://www.genecards.org/cgi-bin/carddisp.pl?gene=ITGAM
IL7R	Interleukin 7 Receptor	Protein Coding	45	GC05P035852	1.42621	https://www.genecards.org/cgi-bin/carddisp.pl?gene=IL7R
IRF9	Interferon Regulatory Factor 9	Protein Coding	43	GC14P024161	1.42621	https://www.genecards.org/cgi-bin/carddisp.pl?gene=IRF9
IGHMBP2	Immunoglobulin Mu DNA Binding Protein 2	Protein Coding	42	GC11P068903	1.42621	https://www.genecards.org/cgi-bin/carddisp.pl?gene=IGHMBP2
TK2	Thymidine Kinase 2	Protein Coding	41	GC16M066508	1.42621	https://www.genecards.org/cgi-bin/carddisp.pl?gene=TK2
TRIP4	Thyroid Hormone Receptor Interactor 4	Protein Coding	40	GC15P092226	1.42621	https://www.genecards.org/cgi-bin/carddisp.pl?gene=TRIP4
TOMM70	Translocase Of Outer Mitochondrial Membrane 70	Protein Coding	30	GC03M100364	1.42222	https://www.genecards.org/cgi-bin/carddisp.pl?gene=TOMM70
G3BP1	G3BP Stress Granule Assembly Factor 1	Protein Coding	39	GC05P151771	1.36834	https://www.genecards.org/cgi-bin/carddisp.pl?gene=G3BP1
G3BP2	G3BP Stress Granule Assembly Factor 2	Protein Coding	36	GC04M075642	1.36834	https://www.genecards.org/cgi-bin/carddisp.pl?gene=G3BP2
CXCR4	C-X-C Motif Chemokine Receptor 4	Protein Coding	50	GC02M136114	1.36595	https://www.genecards.org/cgi-bin/carddisp.pl?gene=CXCR4
CPT2	Carnitine Palmitoyltransferase 2	Protein Coding	49	GC01P053196	1.36595	https://www.genecards.org/cgi-bin/carddisp.pl?gene=CPT2
GAA	Alpha Glucosidase	Protein Coding	48	GC17P080101	1.36595	https://www.genecards.org/cgi-bin/carddisp.pl?gene=GAA
HADHA	Hydroxyacyl-CoA Dehydrogenase Trifunctional Multienzyme Complex Subunit Alpha	Protein Coding	46	GC02M026190	1.36595	https://www.genecards.org/cgi-bin/carddisp.pl?gene=HADHA
FHL1	Four And A Half LIM Domains 1	Protein Coding	45	GC0XP136146	1.36595	https://www.genecards.org/cgi-bin/carddisp.pl?gene=FHL1
CD81	CD81 Molecule	Protein Coding	45	GC11P002505	1.36595	https://www.genecards.org/cgi-bin/carddisp.pl?gene=CD81
ACADVL	Acyl-CoA Dehydrogenase Very Long Chain	Protein Coding	45	GC17P007219	1.36595	https://www.genecards.org/cgi-bin/carddisp.pl?gene=ACADVL
EIF2S1	Eukaryotic Translation Initiation Factor 2 Subunit Alpha	Protein Coding	43	GC14P067359	1.36595	https://www.genecards.org/cgi-bin/carddisp.pl?gene=EIF2S1
FKRP	Fukutin Related Protein	Protein Coding	40	GC19P046746	1.36595	https://www.genecards.org/cgi-bin/carddisp.pl?gene=FKRP
TRMT10C	TRNA Methyltransferase 10C, Mitochondrial RNase P Subunit	Protein Coding	34	GC03P101561	1.36595	https://www.genecards.org/cgi-bin/carddisp.pl?gene=TRMT10C
MESD	Mesoderm Development LRP Chaperone	Protein Coding	34	GC15M080964	1.36595	https://www.genecards.org/cgi-bin/carddisp.pl?gene=MESD
UGT2A1	UDP Glucuronosyltransferase Family 2 Member A1 Complex Locus	Protein Coding	34	GC04M069588	1.34363	https://www.genecards.org/cgi-bin/carddisp.pl?gene=UGT2A1
UGT2A2	UDP Glucuronosyltransferase Family 2 Member A2	Protein Coding	30	GC04M069589	1.34363	https://www.genecards.org/cgi-bin/carddisp.pl?gene=UGT2A2
ANO6	Anoctamin 6	Protein Coding	41	GC12P045215	1.32943	https://www.genecards.org/cgi-bin/carddisp.pl?gene=ANO6
LDLRAD3	Low Density Lipoprotein Receptor Class A Domain Containing 3	Protein Coding	32	GC11P035943	1.32411	https://www.genecards.org/cgi-bin/carddisp.pl?gene=LDLRAD3
FASN	Fatty Acid Synthase	Protein Coding	48	GC17M082078	1.30518	https://www.genecards.org/cgi-bin/carddisp.pl?gene=FASN
PNPLA3	Patatin Like Phospholipase Domain Containing 3	Protein Coding	41	GC22P043923	1.30518	https://www.genecards.org/cgi-bin/carddisp.pl?gene=PNPLA3
TNNI1	Troponin I1, Slow Skeletal Type	Protein Coding	39	GC01M201404	1.30518	https://www.genecards.org/cgi-bin/carddisp.pl?gene=TNNI1
PARP14	Poly(ADP-Ribose) Polymerase Family Member 14	Protein Coding	38	GC03P122680	1.30518	https://www.genecards.org/cgi-bin/carddisp.pl?gene=PARP14
ERVFRD-1	Endogenous Retrovirus Group FRD Member 1, Envelope	Protein Coding	32	GC06M011103	1.30518	https://www.genecards.org/cgi-bin/carddisp.pl?gene=ERVFRD-1
MIR320A	MicroRNA 320a	RNA Gene	21	GC08M022262	1.30518	https://www.genecards.org/cgi-bin/carddisp.pl?gene=MIR320A
MIR451A	MicroRNA 451a	RNA Gene	19	GC17M028861	1.30518	https://www.genecards.org/cgi-bin/carddisp.pl?gene=MIR451A
MIR320C1	MicroRNA 320c-1	RNA Gene	16	GC18P021683	1.30518	https://www.genecards.org/cgi-bin/carddisp.pl?gene=MIR320C1
MIR320B1	MicroRNA 320b-1	RNA Gene	15	GC01P116671	1.30518	https://www.genecards.org/cgi-bin/carddisp.pl?gene=MIR320B1
SCARB1	Scavenger Receptor Class B Member 1	Protein Coding	46	GC12M124776	1.28739	https://www.genecards.org/cgi-bin/carddisp.pl?gene=SCARB1
SFTPC	Surfactant Protein C	Protein Coding	42	GC08P022156	1.26131	https://www.genecards.org/cgi-bin/carddisp.pl?gene=SFTPC
H2AC18	H2A Clustered Histone 18	Protein Coding	26	GC01M151368	1.26131	https://www.genecards.org/cgi-bin/carddisp.pl?gene=H2AC18
RAP1GDS1	Rap1 GTPase-GDP Dissociation Stimulator 1	Protein Coding	41	GC04P098261	1.2593	https://www.genecards.org/cgi-bin/carddisp.pl?gene=RAP1GDS1
DCTN1	Dynactin Subunit 1	Protein Coding	45	GC02M074361	1.24825	https://www.genecards.org/cgi-bin/carddisp.pl?gene=DCTN1
NUP98	Nucleoporin 98 And 96 Precursor	Protein Coding	43	GC11M003671	1.24133	https://www.genecards.org/cgi-bin/carddisp.pl?gene=NUP98
KAT2B	Lysine Acetyltransferase 2B	Protein Coding	46	GC03P020043	1.22046	https://www.genecards.org/cgi-bin/carddisp.pl?gene=KAT2B
GIGYF2	GRB10 Interacting GYF Protein 2	Protein Coding	40	GC02P232698	1.18173	https://www.genecards.org/cgi-bin/carddisp.pl?gene=GIGYF2
REEP5	Receptor Accessory Protein 5	Protein Coding	40	GC05M112876	1.18173	https://www.genecards.org/cgi-bin/carddisp.pl?gene=REEP5
RAE1	Ribonucleic Acid Export 1	Protein Coding	40	GC20P057351	1.18173	https://www.genecards.org/cgi-bin/carddisp.pl?gene=RAE1
RAB14	RAB14, Member RAS Oncogene Family	Protein Coding	39	GC09M121178	1.18173	https://www.genecards.org/cgi-bin/carddisp.pl?gene=RAB14
UGGT2	UDP-Glucose Glycoprotein Glucosyltransferase 2	Protein Coding	38	GC13M095801	1.18173	https://www.genecards.org/cgi-bin/carddisp.pl?gene=UGGT2
CLCC1	Chloride Channel CLIC Like 1	Protein Coding	38	GC01M108881	1.18173	https://www.genecards.org/cgi-bin/carddisp.pl?gene=CLCC1
ALG5	ALG5 Dolichyl-Phosphate Beta-Glucosyltransferase	Protein Coding	38	GC13M036949	1.18173	https://www.genecards.org/cgi-bin/carddisp.pl?gene=ALG5
GOLGB1	Golgin B1	Protein Coding	36	GC03M121663	1.18173	https://www.genecards.org/cgi-bin/carddisp.pl?gene=GOLGB1
IL17RA	Interleukin 17 Receptor A	Protein Coding	44	GC22P018163	1.1326	https://www.genecards.org/cgi-bin/carddisp.pl?gene=IL17RA
TYK2	Tyrosine Kinase 2	Protein Coding	51	GC19M010350	1.11836	https://www.genecards.org/cgi-bin/carddisp.pl?gene=TYK2
GRIN2B	Glutamate Ionotropic Receptor NMDA Type Subunit 2B	Protein Coding	50	GC12M013437	1.11836	https://www.genecards.org/cgi-bin/carddisp.pl?gene=GRIN2B
NTRK3	Neurotrophic Receptor Tyrosine Kinase 3	Protein Coding	50	GC15M087859	1.11836	https://www.genecards.org/cgi-bin/carddisp.pl?gene=NTRK3
DBH	Dopamine Beta-Hydroxylase	Protein Coding	50	GC09P133636	1.11836	https://www.genecards.org/cgi-bin/carddisp.pl?gene=DBH
SYT1	Synaptotagmin 1	Protein Coding	48	GC12P078863	1.11836	https://www.genecards.org/cgi-bin/carddisp.pl?gene=SYT1
GRIA1	Glutamate Ionotropic Receptor AMPA Type Subunit 1	Protein Coding	48	GC05P153467	1.11836	https://www.genecards.org/cgi-bin/carddisp.pl?gene=GRIA1
KCNQ2	Potassium Voltage-Gated Channel Subfamily Q Member 2	Protein Coding	48	GC20M063400	1.11836	https://www.genecards.org/cgi-bin/carddisp.pl?gene=KCNQ2
CPS1	Carbamoyl-Phosphate Synthase 1	Protein Coding	47	GC02P210477	1.11836	https://www.genecards.org/cgi-bin/carddisp.pl?gene=CPS1
LIFR	LIF Receptor Subunit Alpha	Protein Coding	46	GC05M038475	1.11836	https://www.genecards.org/cgi-bin/carddisp.pl?gene=LIFR
GRM8	Glutamate Metabotropic Receptor 8	Protein Coding	46	GC07M126438	1.11836	https://www.genecards.org/cgi-bin/carddisp.pl?gene=GRM8
GRM7	Glutamate Metabotropic Receptor 7	Protein Coding	46	GC03P006770	1.11836	https://www.genecards.org/cgi-bin/carddisp.pl?gene=GRM7
IRS1	Insulin Receptor Substrate 1	Protein Coding	46	GC02M226731	1.11836	https://www.genecards.org/cgi-bin/carddisp.pl?gene=IRS1
MAPK12	Mitogen-Activated Protein Kinase 12	Protein Coding	46	GC22M055226	1.11836	https://www.genecards.org/cgi-bin/carddisp.pl?gene=MAPK12
AVPR1A	Arginine Vasopressin Receptor 1A	Protein Coding	46	GC12M063142	1.11836	https://www.genecards.org/cgi-bin/carddisp.pl?gene=AVPR1A
CARD11	Caspase Recruitment Domain Family Member 11	Protein Coding	46	GC07M002906	1.11836	https://www.genecards.org/cgi-bin/carddisp.pl?gene=CARD11
GPX4	Glutathione Peroxidase 4	Protein Coding	46	GC19P001103	1.11836	https://www.genecards.org/cgi-bin/carddisp.pl?gene=GPX4
MELK	Maternal Embryonic Leucine Zipper Kinase	Protein Coding	46	GC09P036572	1.11836	https://www.genecards.org/cgi-bin/carddisp.pl?gene=MELK
RFC1	Replication Factor C Subunit 1	Protein Coding	46	GC04M039291	1.11836	https://www.genecards.org/cgi-bin/carddisp.pl?gene=RFC1
GP9	Glycoprotein IX Platelet	Protein Coding	45	GC03P133378	1.11836	https://www.genecards.org/cgi-bin/carddisp.pl?gene=GP9
HRH4	Histamine Receptor H4	Protein Coding	45	GC18P024460	1.11836	https://www.genecards.org/cgi-bin/carddisp.pl?gene=HRH4
UGDH	UDP-Glucose 6-Dehydrogenase	Protein Coding	45	GC04M039502	1.11836	https://www.genecards.org/cgi-bin/carddisp.pl?gene=UGDH
SALL1	Spalt Like Transcription Factor 1	Protein Coding	45	GC16M051135	1.11836	https://www.genecards.org/cgi-bin/carddisp.pl?gene=SALL1
SOX5	SRY-Box Transcription Factor 5	Protein Coding	45	GC12M023529	1.11836	https://www.genecards.org/cgi-bin/carddisp.pl?gene=SOX5
PSMA6	Proteasome 20S Subunit Alpha 6	Protein Coding	45	GC14P035278	1.11836	https://www.genecards.org/cgi-bin/carddisp.pl?gene=PSMA6
KISS1R	KISS1 Receptor	Protein Coding	44	GC19P002167	1.11836	https://www.genecards.org/cgi-bin/carddisp.pl?gene=KISS1R
NFASC	Neurofascin	Protein Coding	44	GC01P204828	1.11836	https://www.genecards.org/cgi-bin/carddisp.pl?gene=NFASC
NCOR2	Nuclear Receptor Corepressor 2	Protein Coding	44	GC12M124324	1.11836	https://www.genecards.org/cgi-bin/carddisp.pl?gene=NCOR2
EYA1	EYA Transcriptional Coactivator And Phosphatase 1	Protein Coding	44	GC08M071210	1.11836	https://www.genecards.org/cgi-bin/carddisp.pl?gene=EYA1
PAK6	P21 (RAC1) Activated Kinase 6	Protein Coding	44	GC15P040217	1.11836	https://www.genecards.org/cgi-bin/carddisp.pl?gene=PAK6
S1PR2	Sphingosine-1-Phosphate Receptor 2	Protein Coding	44	GC19M010223	1.11836	https://www.genecards.org/cgi-bin/carddisp.pl?gene=S1PR2
SI	Sucrase-Isomaltase	Protein Coding	44	GC03M164978	1.11836	https://www.genecards.org/cgi-bin/carddisp.pl?gene=SI
TBL1XR1	TBL1X Receptor 1	Protein Coding	44	GC03M177019	1.11836	https://www.genecards.org/cgi-bin/carddisp.pl?gene=TBL1XR1
CHST3	Carbohydrate Sulfotransferase 3	Protein Coding	44	GC10P071964	1.11836	https://www.genecards.org/cgi-bin/carddisp.pl?gene=CHST3
CCR2	C-C Motif Chemokine Receptor 2	Protein Coding	44	GC03P046356	1.11836	https://www.genecards.org/cgi-bin/carddisp.pl?gene=CCR2
CHKB	Choline Kinase Beta	Protein Coding	44	GC22M050578	1.11836	https://www.genecards.org/cgi-bin/carddisp.pl?gene=CHKB
ACSL1	Acyl-CoA Synthetase Long Chain Family Member 1	Protein Coding	44	GC04M184755	1.11836	https://www.genecards.org/cgi-bin/carddisp.pl?gene=ACSL1
MAGI2	Membrane Associated Guanylate Kinase, WW And PDZ Domain Containing 2	Protein Coding	44	GC07M078017	1.11836	https://www.genecards.org/cgi-bin/carddisp.pl?gene=MAGI2
MBP	Myelin Basic Protein	Protein Coding	44	GC18M076978	1.11836	https://www.genecards.org/cgi-bin/carddisp.pl?gene=MBP
RPL18	Ribosomal Protein L18	Protein Coding	44	GC19M048615	1.11836	https://www.genecards.org/cgi-bin/carddisp.pl?gene=RPL18
ROBO1	Roundabout Guidance Receptor 1	Protein Coding	44	GC03M078597	1.11836	https://www.genecards.org/cgi-bin/carddisp.pl?gene=ROBO1
PLCE1	Phospholipase C Epsilon 1	Protein Coding	44	GC10P093993	1.11836	https://www.genecards.org/cgi-bin/carddisp.pl?gene=PLCE1
LAMP2	Lysosomal Associated Membrane Protein 2	Protein Coding	43	GC0XM120426	1.11836	https://www.genecards.org/cgi-bin/carddisp.pl?gene=LAMP2
GFPT2	Glutamine-Fructose-6-Phosphate Transaminase 2	Protein Coding	43	GC05M180300	1.11836	https://www.genecards.org/cgi-bin/carddisp.pl?gene=GFPT2
KAT6B	Lysine Acetyltransferase 6B	Protein Coding	43	GC10P074860	1.11836	https://www.genecards.org/cgi-bin/carddisp.pl?gene=KAT6B
IRF2	Interferon Regulatory Factor 2	Protein Coding	43	GC04M184387	1.11836	https://www.genecards.org/cgi-bin/carddisp.pl?gene=IRF2
SMOC2	SPARC Related Modular Calcium Binding 2	Protein Coding	43	GC06P168441	1.11836	https://www.genecards.org/cgi-bin/carddisp.pl?gene=SMOC2
CNDP1	Carnosine Dipeptidase 1	Protein Coding	43	GC18P074534	1.11836	https://www.genecards.org/cgi-bin/carddisp.pl?gene=CNDP1
MAP2	Microtubule Associated Protein 2	Protein Coding	43	GC02P209424	1.11836	https://www.genecards.org/cgi-bin/carddisp.pl?gene=MAP2
PROK2	Prokineticin 2	Protein Coding	43	GC03M071771	1.11836	https://www.genecards.org/cgi-bin/carddisp.pl?gene=PROK2
NBEAL2	Neurobeachin Like 2	Protein Coding	42	GC03P046979	1.11836	https://www.genecards.org/cgi-bin/carddisp.pl?gene=NBEAL2
HDAC10	Histone Deacetylase 10	Protein Coding	42	GC22M050245	1.11836	https://www.genecards.org/cgi-bin/carddisp.pl?gene=HDAC10
ITGA9	Integrin Subunit Alpha 9	Protein Coding	42	GC03P037468	1.11836	https://www.genecards.org/cgi-bin/carddisp.pl?gene=ITGA9
IL1RAPL1	Interleukin 1 Receptor Accessory Protein Like 1	Protein Coding	42	GC0XP028605	1.11836	https://www.genecards.org/cgi-bin/carddisp.pl?gene=IL1RAPL1
MTNR1A	Melatonin Receptor 1A	Protein Coding	42	GC04M186533	1.11836	https://www.genecards.org/cgi-bin/carddisp.pl?gene=MTNR1A
ADAMTSL1	ADAMTS Like 1	Protein Coding	42	GC09P017906	1.11836	https://www.genecards.org/cgi-bin/carddisp.pl?gene=ADAMTSL1
BRDT	Bromodomain Testis Associated	Protein Coding	42	GC01P091949	1.11836	https://www.genecards.org/cgi-bin/carddisp.pl?gene=BRDT
POLK	DNA Polymerase Kappa	Protein Coding	42	GC05P075511	1.11836	https://www.genecards.org/cgi-bin/carddisp.pl?gene=POLK
RPL7A	Ribosomal Protein L7a	Protein Coding	42	GC09P133348	1.11836	https://www.genecards.org/cgi-bin/carddisp.pl?gene=RPL7A
SH3GL2	SH3 Domain Containing GRB2 Like 2, Endophilin A1	Protein Coding	42	GC09P017569	1.11836	https://www.genecards.org/cgi-bin/carddisp.pl?gene=SH3GL2
SHANK2	SH3 And Multiple Ankyrin Repeat Domains 2	Protein Coding	42	GC11M070467	1.11836	https://www.genecards.org/cgi-bin/carddisp.pl?gene=SHANK2
SH3GL1	SH3 Domain Containing GRB2 Like 1, Endophilin A2	Protein Coding	42	GC19M004360	1.11836	https://www.genecards.org/cgi-bin/carddisp.pl?gene=SH3GL1
TMPRSS15	Transmembrane Serine Protease 15	Protein Coding	42	GC21M018269	1.11836	https://www.genecards.org/cgi-bin/carddisp.pl?gene=TMPRSS15
SLC30A10	Solute Carrier Family 30 Member 10	Protein Coding	42	GC01M219685	1.11836	https://www.genecards.org/cgi-bin/carddisp.pl?gene=SLC30A10
SRD5A2	Steroid 5 Alpha-Reductase 2	Protein Coding	42	GC02M031522	1.11836	https://www.genecards.org/cgi-bin/carddisp.pl?gene=SRD5A2
CDH4	Cadherin 4	Protein Coding	42	GC20P061252	1.11836	https://www.genecards.org/cgi-bin/carddisp.pl?gene=CDH4
DPP9	Dipeptidyl Peptidase 9	Protein Coding	42	GC19M004675	1.11836	https://www.genecards.org/cgi-bin/carddisp.pl?gene=DPP9
DAGLA	Diacylglycerol Lipase Alpha	Protein Coding	42	GC11P061680	1.11836	https://www.genecards.org/cgi-bin/carddisp.pl?gene=DAGLA
DAB1	DAB Adaptor Protein 1	Protein Coding	42	GC01M056994	1.11836	https://www.genecards.org/cgi-bin/carddisp.pl?gene=DAB1
ICAM3	Intercellular Adhesion Molecule 3	Protein Coding	42	GC19M010388	1.11836	https://www.genecards.org/cgi-bin/carddisp.pl?gene=ICAM3
MLC1	Modulator Of VRAC Current 1	Protein Coding	42	GC22M050059	1.11836	https://www.genecards.org/cgi-bin/carddisp.pl?gene=MLC1
NUP107	Nucleoporin 107	Protein Coding	42	GC12P068686	1.11836	https://www.genecards.org/cgi-bin/carddisp.pl?gene=NUP107
KLF15	Kruppel Like Factor 15	Protein Coding	41	GC03M126293	1.11836	https://www.genecards.org/cgi-bin/carddisp.pl?gene=KLF15
HIP1	Huntingtin Interacting Protein 1	Protein Coding	41	GC07M075533	1.11836	https://www.genecards.org/cgi-bin/carddisp.pl?gene=HIP1
HPSE2	Heparanase 2 (Inactive)	Protein Coding	41	GC10M098457	1.11836	https://www.genecards.org/cgi-bin/carddisp.pl?gene=HPSE2
HOMER1	Homer Scaffold Protein 1	Protein Coding	41	GC05M079372	1.11836	https://www.genecards.org/cgi-bin/carddisp.pl?gene=HOMER1
GPM6A	Glycoprotein M6A	Protein Coding	41	GC04M175632	1.11836	https://www.genecards.org/cgi-bin/carddisp.pl?gene=GPM6A
IQGAP2	IQ Motif Containing GTPase Activating Protein 2	Protein Coding	41	GC05P076403	1.11836	https://www.genecards.org/cgi-bin/carddisp.pl?gene=IQGAP2
GNA12	G Protein Subunit Alpha 12	Protein Coding	41	GC07M002728	1.11836	https://www.genecards.org/cgi-bin/carddisp.pl?gene=GNA12
MYT1L	Myelin Transcription Factor 1 Like	Protein Coding	41	GC02M001789	1.11836	https://www.genecards.org/cgi-bin/carddisp.pl?gene=MYT1L
RPL9	Ribosomal Protein L9	Protein Coding	41	GC04M039452	1.11836	https://www.genecards.org/cgi-bin/carddisp.pl?gene=RPL9
ADD2	Adducin 2	Protein Coding	41	GC02M070626	1.11836	https://www.genecards.org/cgi-bin/carddisp.pl?gene=ADD2
AS3MT	Arsenite Methyltransferase	Protein Coding	41	GC10P102869	1.11836	https://www.genecards.org/cgi-bin/carddisp.pl?gene=AS3MT
ASRGL1	Asparaginase And Isoaspartyl Peptidase 1	Protein Coding	41	GC11P062337	1.11836	https://www.genecards.org/cgi-bin/carddisp.pl?gene=ASRGL1
BHMT	Betaine--Homocysteine S-Methyltransferase	Protein Coding	41	GC05P079111	1.11836	https://www.genecards.org/cgi-bin/carddisp.pl?gene=BHMT
LRP1B	LDL Receptor Related Protein 1B	Protein Coding	41	GC02M140231	1.11836	https://www.genecards.org/cgi-bin/carddisp.pl?gene=LRP1B
MARCO	Macrophage Receptor With Collagenous Structure	Protein Coding	41	GC02P118942	1.11836	https://www.genecards.org/cgi-bin/carddisp.pl?gene=MARCO
MBD4	Methyl-CpG Binding Domain 4, DNA Glycosylase	Protein Coding	41	GC03M129430	1.11836	https://www.genecards.org/cgi-bin/carddisp.pl?gene=MBD4
PTP4A3	Protein Tyrosine Phosphatase 4A3	Protein Coding	41	GC08P141391	1.11836	https://www.genecards.org/cgi-bin/carddisp.pl?gene=PTP4A3
PTPRE	Protein Tyrosine Phosphatase Receptor Type E	Protein Coding	41	GC10P127907	1.11836	https://www.genecards.org/cgi-bin/carddisp.pl?gene=PTPRE
KDM4A	Lysine Demethylase 4A	Protein Coding	41	GC01P043650	1.11836	https://www.genecards.org/cgi-bin/carddisp.pl?gene=KDM4A
MYH4	Myosin Heavy Chain 4	Protein Coding	40	GC17M010443	1.11836	https://www.genecards.org/cgi-bin/carddisp.pl?gene=MYH4
FREM2	FRAS1 Related Extracellular Matrix 2	Protein Coding	40	GC13P038687	1.11836	https://www.genecards.org/cgi-bin/carddisp.pl?gene=FREM2
GALNT13	Polypeptide N-Acetylgalactosaminyltransferase 13	Protein Coding	40	GC02P153871	1.11836	https://www.genecards.org/cgi-bin/carddisp.pl?gene=GALNT13
GRIN3B	Glutamate Ionotropic Receptor NMDA Type Subunit 3B	Protein Coding	40	GC19P001000	1.11836	https://www.genecards.org/cgi-bin/carddisp.pl?gene=GRIN3B
CD93	CD93 Molecule	Protein Coding	40	GC20M023079	1.11836	https://www.genecards.org/cgi-bin/carddisp.pl?gene=CD93
MTA2	Metastasis Associated 1 Family Member 2	Protein Coding	40	GC11M084550	1.11836	https://www.genecards.org/cgi-bin/carddisp.pl?gene=MTA2
MUC2	Mucin 2, Oligomeric Mucus/Gel-Forming	Protein Coding	40	GC11P001074	1.11836	https://www.genecards.org/cgi-bin/carddisp.pl?gene=MUC2
RPS15	Ribosomal Protein S15	Protein Coding	40	GC19P001438	1.11836	https://www.genecards.org/cgi-bin/carddisp.pl?gene=RPS15
STK26	Serine/Threonine Kinase 26	Protein Coding	40	GC0XP132023	1.11836	https://www.genecards.org/cgi-bin/carddisp.pl?gene=STK26
TUBGCP6	Tubulin Gamma Complex Associated Protein 6	Protein Coding	40	GC22M050217	1.11836	https://www.genecards.org/cgi-bin/carddisp.pl?gene=TUBGCP6
RYBP	RING1 And YY1 Binding Protein	Protein Coding	40	GC03M072371	1.11836	https://www.genecards.org/cgi-bin/carddisp.pl?gene=RYBP
ANO3	Anoctamin 3	Protein Coding	40	GC11P026188	1.11836	https://www.genecards.org/cgi-bin/carddisp.pl?gene=ANO3
ACYP2	Acylphosphatase 2	Protein Coding	40	GC02P053970	1.11836	https://www.genecards.org/cgi-bin/carddisp.pl?gene=ACYP2
EFNA2	Ephrin A2	Protein Coding	40	GC19P002216	1.11836	https://www.genecards.org/cgi-bin/carddisp.pl?gene=EFNA2
EDAR	Ectodysplasin A Receptor	Protein Coding	40	GC02M108894	1.11836	https://www.genecards.org/cgi-bin/carddisp.pl?gene=EDAR
CYTH2	Cytohesin 2	Protein Coding	40	GC19P052236	1.11836	https://www.genecards.org/cgi-bin/carddisp.pl?gene=CYTH2
BRD1	Bromodomain Containing 1	Protein Coding	40	GC22M049773	1.11836	https://www.genecards.org/cgi-bin/carddisp.pl?gene=BRD1
CYP4F11	Cytochrome P450 Family 4 Subfamily F Member 11	Protein Coding	40	GC19M015912	1.11836	https://www.genecards.org/cgi-bin/carddisp.pl?gene=CYP4F11
MBD2	Methyl-CpG Binding Domain Protein 2	Protein Coding	40	GC18M054151	1.11836	https://www.genecards.org/cgi-bin/carddisp.pl?gene=MBD2
MED25	Mediator Complex Subunit 25	Protein Coding	40	GC19P052352	1.11836	https://www.genecards.org/cgi-bin/carddisp.pl?gene=MED25
RFX3	Regulatory Factor X3	Protein Coding	40	GC09M003214	1.11836	https://www.genecards.org/cgi-bin/carddisp.pl?gene=RFX3
PPP2R5E	Protein Phosphatase 2 Regulatory Subunit B'Epsilon	Protein Coding	40	GC14M063371	1.11836	https://www.genecards.org/cgi-bin/carddisp.pl?gene=PPP2R5E
DPYSL3	Dihydropyrimidinase Like 3	Protein Coding	40	GC05M147390	1.11836	https://www.genecards.org/cgi-bin/carddisp.pl?gene=DPYSL3
SCUBE2	Signal Peptide, CUB Domain And EGF Like Domain Containing 2	Protein Coding	40	GC11M009019	1.11836	https://www.genecards.org/cgi-bin/carddisp.pl?gene=SCUBE2
VPS13B	Vacuolar Protein Sorting 13 Homolog B	Protein Coding	40	GC08P099011	1.11836	https://www.genecards.org/cgi-bin/carddisp.pl?gene=VPS13B
NELL2	Neural EGFL Like 2	Protein Coding	39	GC12M044509	1.11836	https://www.genecards.org/cgi-bin/carddisp.pl?gene=NELL2
FRMD7	FERM Domain Containing 7	Protein Coding	39	GC0XM132077	1.11836	https://www.genecards.org/cgi-bin/carddisp.pl?gene=FRMD7
GAS7	Growth Arrest Specific 7	Protein Coding	39	GC17M009910	1.11836	https://www.genecards.org/cgi-bin/carddisp.pl?gene=GAS7
AADAT	Aminoadipate Aminotransferase	Protein Coding	39	GC04M170060	1.11836	https://www.genecards.org/cgi-bin/carddisp.pl?gene=AADAT
PPP2R3C	Protein Phosphatase 2 Regulatory Subunit B''Gamma	Protein Coding	39	GC14M035085	1.11836	https://www.genecards.org/cgi-bin/carddisp.pl?gene=PPP2R3C
PTPRR	Protein Tyrosine Phosphatase Receptor Type R	Protein Coding	39	GC12M070638	1.11836	https://www.genecards.org/cgi-bin/carddisp.pl?gene=PTPRR
RPS11	Ribosomal Protein S11	Protein Coding	39	GC19P049496	1.11836	https://www.genecards.org/cgi-bin/carddisp.pl?gene=RPS11
SV2C	Synaptic Vesicle Glycoprotein 2C	Protein Coding	39	GC05P075847	1.11836	https://www.genecards.org/cgi-bin/carddisp.pl?gene=SV2C
ARID3A	AT-Rich Interaction Domain 3A	Protein Coding	39	GC19P002168	1.11836	https://www.genecards.org/cgi-bin/carddisp.pl?gene=ARID3A
ASIC2	Acid Sensing Ion Channel Subunit 2	Protein Coding	39	GC17M033013	1.11836	https://www.genecards.org/cgi-bin/carddisp.pl?gene=ASIC2
DYNLRB2	Dynein Light Chain Roadblock-Type 2	Protein Coding	39	GC16P080540	1.11836	https://www.genecards.org/cgi-bin/carddisp.pl?gene=DYNLRB2
CSMD1	CUB And Sushi Multiple Domains 1	Protein Coding	39	GC08M002953	1.11836	https://www.genecards.org/cgi-bin/carddisp.pl?gene=CSMD1
LMO3	LIM Domain Only 3	Protein Coding	39	GC12M016548	1.11836	https://www.genecards.org/cgi-bin/carddisp.pl?gene=LMO3
PRMT6	Protein Arginine Methyltransferase 6	Protein Coding	39	GC01P107056	1.11836	https://www.genecards.org/cgi-bin/carddisp.pl?gene=PRMT6
COX6C	Cytochrome C Oxidase Subunit 6C	Protein Coding	39	GC08M099899	1.11836	https://www.genecards.org/cgi-bin/carddisp.pl?gene=COX6C
UXS1	UDP-Glucuronate Decarboxylase 1	Protein Coding	39	GC02M106094	1.11836	https://www.genecards.org/cgi-bin/carddisp.pl?gene=UXS1
UNC5D	Unc-5 Netrin Receptor D	Protein Coding	39	GC08P035235	1.11836	https://www.genecards.org/cgi-bin/carddisp.pl?gene=UNC5D
NAPB	NSF Attachment Protein Beta	Protein Coding	38	GC20M023374	1.11836	https://www.genecards.org/cgi-bin/carddisp.pl?gene=NAPB
MYOM2	Myomesin 2	Protein Coding	38	GC08P002045	1.11836	https://www.genecards.org/cgi-bin/carddisp.pl?gene=MYOM2
NDST4	N-Deacetylase And N-Sulfotransferase 4	Protein Coding	38	GC04M114827	1.11836	https://www.genecards.org/cgi-bin/carddisp.pl?gene=NDST4
FAM13A	Family With Sequence Similarity 13 Member A	Protein Coding	38	GC04M088725	1.11836	https://www.genecards.org/cgi-bin/carddisp.pl?gene=FAM13A
GOLPH3	Golgi Phosphoprotein 3	Protein Coding	38	GC05M032124	1.11836	https://www.genecards.org/cgi-bin/carddisp.pl?gene=GOLPH3
IQCE	IQ Motif Containing E	Protein Coding	38	GC07P002558	1.11836	https://www.genecards.org/cgi-bin/carddisp.pl?gene=IQCE
MYRIP	Myosin VIIA And Rab Interacting Protein	Protein Coding	38	GC03P039826	1.11836	https://www.genecards.org/cgi-bin/carddisp.pl?gene=MYRIP
GTF2H3	General Transcription Factor IIH Subunit 3	Protein Coding	38	GC12P123633	1.11836	https://www.genecards.org/cgi-bin/carddisp.pl?gene=GTF2H3
GLIS3	GLIS Family Zinc Finger 3	Protein Coding	38	GC09M003816	1.11836	https://www.genecards.org/cgi-bin/carddisp.pl?gene=GLIS3
PDZD2	PDZ Domain Containing 2	Protein Coding	38	GC05P031639	1.11836	https://www.genecards.org/cgi-bin/carddisp.pl?gene=PDZD2
RCVRN	Recoverin	Protein Coding	38	GC17M009896	1.11836	https://www.genecards.org/cgi-bin/carddisp.pl?gene=RCVRN
SETD1B	SET Domain Containing 1B, Histone Lysine Methyltransferase	Protein Coding	38	GC12P125520	1.11836	https://www.genecards.org/cgi-bin/carddisp.pl?gene=SETD1B
TCTN2	Tectonic Family Member 2	Protein Coding	38	GC12P123671	1.11836	https://www.genecards.org/cgi-bin/carddisp.pl?gene=TCTN2
TRIM44	Tripartite Motif Containing 44	Protein Coding	38	GC11P035684	1.11836	https://www.genecards.org/cgi-bin/carddisp.pl?gene=TRIM44
ST18	ST18 C2H2C-Type Zinc Finger Transcription Factor	Protein Coding	38	GC08M052110	1.11836	https://www.genecards.org/cgi-bin/carddisp.pl?gene=ST18
SPOCK2	SPARC (Osteonectin), Cwcv And Kazal Like Domains Proteoglycan 2	Protein Coding	38	GC10M072059	1.11836	https://www.genecards.org/cgi-bin/carddisp.pl?gene=SPOCK2
CCRL2	C-C Motif Chemokine Receptor Like 2	Protein Coding	38	GC03P046407	1.11836	https://www.genecards.org/cgi-bin/carddisp.pl?gene=CCRL2
ENPP6	Ectonucleotide Pyrophosphatase/Phosphodiesterase 6	Protein Coding	38	GC04M184088	1.11836	https://www.genecards.org/cgi-bin/carddisp.pl?gene=ENPP6
DLGAP2	DLG Associated Protein 2	Protein Coding	38	GC08P000739	1.11836	https://www.genecards.org/cgi-bin/carddisp.pl?gene=DLGAP2
BCL2L14	BCL2 Like 14	Protein Coding	38	GC12P012049	1.11836	https://www.genecards.org/cgi-bin/carddisp.pl?gene=BCL2L14
IMMP2L	Inner Mitochondrial Membrane Peptidase Subunit 2	Protein Coding	38	GC07M110663	1.11836	https://www.genecards.org/cgi-bin/carddisp.pl?gene=IMMP2L
RBFOX1	RNA Binding Fox-1 Homolog 1	Protein Coding	38	GC16P009999	1.11836	https://www.genecards.org/cgi-bin/carddisp.pl?gene=RBFOX1
PLCL2	Phospholipase C Like 2	Protein Coding	38	GC03P016804	1.11836	https://www.genecards.org/cgi-bin/carddisp.pl?gene=PLCL2
NAALADL2	N-Acetylated Alpha-Linked Acidic Dipeptidase Like 2	Protein Coding	37	GC03P174438	1.11836	https://www.genecards.org/cgi-bin/carddisp.pl?gene=NAALADL2
MYO1F	Myosin IF	Protein Coding	37	GC19M008520	1.11836	https://www.genecards.org/cgi-bin/carddisp.pl?gene=MYO1F
GATB	Glutamyl-TRNA Amidotransferase Subunit B	Protein Coding	37	GC04M151670	1.11836	https://www.genecards.org/cgi-bin/carddisp.pl?gene=GATB
FAM126A	Family With Sequence Similarity 126 Member A	Protein Coding	37	GC07M022889	1.11836	https://www.genecards.org/cgi-bin/carddisp.pl?gene=FAM126A
FAM177A1	Family With Sequence Similarity 177 Member A1	Protein Coding	37	GC14P035044	1.11836	https://www.genecards.org/cgi-bin/carddisp.pl?gene=FAM177A1
GUCY2F	Guanylate Cyclase 2F, Retinal	Protein Coding	37	GC0XM109372	1.11836	https://www.genecards.org/cgi-bin/carddisp.pl?gene=GUCY2F
NFKBIZ	NFKB Inhibitor Zeta	Protein Coding	37	GC03P101827	1.11836	https://www.genecards.org/cgi-bin/carddisp.pl?gene=NFKBIZ
NSUN3	NOP2/Sun RNA Methyltransferase 3	Protein Coding	37	GC03P094062	1.11836	https://www.genecards.org/cgi-bin/carddisp.pl?gene=NSUN3
POU2AF1	POU Class 2 Homeobox Associating Factor 1	Protein Coding	37	GC11M111352	1.11836	https://www.genecards.org/cgi-bin/carddisp.pl?gene=POU2AF1
RRAGD	Ras Related GTP Binding D	Protein Coding	37	GC06M089364	1.11836	https://www.genecards.org/cgi-bin/carddisp.pl?gene=RRAGD
RHOF	Ras Homolog Family Member F, Filopodia Associated	Protein Coding	37	GC12M121777	1.11836	https://www.genecards.org/cgi-bin/carddisp.pl?gene=RHOF
SH3BGRL	SH3 Domain Binding Glutamate Rich Protein Like	Protein Coding	37	GC0XP081201	1.11836	https://www.genecards.org/cgi-bin/carddisp.pl?gene=SH3BGRL
SDK1	Sidekick Cell Adhesion Molecule 1	Protein Coding	37	GC07P003307	1.11836	https://www.genecards.org/cgi-bin/carddisp.pl?gene=SDK1
ANKRD6	Ankyrin Repeat Domain 6	Protein Coding	37	GC06P089433	1.11836	https://www.genecards.org/cgi-bin/carddisp.pl?gene=ANKRD6
ALG12	ALG12 Alpha-1,6-Mannosyltransferase	Protein Coding	37	GC22M055211	1.11836	https://www.genecards.org/cgi-bin/carddisp.pl?gene=ALG12
CCL26	C-C Motif Chemokine Ligand 26	Protein Coding	37	GC07M075769	1.11836	https://www.genecards.org/cgi-bin/carddisp.pl?gene=CCL26
DKKL1	Dickkopf Like Acrosomal Protein 1	Protein Coding	37	GC19P049360	1.11836	https://www.genecards.org/cgi-bin/carddisp.pl?gene=DKKL1
CIRBP	Cold Inducible RNA Binding Protein	Protein Coding	37	GC19P001259	1.11836	https://www.genecards.org/cgi-bin/carddisp.pl?gene=CIRBP
CLYBL	Citramalyl-CoA Lyase	Protein Coding	37	GC13P099606	1.11836	https://www.genecards.org/cgi-bin/carddisp.pl?gene=CLYBL
BTG4	BTG Anti-Proliferation Factor 4	Protein Coding	37	GC11M111385	1.11836	https://www.genecards.org/cgi-bin/carddisp.pl?gene=BTG4
APBA3	Amyloid Beta Precursor Protein Binding Family A Member 3	Protein Coding	37	GC19M003750	1.11836	https://www.genecards.org/cgi-bin/carddisp.pl?gene=APBA3
AHNAK	AHNAK Nucleoprotein	Protein Coding	37	GC11M084537	1.11836	https://www.genecards.org/cgi-bin/carddisp.pl?gene=AHNAK
AP3M1	Adaptor Related Protein Complex 3 Subunit Mu 1	Protein Coding	37	GC10M074120	1.11836	https://www.genecards.org/cgi-bin/carddisp.pl?gene=AP3M1
PTOV1	PTOV1 Extended AT-Hook Containing Adaptor Protein	Protein Coding	37	GC19P052357	1.11836	https://www.genecards.org/cgi-bin/carddisp.pl?gene=PTOV1
RAB11FIP4	RAB11 Family Interacting Protein 4	Protein Coding	37	GC17P031391	1.11836	https://www.genecards.org/cgi-bin/carddisp.pl?gene=RAB11FIP4
RASIP1	Ras Interacting Protein 1	Protein Coding	37	GC19M048720	1.11836	https://www.genecards.org/cgi-bin/carddisp.pl?gene=RASIP1
PPM1H	Protein Phosphatase, Mg2+/Mn2+ Dependent 1H	Protein Coding	37	GC12M062643	1.11836	https://www.genecards.org/cgi-bin/carddisp.pl?gene=PPM1H
ARL4A	ADP Ribosylation Factor Like GTPase 4A	Protein Coding	37	GC07P012712	1.11836	https://www.genecards.org/cgi-bin/carddisp.pl?gene=ARL4A
USP26	Ubiquitin Specific Peptidase 26	Protein Coding	37	GC0XM133024	1.11836	https://www.genecards.org/cgi-bin/carddisp.pl?gene=USP26
ZNF699	Zinc Finger Protein 699	Protein Coding	37	GC19M009294	1.11836	https://www.genecards.org/cgi-bin/carddisp.pl?gene=ZNF699
WDR19	WD Repeat Domain 19	Protein Coding	37	GC04P039184	1.11836	https://www.genecards.org/cgi-bin/carddisp.pl?gene=WDR19
NEU4	Neuraminidase 4	Protein Coding	36	GC02P241808	1.11836	https://www.genecards.org/cgi-bin/carddisp.pl?gene=NEU4
EAPP	E2F Associated Phosphoprotein	Protein Coding	36	GC14M034516	1.11836	https://www.genecards.org/cgi-bin/carddisp.pl?gene=EAPP
EMP1	Epithelial Membrane Protein 1	Protein Coding	36	GC12P013196	1.11836	https://www.genecards.org/cgi-bin/carddisp.pl?gene=EMP1
HSD17B14	Hydroxysteroid 17-Beta Dehydrogenase 14	Protein Coding	36	GC19M048813	1.11836	https://www.genecards.org/cgi-bin/carddisp.pl?gene=HSD17B14
HS3ST4	Heparan Sulfate-Glucosamine 3-Sulfotransferase 4	Protein Coding	36	GC16P027636	1.11836	https://www.genecards.org/cgi-bin/carddisp.pl?gene=HS3ST4
JMY	Junction Mediating And Regulatory Protein, P53 Cofactor	Protein Coding	36	GC05P079236	1.11836	https://www.genecards.org/cgi-bin/carddisp.pl?gene=JMY
KBTBD8	Kelch Repeat And BTB Domain Containing 8	Protein Coding	36	GC03P066998	1.11836	https://www.genecards.org/cgi-bin/carddisp.pl?gene=KBTBD8
NEURL1	Neuralized E3 Ubiquitin Protein Ligase 1	Protein Coding	36	GC10P103493	1.11836	https://www.genecards.org/cgi-bin/carddisp.pl?gene=NEURL1
GZF1	GDNF Inducible Zinc Finger Protein 1	Protein Coding	36	GC20P023361	1.11836	https://www.genecards.org/cgi-bin/carddisp.pl?gene=GZF1
NXT1	Nuclear Transport Factor 2 Like Export Factor 1	Protein Coding	36	GC20P023350	1.11836	https://www.genecards.org/cgi-bin/carddisp.pl?gene=NXT1
RBMS3	RNA Binding Motif Single Stranded Interacting Protein 3	Protein Coding	36	GC03P028575	1.11836	https://www.genecards.org/cgi-bin/carddisp.pl?gene=RBMS3
RNF182	Ring Finger Protein 182	Protein Coding	36	GC06P013924	1.11836	https://www.genecards.org/cgi-bin/carddisp.pl?gene=RNF182
SURF2	Surfeit 2	Protein Coding	36	GC09P133980	1.11836	https://www.genecards.org/cgi-bin/carddisp.pl?gene=SURF2
TAF5	TATA-Box Binding Protein Associated Factor 5	Protein Coding	36	GC10P103368	1.11836	https://www.genecards.org/cgi-bin/carddisp.pl?gene=TAF5
STK32A	Serine/Threonine Kinase 32A	Protein Coding	36	GC05P147234	1.11836	https://www.genecards.org/cgi-bin/carddisp.pl?gene=STK32A
TMTC1	Transmembrane O-Mannosyltransferase Targeting Cadherins 1	Protein Coding	36	GC12M029500	1.11836	https://www.genecards.org/cgi-bin/carddisp.pl?gene=TMTC1
TOMM7	Translocase Of Outer Mitochondrial Membrane 7	Protein Coding	36	GC07M022816	1.11836	https://www.genecards.org/cgi-bin/carddisp.pl?gene=TOMM7
SCGB2A1	Secretoglobin Family 2A Member 1	Protein Coding	36	GC11P062227	1.11836	https://www.genecards.org/cgi-bin/carddisp.pl?gene=SCGB2A1
SNX19	Sorting Nexin 19	Protein Coding	36	GC11M130868	1.11836	https://www.genecards.org/cgi-bin/carddisp.pl?gene=SNX19
CHODL	Chondrolectin	Protein Coding	36	GC21P017819	1.11836	https://www.genecards.org/cgi-bin/carddisp.pl?gene=CHODL
ASB3	Ankyrin Repeat And SOCS Box Containing 3	Protein Coding	36	GC02M053532	1.11836	https://www.genecards.org/cgi-bin/carddisp.pl?gene=ASB3
ERI3	ERI1 Exoribonuclease Family Member 3	Protein Coding	36	GC01M044221	1.11836	https://www.genecards.org/cgi-bin/carddisp.pl?gene=ERI3
DBX2	Developing Brain Homeobox 2	Protein Coding	36	GC12M045014	1.11836	https://www.genecards.org/cgi-bin/carddisp.pl?gene=DBX2
CPQ	Carboxypeptidase Q	Protein Coding	36	GC08P096645	1.11836	https://www.genecards.org/cgi-bin/carddisp.pl?gene=CPQ
CHRAC1	Chromatin Accessibility Complex Subunit 1	Protein Coding	36	GC08P140511	1.11836	https://www.genecards.org/cgi-bin/carddisp.pl?gene=CHRAC1
ADGRL4	Adhesion G Protein-Coupled Receptor L4	Protein Coding	36	GC01M078889	1.11836	https://www.genecards.org/cgi-bin/carddisp.pl?gene=ADGRL4
ICAM4	Intercellular Adhesion Molecule 4 (Landsteiner-Wiener Blood Group)	Protein Coding	36	GC19P010286	1.11836	https://www.genecards.org/cgi-bin/carddisp.pl?gene=ICAM4
LRRC2	Leucine Rich Repeat Containing 2	Protein Coding	36	GC03M046515	1.11836	https://www.genecards.org/cgi-bin/carddisp.pl?gene=LRRC2
DDX55	DEAD-Box Helicase 55	Protein Coding	36	GC12P123602	1.11836	https://www.genecards.org/cgi-bin/carddisp.pl?gene=DDX55
MED22	Mediator Complex Subunit 22	Protein Coding	36	GC09M133338	1.11836	https://www.genecards.org/cgi-bin/carddisp.pl?gene=MED22
RAP2C	RAP2C, Member Of RAS Oncogene Family	Protein Coding	36	GC0XM132203	1.11836	https://www.genecards.org/cgi-bin/carddisp.pl?gene=RAP2C
PIEZO2	Piezo Type Mechanosensitive Ion Channel Component 2	Protein Coding	36	GC18M010670	1.11836	https://www.genecards.org/cgi-bin/carddisp.pl?gene=PIEZO2
UBAC1	UBA Domain Containing 1	Protein Coding	36	GC09M135932	1.11836	https://www.genecards.org/cgi-bin/carddisp.pl?gene=UBAC1
ZIC5	Zic Family Member 5	Protein Coding	36	GC13M099962	1.11836	https://www.genecards.org/cgi-bin/carddisp.pl?gene=ZIC5
NOC3L	NOC3 Like DNA Replication Regulator	Protein Coding	35	GC10M094333	1.11836	https://www.genecards.org/cgi-bin/carddisp.pl?gene=NOC3L
GBA3	Glucosylceramidase Beta 3 (Gene/Pseudogene)	Protein Coding	35	GC04P022694	1.11836	https://www.genecards.org/cgi-bin/carddisp.pl?gene=GBA3
INSC	INSC Spindle Orientation Adaptor Protein	Protein Coding	35	GC11P015127	1.11836	https://www.genecards.org/cgi-bin/carddisp.pl?gene=INSC
GPR20	G Protein-Coupled Receptor 20	Protein Coding	35	GC08M141356	1.11836	https://www.genecards.org/cgi-bin/carddisp.pl?gene=GPR20
RSAD1	Radical S-Adenosyl Methionine Domain Containing 1	Protein Coding	35	GC17P050478	1.11836	https://www.genecards.org/cgi-bin/carddisp.pl?gene=RSAD1
SH3D19	SH3 Domain Containing 19	Protein Coding	35	GC04M151102	1.11836	https://www.genecards.org/cgi-bin/carddisp.pl?gene=SH3D19
ALDH16A1	Aldehyde Dehydrogenase 16 Family Member A1	Protein Coding	35	GC19P049453	1.11836	https://www.genecards.org/cgi-bin/carddisp.pl?gene=ALDH16A1
CASD1	CAS1 Domain Containing 1	Protein Coding	35	GC07P094509	1.11836	https://www.genecards.org/cgi-bin/carddisp.pl?gene=CASD1
BRWD3	Bromodomain And WD Repeat Domain Containing 3	Protein Coding	35	GC0XM080669	1.11836	https://www.genecards.org/cgi-bin/carddisp.pl?gene=BRWD3
CABP1	Calcium Binding Protein 1	Protein Coding	35	GC12P120642	1.11836	https://www.genecards.org/cgi-bin/carddisp.pl?gene=CABP1
LUZP2	Leucine Zipper Protein 2	Protein Coding	35	GC11P024518	1.11836	https://www.genecards.org/cgi-bin/carddisp.pl?gene=LUZP2
MEX3D	Mex-3 RNA Binding Family Member D	Protein Coding	35	GC19M001554	1.11836	https://www.genecards.org/cgi-bin/carddisp.pl?gene=MEX3D
PLEKHA4	Pleckstrin Homology Domain Containing A4	Protein Coding	35	GC19M048837	1.11836	https://www.genecards.org/cgi-bin/carddisp.pl?gene=PLEKHA4
RFX4	Regulatory Factor X4	Protein Coding	35	GC12P106583	1.11836	https://www.genecards.org/cgi-bin/carddisp.pl?gene=RFX4
WIZ	WIZ Zinc Finger	Protein Coding	35	GC19M015419	1.11836	https://www.genecards.org/cgi-bin/carddisp.pl?gene=WIZ
XIRP2	Xin Actin Binding Repeat Containing 2	Protein Coding	35	GC02P166888	1.11836	https://www.genecards.org/cgi-bin/carddisp.pl?gene=XIRP2
ZNF496	Zinc Finger Protein 496	Protein Coding	35	GC01M247297	1.11836	https://www.genecards.org/cgi-bin/carddisp.pl?gene=ZNF496
NKAIN2	Sodium/Potassium Transporting ATPase Interacting 2	Protein Coding	34	GC06P123803	1.11836	https://www.genecards.org/cgi-bin/carddisp.pl?gene=NKAIN2
N4BP2	NEDD4 Binding Protein 2	Protein Coding	34	GC04P040058	1.11836	https://www.genecards.org/cgi-bin/carddisp.pl?gene=N4BP2
EML3	EMAP Like 3	Protein Coding	34	GC11M062602	1.11836	https://www.genecards.org/cgi-bin/carddisp.pl?gene=EML3
GALNTL6	Polypeptide N-Acetylgalactosaminyltransferase Like 6	Protein Coding	34	GC04P171813	1.11836	https://www.genecards.org/cgi-bin/carddisp.pl?gene=GALNTL6
KBTBD11	Kelch Repeat And BTB Domain Containing 11	Protein Coding	34	GC08P001970	1.11836	https://www.genecards.org/cgi-bin/carddisp.pl?gene=KBTBD11
POC5	POC5 Centriolar Protein	Protein Coding	34	GC05M075674	1.11836	https://www.genecards.org/cgi-bin/carddisp.pl?gene=POC5
RGS22	Regulator Of G Protein Signaling 22	Protein Coding	34	GC08M099960	1.11836	https://www.genecards.org/cgi-bin/carddisp.pl?gene=RGS22
TSPAN11	Tetraspanin 11	Protein Coding	34	GC12P030926	1.11836	https://www.genecards.org/cgi-bin/carddisp.pl?gene=TSPAN11
UNC80	Unc-80 Homolog, NALCN Channel Complex Subunit	Protein Coding	34	GC02P209771	1.11836	https://www.genecards.org/cgi-bin/carddisp.pl?gene=UNC80
SLITRK4	SLIT And NTRK Like Family Member 4	Protein Coding	34	GC0XM143622	1.11836	https://www.genecards.org/cgi-bin/carddisp.pl?gene=SLITRK4
CHERP	Calcium Homeostasis Endoplasmic Reticulum Protein	Protein Coding	34	GC19M016517	1.11836	https://www.genecards.org/cgi-bin/carddisp.pl?gene=CHERP
CEP97	Centrosomal Protein 97	Protein Coding	34	GC03P101723	1.11836	https://www.genecards.org/cgi-bin/carddisp.pl?gene=CEP97
ADAT3	Adenosine Deaminase TRNA Specific 3	Protein Coding	34	GC19P002325	1.11836	https://www.genecards.org/cgi-bin/carddisp.pl?gene=ADAT3
MED26	Mediator Complex Subunit 26	Protein Coding	34	GC19M016574	1.11836	https://www.genecards.org/cgi-bin/carddisp.pl?gene=MED26
RAB43	RAB43, Member RAS Oncogene Family	Protein Coding	34	GC03M129973	1.11836	https://www.genecards.org/cgi-bin/carddisp.pl?gene=RAB43
DLK2	Delta Like Non-Canonical Notch Ligand 2	Protein Coding	34	GC06M043450	1.11836	https://www.genecards.org/cgi-bin/carddisp.pl?gene=DLK2
ZNF426	Zinc Finger Protein 426	Protein Coding	34	GC19M009528	1.11836	https://www.genecards.org/cgi-bin/carddisp.pl?gene=ZNF426
ZBTB11	Zinc Finger And BTB Domain Containing 11	Protein Coding	34	GC03M101648	1.11836	https://www.genecards.org/cgi-bin/carddisp.pl?gene=ZBTB11
YIPF2	Yip1 Domain Family Member 2	Protein Coding	34	GC19M011046	1.11836	https://www.genecards.org/cgi-bin/carddisp.pl?gene=YIPF2
ZBTB2	Zinc Finger And BTB Domain Containing 2	Protein Coding	34	GC06M151364	1.11836	https://www.genecards.org/cgi-bin/carddisp.pl?gene=ZBTB2
NACC2	NACC Family Member 2	Protein Coding	33	GC09M136006	1.11836	https://www.genecards.org/cgi-bin/carddisp.pl?gene=NACC2
FXYD4	FXYD Domain Containing Ion Transport Regulator 4	Protein Coding	33	GC10P043371	1.11836	https://www.genecards.org/cgi-bin/carddisp.pl?gene=FXYD4
MMS22L	MMS22 Like, DNA Repair Protein	Protein Coding	33	GC06M097142	1.11836	https://www.genecards.org/cgi-bin/carddisp.pl?gene=MMS22L
MYOZ3	Myozenin 3	Protein Coding	33	GC05P150660	1.11836	https://www.genecards.org/cgi-bin/carddisp.pl?gene=MYOZ3
SYDE1	Synapse Defective Rho GTPase Homolog 1	Protein Coding	33	GC19P015107	1.11836	https://www.genecards.org/cgi-bin/carddisp.pl?gene=SYDE1
TBC1D8B	TBC1 Domain Family Member 8B	Protein Coding	33	GC0XP106802	1.11836	https://www.genecards.org/cgi-bin/carddisp.pl?gene=TBC1D8B
LMF2	Lipase Maturation Factor 2	Protein Coding	33	GC22M050502	1.11836	https://www.genecards.org/cgi-bin/carddisp.pl?gene=LMF2
MED16	Mediator Complex Subunit 16	Protein Coding	33	GC19M004323	1.11836	https://www.genecards.org/cgi-bin/carddisp.pl?gene=MED16
MIDN	Midnolin	Protein Coding	33	GC19P001248	1.11836	https://www.genecards.org/cgi-bin/carddisp.pl?gene=MIDN
SLC35E3	Solute Carrier Family 35 Member E3	Protein Coding	33	GC12P068746	1.11836	https://www.genecards.org/cgi-bin/carddisp.pl?gene=SLC35E3
TSPYL5	TSPY Like 5	Protein Coding	33	GC08M097273	1.11836	https://www.genecards.org/cgi-bin/carddisp.pl?gene=TSPYL5
ZBED4	Zinc Finger BED-Type Containing 4	Protein Coding	33	GC22P049853	1.11836	https://www.genecards.org/cgi-bin/carddisp.pl?gene=ZBED4
ZNF236	Zinc Finger Protein 236	Protein Coding	33	GC18P076822	1.11836	https://www.genecards.org/cgi-bin/carddisp.pl?gene=ZNF236
ZNF266	Zinc Finger Protein 266	Protein Coding	33	GC19M009412	1.11836	https://www.genecards.org/cgi-bin/carddisp.pl?gene=ZNF266
FAM114A1	Family With Sequence Similarity 114 Member A1	Protein Coding	32	GC04P038867	1.11836	https://www.genecards.org/cgi-bin/carddisp.pl?gene=FAM114A1
ISY1	ISY1 Splicing Factor Homolog	Protein Coding	32	GC03M129127	1.11836	https://www.genecards.org/cgi-bin/carddisp.pl?gene=ISY1
JADE2	Jade Family PHD Finger 2	Protein Coding	32	GC05P134524	1.11836	https://www.genecards.org/cgi-bin/carddisp.pl?gene=JADE2
FAM81A	Family With Sequence Similarity 81 Member A	Protein Coding	32	GC15P059372	1.11836	https://www.genecards.org/cgi-bin/carddisp.pl?gene=FAM81A
NYAP2	Neuronal Tyrosine-Phosphorylated Phosphoinositide-3-Kinase Adaptor 2	Protein Coding	32	GC02P225400	1.11836	https://www.genecards.org/cgi-bin/carddisp.pl?gene=NYAP2
OR10H2	Olfactory Receptor Family 10 Subfamily H Member 2	Protein Coding	32	GC19P015728	1.11836	https://www.genecards.org/cgi-bin/carddisp.pl?gene=OR10H2
POMZP3	POM121 And ZP3 Fusion	Protein Coding	32	GC07M076609	1.11836	https://www.genecards.org/cgi-bin/carddisp.pl?gene=POMZP3
RIC8B	RIC8 Guanine Nucleotide Exchange Factor B	Protein Coding	32	GC12P106774	1.11836	https://www.genecards.org/cgi-bin/carddisp.pl?gene=RIC8B
SCAF1	SR-Related CTD Associated Factor 1	Protein Coding	32	GC19P052339	1.11836	https://www.genecards.org/cgi-bin/carddisp.pl?gene=SCAF1
TMEM120B	Transmembrane Protein 120B	Protein Coding	32	GC12P121712	1.11836	https://www.genecards.org/cgi-bin/carddisp.pl?gene=TMEM120B
SBNO2	Strawberry Notch Homolog 2	Protein Coding	32	GC19M001107	1.11836	https://www.genecards.org/cgi-bin/carddisp.pl?gene=SBNO2
CALHM2	Calcium Homeostasis Modulator Family Member 2	Protein Coding	32	GC10M103446	1.11836	https://www.genecards.org/cgi-bin/carddisp.pl?gene=CALHM2
CST9	Cystatin 9	Protein Coding	32	GC20M023643	1.11836	https://www.genecards.org/cgi-bin/carddisp.pl?gene=CST9
COPRS	Coordinator Of PRMT5 And Differentiation Stimulator	Protein Coding	32	GC17M031851	1.11836	https://www.genecards.org/cgi-bin/carddisp.pl?gene=COPRS
C10orf90	Chromosome 10 Open Reading Frame 90	Protein Coding	32	GC10M126424	1.11836	https://www.genecards.org/cgi-bin/carddisp.pl?gene=C10orf90
MISP	Mitotic Spindle Positioning	Protein Coding	32	GC19P002144	1.11836	https://www.genecards.org/cgi-bin/carddisp.pl?gene=MISP
MIER2	MIER Family Member 2	Protein Coding	32	GC19M000305	1.11836	https://www.genecards.org/cgi-bin/carddisp.pl?gene=MIER2
ZNF559	Zinc Finger Protein 559	Protein Coding	32	GC19P009323	1.11836	https://www.genecards.org/cgi-bin/carddisp.pl?gene=ZNF559
ZNF561	Zinc Finger Protein 561	Protein Coding	32	GC19M009605	1.11836	https://www.genecards.org/cgi-bin/carddisp.pl?gene=ZNF561
ZNF562	Zinc Finger Protein 562	Protein Coding	32	GC19M009622	1.11836	https://www.genecards.org/cgi-bin/carddisp.pl?gene=ZNF562
ZDBF2	Zinc Finger DBF-Type Containing 2	Protein Coding	32	GC02P206274	1.11836	https://www.genecards.org/cgi-bin/carddisp.pl?gene=ZDBF2
FAM189A1	Family With Sequence Similarity 189 Member A1	Protein Coding	31	GC15M029249	1.11836	https://www.genecards.org/cgi-bin/carddisp.pl?gene=FAM189A1
FRMPD3	FERM And PDZ Domain Containing 3	Protein Coding	31	GC0XP107449	1.11836	https://www.genecards.org/cgi-bin/carddisp.pl?gene=FRMPD3
HMCES	5-Hydroxymethylcytosine Binding, ES Cell Specific	Protein Coding	31	GC03P129278	1.11836	https://www.genecards.org/cgi-bin/carddisp.pl?gene=HMCES
HSD11B1L	Hydroxysteroid 11-Beta Dehydrogenase 1 Like	Protein Coding	31	GC19P005680	1.11836	https://www.genecards.org/cgi-bin/carddisp.pl?gene=HSD11B1L
PRR12	Proline Rich 12	Protein Coding	31	GC19P049591	1.11836	https://www.genecards.org/cgi-bin/carddisp.pl?gene=PRR12
TMEM259	Transmembrane Protein 259	Protein Coding	31	GC19M004336	1.11836	https://www.genecards.org/cgi-bin/carddisp.pl?gene=TMEM259
SMIM14	Small Integral Membrane Protein 14	Protein Coding	31	GC04M039546	1.11836	https://www.genecards.org/cgi-bin/carddisp.pl?gene=SMIM14
CDKN2AIPNL	CDKN2A Interacting Protein N-Terminal Like	Protein Coding	31	GC05M134402	1.11836	https://www.genecards.org/cgi-bin/carddisp.pl?gene=CDKN2AIPNL
CSTL1	Cystatin Like 1	Protein Coding	31	GC20P023438	1.11836	https://www.genecards.org/cgi-bin/carddisp.pl?gene=CSTL1
C19orf44	Chromosome 19 Open Reading Frame 44	Protein Coding	31	GC19P050896	1.11836	https://www.genecards.org/cgi-bin/carddisp.pl?gene=C19orf44
RABL2B	RAB, Member Of RAS Oncogene Family Like 2B	Protein Coding	31	GC22M050767	1.11836	https://www.genecards.org/cgi-bin/carddisp.pl?gene=RABL2B
HMGN5	High Mobility Group Nucleosome Binding Domain 5	Protein Coding	30	GC0XM081113	1.11836	https://www.genecards.org/cgi-bin/carddisp.pl?gene=HMGN5
OR10H4	Olfactory Receptor Family 10 Subfamily H Member 4	Protein Coding	30	GC19P015950	1.11836	https://www.genecards.org/cgi-bin/carddisp.pl?gene=OR10H4
OR10H5	Olfactory Receptor Family 10 Subfamily H Member 5	Protein Coding	30	GC19P015767	1.11836	https://www.genecards.org/cgi-bin/carddisp.pl?gene=OR10H5
TFDP3	Transcription Factor Dp Family Member 3	Protein Coding	30	GC0XM133216	1.11836	https://www.genecards.org/cgi-bin/carddisp.pl?gene=TFDP3
SLC35G1	Solute Carrier Family 35 Member G1	Protein Coding	30	GC10P093893	1.11836	https://www.genecards.org/cgi-bin/carddisp.pl?gene=SLC35G1
ARHGAP45	Rho GTPase Activating Protein 45	Protein Coding	30	GC19P001065	1.11836	https://www.genecards.org/cgi-bin/carddisp.pl?gene=ARHGAP45
ARMT1	Acidic Residue Methyltransferase 1	Protein Coding	30	GC06P151452	1.11836	https://www.genecards.org/cgi-bin/carddisp.pl?gene=ARMT1
CCDC171	Coiled-Coil Domain Containing 171	Protein Coding	30	GC09P015562	1.11836	https://www.genecards.org/cgi-bin/carddisp.pl?gene=CCDC171
C7orf50	Chromosome 7 Open Reading Frame 50	Protein Coding	30	GC07M001031	1.11836	https://www.genecards.org/cgi-bin/carddisp.pl?gene=C7orf50
ATXN7L3B	Ataxin 7 Like 3B	Protein Coding	30	GC12P074537	1.11836	https://www.genecards.org/cgi-bin/carddisp.pl?gene=ATXN7L3B
OBP2B	Odorant Binding Protein 2B	Protein Coding	30	GC09M133205	1.11836	https://www.genecards.org/cgi-bin/carddisp.pl?gene=OBP2B
RGPD3	RANBP2 Like And GRIP Domain Containing 3	Protein Coding	30	GC02M106373	1.11836	https://www.genecards.org/cgi-bin/carddisp.pl?gene=RGPD3
ZNF846	Zinc Finger Protein 846	Protein Coding	30	GC19M009816	1.11836	https://www.genecards.org/cgi-bin/carddisp.pl?gene=ZNF846
ZGLP1	Zinc Finger GATA Like Protein 1	Protein Coding	30	GC19M010304	1.11836	https://www.genecards.org/cgi-bin/carddisp.pl?gene=ZGLP1
ZNF121	Zinc Finger Protein 121	Protein Coding	30	GC19M009561	1.11836	https://www.genecards.org/cgi-bin/carddisp.pl?gene=ZNF121
C2CD4C	C2 Calcium Dependent Domain Containing 4C	Protein Coding	29	GC19M004277	1.11836	https://www.genecards.org/cgi-bin/carddisp.pl?gene=C2CD4C
OR10H3	Olfactory Receptor Family 10 Subfamily H Member 3	Protein Coding	29	GC19P015745	1.11836	https://www.genecards.org/cgi-bin/carddisp.pl?gene=OR10H3
CCDC172	Coiled-Coil Domain Containing 172	Protein Coding	29	GC10P116324	1.11836	https://www.genecards.org/cgi-bin/carddisp.pl?gene=CCDC172
C4orf45	Chromosome 4 Open Reading Frame 45	Protein Coding	29	GC04M158893	1.11836	https://www.genecards.org/cgi-bin/carddisp.pl?gene=C4orf45
MAP10	Microtubule Associated Protein 10	Protein Coding	29	GC01P232804	1.11836	https://www.genecards.org/cgi-bin/carddisp.pl?gene=MAP10
PRORP	Protein Only RNase P Catalytic Subunit	Protein Coding	29	GC14P035306	1.11836	https://www.genecards.org/cgi-bin/carddisp.pl?gene=PRORP
PRSS48	Serine Protease 48	Protein Coding	29	GC04P151277	1.11836	https://www.genecards.org/cgi-bin/carddisp.pl?gene=PRSS48
NUP62CL	Nucleoporin 62 C-Terminal Like	Protein Coding	29	GC0XM107123	1.11836	https://www.genecards.org/cgi-bin/carddisp.pl?gene=NUP62CL
TMEM196	Transmembrane Protein 196	Protein Coding	29	GC07M019758	1.11836	https://www.genecards.org/cgi-bin/carddisp.pl?gene=TMEM196
CALHM3	Calcium Homeostasis Modulator 3	Protein Coding	28	GC10M103473	1.11836	https://www.genecards.org/cgi-bin/carddisp.pl?gene=CALHM3
MALRD1	MAM And LDL Receptor Class A Domain Containing 1	Protein Coding	28	GC10P019048	1.11836	https://www.genecards.org/cgi-bin/carddisp.pl?gene=MALRD1
TMEM170B	Transmembrane Protein 170B	Protein Coding	27	GC06P011537	1.11836	https://www.genecards.org/cgi-bin/carddisp.pl?gene=TMEM170B
SWSAP1	SWIM-Type Zinc Finger 7 Associated Protein 1	Protein Coding	27	GC19P011374	1.11836	https://www.genecards.org/cgi-bin/carddisp.pl?gene=SWSAP1
VCX2	Variable Charge X-Linked 2	Protein Coding	27	GC0XM008169	1.11836	https://www.genecards.org/cgi-bin/carddisp.pl?gene=VCX2
LCE2B	Late Cornified Envelope 2B	Protein Coding	26	GC01P152686	1.11836	https://www.genecards.org/cgi-bin/carddisp.pl?gene=LCE2B
DUSP29	Dual Specificity Phosphatase 29	Protein Coding	26	GC10M075028	1.11836	https://www.genecards.org/cgi-bin/carddisp.pl?gene=DUSP29
SERTM1	Serine Rich And Transmembrane Domain Containing 1	Protein Coding	26	GC13P036673	1.11836	https://www.genecards.org/cgi-bin/carddisp.pl?gene=SERTM1
TMEM178B	Transmembrane Protein 178B	Protein Coding	26	GC07P141203	1.11836	https://www.genecards.org/cgi-bin/carddisp.pl?gene=TMEM178B
SMIM7	Small Integral Membrane Protein 7	Protein Coding	26	GC19M016630	1.11836	https://www.genecards.org/cgi-bin/carddisp.pl?gene=SMIM7
ECRG4	ECRG4 Augurin Precursor	Protein Coding	26	GC02P106063	1.11836	https://www.genecards.org/cgi-bin/carddisp.pl?gene=ECRG4
SELENOO	Selenoprotein O	Protein Coding	25	GC22P050201	1.11836	https://www.genecards.org/cgi-bin/carddisp.pl?gene=SELENOO
C18orf63	Chromosome 18 Open Reading Frame 63	Protein Coding	25	GC18P074315	1.11836	https://www.genecards.org/cgi-bin/carddisp.pl?gene=C18orf63
DCDC2C	Doublecortin Domain Containing 2C	Protein Coding	25	GC02P003703	1.11836	https://www.genecards.org/cgi-bin/carddisp.pl?gene=DCDC2C
RFLNA	Refilin A	Protein Coding	25	GC12P125567	1.11836	https://www.genecards.org/cgi-bin/carddisp.pl?gene=RFLNA
LCE2A	Late Cornified Envelope 2A	Protein Coding	24	GC01P152698	1.11836	https://www.genecards.org/cgi-bin/carddisp.pl?gene=LCE2A
C10orf105	Chromosome 10 Open Reading Frame 105	Protein Coding	24	GC10M071711	1.11836	https://www.genecards.org/cgi-bin/carddisp.pl?gene=C10orf105
YJU2	YJU2 Splicing Factor Homolog	Protein Coding	24	GC19P004253	1.11836	https://www.genecards.org/cgi-bin/carddisp.pl?gene=YJU2
GARIN2	Golgi Associated RAB2 Interactor Family Member 2	Protein Coding	23	GC14P067192	1.11836	https://www.genecards.org/cgi-bin/carddisp.pl?gene=GARIN2
COLCA2	Colorectal Cancer Associated 2	Protein Coding	23	GC11P111298	1.11836	https://www.genecards.org/cgi-bin/carddisp.pl?gene=COLCA2
FHIP1A	FHF Complex Subunit HOOK Interacting Protein 1A	Protein Coding	22	GC04P151411	1.11836	https://www.genecards.org/cgi-bin/carddisp.pl?gene=FHIP1A
COLCA1	Colorectal Cancer Associated 1	RNA Gene	22	GC11M111290	1.11836	https://www.genecards.org/cgi-bin/carddisp.pl?gene=COLCA1
DIPK1C	Divergent Protein Kinase Domain 1C	Protein Coding	22	GC18M074435	1.11836	https://www.genecards.org/cgi-bin/carddisp.pl?gene=DIPK1C
MIR34B	MicroRNA 34b	RNA Gene	22	GC11P111686	1.11836	https://www.genecards.org/cgi-bin/carddisp.pl?gene=MIR34B
MIR34C	MicroRNA 34c	RNA Gene	22	GC11P111675	1.11836	https://www.genecards.org/cgi-bin/carddisp.pl?gene=MIR34C
RMST	Rhabdomyosarcoma 2 Associated Transcript	RNA Gene	22	GC12P097431	1.11836	https://www.genecards.org/cgi-bin/carddisp.pl?gene=RMST
HOATZ	HOATZ Cilia And Flagella Associated Protein	Protein Coding	21	GC11P111681	1.11836	https://www.genecards.org/cgi-bin/carddisp.pl?gene=HOATZ
CFAP92	Cilia And Flagella Associated Protein 92 (Putative)	Protein Coding	21	GC03M130005	1.11836	https://www.genecards.org/cgi-bin/carddisp.pl?gene=CFAP92
ADM5	Adrenomedullin 5 (Putative)	Protein Coding	21	GC19P052334	1.11836	https://www.genecards.org/cgi-bin/carddisp.pl?gene=ADM5
HNF1A-AS1	HNF1A Antisense RNA 1	RNA Gene	19	GC12M122037	1.11836	https://www.genecards.org/cgi-bin/carddisp.pl?gene=HNF1A-AS1
C9orf92	Chromosome 9 Open Reading Frame 92	RNA Gene	19	GC09M016194	1.11836	https://www.genecards.org/cgi-bin/carddisp.pl?gene=C9orf92
CIRBP-AS1	CIRBP Antisense RNA 1	RNA Gene	18	GC19M004342	1.11836	https://www.genecards.org/cgi-bin/carddisp.pl?gene=CIRBP-AS1
LINC00877	Long Intergenic Non-Protein Coding RNA 877	RNA Gene	17	GC03M071897	1.11836	https://www.genecards.org/cgi-bin/carddisp.pl?gene=LINC00877
GSG1L2	GSG1 Like 2	Protein Coding	17	GC17M010172	1.11836	https://www.genecards.org/cgi-bin/carddisp.pl?gene=GSG1L2
GUSBP1	GUSB Pseudogene 1	Pseudogene	17	GC05P021337	1.11836	https://www.genecards.org/cgi-bin/carddisp.pl?gene=GUSBP1
SNORD24	Small Nucleolar RNA, C/D Box 24	RNA Gene	17	GC09P133349	1.11836	https://www.genecards.org/cgi-bin/carddisp.pl?gene=SNORD24
SNORD33	Small Nucleolar RNA, C/D Box 33	RNA Gene	17	GC19P052317	1.11836	https://www.genecards.org/cgi-bin/carddisp.pl?gene=SNORD33
MIR651	MicroRNA 651	RNA Gene	17	GC0XP008056	1.11836	https://www.genecards.org/cgi-bin/carddisp.pl?gene=MIR651
LINC00540	Long Intergenic Non-Protein Coding RNA 540	RNA Gene	16	GC13P021974	1.11836	https://www.genecards.org/cgi-bin/carddisp.pl?gene=LINC00540
HSP90AA4P	Heat Shock Protein 90 Alpha Family Class A Member 4, Pseudogene	Pseudogene	16	GC04P189472	1.11836	https://www.genecards.org/cgi-bin/carddisp.pl?gene=HSP90AA4P
GLIS3-AS1	GLIS3 Antisense RNA 1	RNA Gene	16	GC09P003734	1.11836	https://www.genecards.org/cgi-bin/carddisp.pl?gene=GLIS3-AS1
POT1-AS1	POT1 Antisense RNA 1	RNA Gene	16	GC07P124929	1.11836	https://www.genecards.org/cgi-bin/carddisp.pl?gene=POT1-AS1
RPL32P3	Ribosomal Protein L32 Pseudogene 3	Pseudogene	16	GC03M129382	1.11836	https://www.genecards.org/cgi-bin/carddisp.pl?gene=RPL32P3
SNORD36A	Small Nucleolar RNA, C/D Box 36A	RNA Gene	16	GC09P133977	1.11836	https://www.genecards.org/cgi-bin/carddisp.pl?gene=SNORD36A
SNORD36B	Small Nucleolar RNA, C/D Box 36B	RNA Gene	16	GC09P133976	1.11836	https://www.genecards.org/cgi-bin/carddisp.pl?gene=SNORD36B
SNORD36C	Small Nucleolar RNA, C/D Box 36C	RNA Gene	16	GC09P133978	1.11836	https://www.genecards.org/cgi-bin/carddisp.pl?gene=SNORD36C
SNORD35B	Small Nucleolar RNA, C/D Box 35B	RNA Gene	16	GC19P052321	1.11836	https://www.genecards.org/cgi-bin/carddisp.pl?gene=SNORD35B
SNORD35A	Small Nucleolar RNA, C/D Box 35A	RNA Gene	16	GC19P052320	1.11836	https://www.genecards.org/cgi-bin/carddisp.pl?gene=SNORD35A
ERCC6L2-AS1	ERCC6L2 Antisense RNA 1	RNA Gene	16	GC09M095758	1.11836	https://www.genecards.org/cgi-bin/carddisp.pl?gene=ERCC6L2-AS1
BUB1B-PAK6	BUB1B-PAK6 Readthrough	Protein Coding	16	GC15P040219	1.11836	https://www.genecards.org/cgi-bin/carddisp.pl?gene=BUB1B-PAK6
LINC01089	Long Intergenic Non-Protein Coding RNA 1089	RNA Gene	16	GC12M122066	1.11836	https://www.genecards.org/cgi-bin/carddisp.pl?gene=LINC01089
LIFR-AS1	LIFR Antisense RNA 1	RNA Gene	15	GC05P038559	1.11836	https://www.genecards.org/cgi-bin/carddisp.pl?gene=LIFR-AS1
LINC01262	Long Intergenic Non-Protein Coding RNA 1262	RNA Gene	15	GC04P189661	1.11836	https://www.genecards.org/cgi-bin/carddisp.pl?gene=LINC01262
MIR365B	MicroRNA 365b	RNA Gene	15	GC17P049835	1.11836	https://www.genecards.org/cgi-bin/carddisp.pl?gene=MIR365B
LINC01237	Long Intergenic Non-Protein Coding RNA 1237	RNA Gene	14	GC02P241881	1.11836	https://www.genecards.org/cgi-bin/carddisp.pl?gene=LINC01237
ITGA9-AS1	ITGA9 Antisense RNA 1	RNA Gene	14	GC03M037788	1.11836	https://www.genecards.org/cgi-bin/carddisp.pl?gene=ITGA9-AS1
ILF3-DT	ILF3 Divergent Transcript	RNA Gene	14	GC19M010652	1.11836	https://www.genecards.org/cgi-bin/carddisp.pl?gene=ILF3-DT
LINC00856	Long Intergenic Non-Protein Coding RNA 856	RNA Gene	14	GC10P090571	1.11836	https://www.genecards.org/cgi-bin/carddisp.pl?gene=LINC00856
SNORD29	Small Nucleolar RNA, C/D Box 29	RNA Gene	14	GC11M062853	1.11836	https://www.genecards.org/cgi-bin/carddisp.pl?gene=SNORD29
UGDH-AS1	UGDH Antisense RNA 1	RNA Gene	14	GC04P039530	1.11836	https://www.genecards.org/cgi-bin/carddisp.pl?gene=UGDH-AS1
EGFLAM-AS1	EGFLAM Antisense RNA 1	RNA Gene	14	GC05M038426	1.11836	https://www.genecards.org/cgi-bin/carddisp.pl?gene=EGFLAM-AS1
LMCD1-AS1	LMCD1 Antisense RNA 1	RNA Gene	14	GC03M007996	1.11836	https://www.genecards.org/cgi-bin/carddisp.pl?gene=LMCD1-AS1
MIR646HG	MIR646 Host Gene	RNA Gene	14	GC20P060088	1.11836	https://www.genecards.org/cgi-bin/carddisp.pl?gene=MIR646HG
MIATNB	MIAT Neighbor	RNA Gene	14	GC22P033611	1.11836	https://www.genecards.org/cgi-bin/carddisp.pl?gene=MIATNB
RNF217-AS1	RNF217 Antisense RNA 1 (Head To Head)	RNA Gene	14	GC06M124563	1.11836	https://www.genecards.org/cgi-bin/carddisp.pl?gene=RNF217-AS1
LINC01498	Long Intergenic Non-Protein Coding RNA 1498	RNA Gene	13	GC12M108434	1.11836	https://www.genecards.org/cgi-bin/carddisp.pl?gene=LINC01498
LINC01208	Long Intergenic Non-Protein Coding RNA 1208	RNA Gene	13	GC03M176415	1.11836	https://www.genecards.org/cgi-bin/carddisp.pl?gene=LINC01208
LINC01250	Long Intergenic Non-Protein Coding RNA 1250	RNA Gene	13	GC02M002899	1.11836	https://www.genecards.org/cgi-bin/carddisp.pl?gene=LINC01250
JAKMIP2-AS1	JAKMIP2 Antisense RNA 1	RNA Gene	13	GC05P147560	1.11836	https://www.genecards.org/cgi-bin/carddisp.pl?gene=JAKMIP2-AS1
NEURL1-AS1	NEURL1 Antisense RNA 1	RNA Gene	13	GC10M103479	1.11836	https://www.genecards.org/cgi-bin/carddisp.pl?gene=NEURL1-AS1
RNF213-AS1	RNF213 Antisense RNA 1	RNA Gene	13	GC17M080335	1.11836	https://www.genecards.org/cgi-bin/carddisp.pl?gene=RNF213-AS1
CLYBL-AS1	CLYBL Antisense RNA 1	RNA Gene	13	GC13M099726	1.11836	https://www.genecards.org/cgi-bin/carddisp.pl?gene=CLYBL-AS1
CLYBL-AS2	CLYBL Antisense RNA 2	RNA Gene	13	GC13M099690	1.11836	https://www.genecards.org/cgi-bin/carddisp.pl?gene=CLYBL-AS2
LINC01422	Long Intergenic Non-Protein Coding RNA 1422	RNA Gene	13	GC22P026858	1.11836	https://www.genecards.org/cgi-bin/carddisp.pl?gene=LINC01422
LINC02085	Long Intergenic Non-Protein Coding RNA 2085	RNA Gene	13	GC03P101941	1.11836	https://www.genecards.org/cgi-bin/carddisp.pl?gene=LINC02085
LINC02363	Long Intergenic Non-Protein Coding RNA 2363	RNA Gene	13	GC04M184312	1.11836	https://www.genecards.org/cgi-bin/carddisp.pl?gene=LINC02363
LOC100288123	Uncharacterized LOC100288123	RNA Gene	13	GC19P001822	1.11836	https://www.genecards.org/cgi-bin/carddisp.pl?gene=LOC100288123
LINC01324	Long Intergenic Non-Protein Coding RNA 1324	RNA Gene	12	GC03M164664	1.11836	https://www.genecards.org/cgi-bin/carddisp.pl?gene=LINC01324
LINC01608	Long Intergenic Non-Protein Coding RNA 1608	RNA Gene	12	GC08M110899	1.11836	https://www.genecards.org/cgi-bin/carddisp.pl?gene=LINC01608
HSP90AA6P	Heat Shock Protein 90 Alpha Family Class A Member 6, Pseudogene	Pseudogene	12	GC04M170581	1.11836	https://www.genecards.org/cgi-bin/carddisp.pl?gene=HSP90AA6P
LINC00693	Long Intergenic Non-Protein Coding RNA 693	RNA Gene	12	GC03P028574	1.11836	https://www.genecards.org/cgi-bin/carddisp.pl?gene=LINC00693
TMED2-DT	TMED2 Divergent Transcript	RNA Gene	12	GC12M123582	1.11836	https://www.genecards.org/cgi-bin/carddisp.pl?gene=TMED2-DT
SNHG26	Small Nucleolar RNA Host Gene 26	RNA Gene	12	GC07P023020	1.11836	https://www.genecards.org/cgi-bin/carddisp.pl?gene=SNHG26
DTX2P1-UPK3BP1-PMS2P11	DTX2P1-UPK3BP1-PMS2P11 Readthrough, Transcribed Pseudogene	Pseudogene	12	GC07P076959	1.11836	https://www.genecards.org/cgi-bin/carddisp.pl?gene=DTX2P1-UPK3BP1-PMS2P11
DPP9-AS1	DPP9 Antisense RNA 1	RNA Gene	12	GC19P004681	1.11836	https://www.genecards.org/cgi-bin/carddisp.pl?gene=DPP9-AS1
LINP1	LncRNA In Non-Homologous End Joining Pathway 1	RNA Gene	12	GC10P006738	1.11836	https://www.genecards.org/cgi-bin/carddisp.pl?gene=LINP1
LINC01320	Long Intergenic Non-Protein Coding RNA 1320	RNA Gene	12	GC02P033711	1.11836	https://www.genecards.org/cgi-bin/carddisp.pl?gene=LINC01320
LINC01762	Long Intergenic Non-Protein Coding RNA 1762	RNA Gene	12	GC01M116424	1.11836	https://www.genecards.org/cgi-bin/carddisp.pl?gene=LINC01762
MIR2113	MicroRNA 2113	RNA Gene	12	GC06P098024	1.11836	https://www.genecards.org/cgi-bin/carddisp.pl?gene=MIR2113
PTOV1-AS2	PTOV1 Antisense RNA 2	RNA Gene	12	GC19M049856	1.11836	https://www.genecards.org/cgi-bin/carddisp.pl?gene=PTOV1-AS2
CYP4F24P	Cytochrome P450 Family 4 Subfamily F Member 24, Pseudogene	Pseudogene	12	GC19M015759	1.11836	https://www.genecards.org/cgi-bin/carddisp.pl?gene=CYP4F24P
LINC01228	Long Intergenic Non-Protein Coding RNA 1228	RNA Gene	11	GC16M079798	1.11836	https://www.genecards.org/cgi-bin/carddisp.pl?gene=LINC01228
LINC01700	Long Intergenic Non-Protein Coding RNA 1700	RNA Gene	11	GC21M038975	1.11836	https://www.genecards.org/cgi-bin/carddisp.pl?gene=LINC01700
LINC01950	Long Intergenic Non-Protein Coding RNA 1950	RNA Gene	11	GC05M106816	1.11836	https://www.genecards.org/cgi-bin/carddisp.pl?gene=LINC01950
LINC01973	Long Intergenic Non-Protein Coding RNA 1973	RNA Gene	11	GC17M077880	1.11836	https://www.genecards.org/cgi-bin/carddisp.pl?gene=LINC01973
LINC02882	Long Intergenic Non-Protein Coding RNA 2882	RNA Gene	11	GC12M073212	1.11836	https://www.genecards.org/cgi-bin/carddisp.pl?gene=LINC02882
LINC01304	Long Intergenic Non-Protein Coding RNA 1304	RNA Gene	11	GC02M003957	1.11836	https://www.genecards.org/cgi-bin/carddisp.pl?gene=LINC01304
LINC01428	Long Intergenic Non-Protein Coding RNA 1428	RNA Gene	11	GC20M007146	1.11836	https://www.genecards.org/cgi-bin/carddisp.pl?gene=LINC01428
MIR5702	MicroRNA 5702	RNA Gene	11	GC02M226658	1.11836	https://www.genecards.org/cgi-bin/carddisp.pl?gene=MIR5702
LINC02999	Long Intergenic Non-Protein Coding RNA 2999	RNA Gene	11	GC05M134431	1.11836	https://www.genecards.org/cgi-bin/carddisp.pl?gene=LINC02999
RFX3-DT	RFX3 Divergent Transcript	RNA Gene	11	GC09P003529	1.11836	https://www.genecards.org/cgi-bin/carddisp.pl?gene=RFX3-DT
LINC01855	Long Intergenic Non-Protein Coding RNA 1855	RNA Gene	10	GC19P053033	1.11836	https://www.genecards.org/cgi-bin/carddisp.pl?gene=LINC01855
LINC02006	Long Intergenic Non-Protein Coding RNA 2006	RNA Gene	10	GC03M153385	1.11836	https://www.genecards.org/cgi-bin/carddisp.pl?gene=LINC02006
FAUP1	FAU Pseudogene 1	Pseudogene	10	GC18M074389	1.11836	https://www.genecards.org/cgi-bin/carddisp.pl?gene=FAUP1
RPS10P11	Ribosomal Protein S10 Pseudogene 11	Pseudogene	10	GC05P134422	1.11836	https://www.genecards.org/cgi-bin/carddisp.pl?gene=RPS10P11
SRP54-AS1	SRP54 Antisense RNA 1	RNA Gene	10	GC14M034754	1.11836	https://www.genecards.org/cgi-bin/carddisp.pl?gene=SRP54-AS1
LINC02241	Long Intergenic Non-Protein Coding RNA 2241	RNA Gene	10	GC05P020613	1.11836	https://www.genecards.org/cgi-bin/carddisp.pl?gene=LINC02241
LINC02605	Long Intergenic Non-Protein Coding RNA 2605	RNA Gene	10	GC08P078838	1.11836	https://www.genecards.org/cgi-bin/carddisp.pl?gene=LINC02605
LINC02751	Long Intergenic Non-Protein Coding RNA 2751	RNA Gene	10	GC11P015563	1.11836	https://www.genecards.org/cgi-bin/carddisp.pl?gene=LINC02751
LINC01694	Long Intergenic Non-Protein Coding RNA 1694	RNA Gene	10	GC21P045591	1.11836	https://www.genecards.org/cgi-bin/carddisp.pl?gene=LINC01694
LINC01775	Long Intergenic Non-Protein Coding RNA 1775	RNA Gene	10	GC19M004467	1.11836	https://www.genecards.org/cgi-bin/carddisp.pl?gene=LINC01775
SKP1P2	S-Phase Kinase Associated Protein 1 Pseudogene 2	Pseudogene	10	GC12P016988	1.11836	https://www.genecards.org/cgi-bin/carddisp.pl?gene=SKP1P2
USP6NL-AS1	USP6NL Antisense RNA 1	RNA Gene	10	GC10P011614	1.11836	https://www.genecards.org/cgi-bin/carddisp.pl?gene=USP6NL-AS1
KRT18P14	Keratin 18 Pseudogene 14	Pseudogene	9	GC11M035842	1.11836	https://www.genecards.org/cgi-bin/carddisp.pl?gene=KRT18P14
LINC01987	Long Intergenic Non-Protein Coding RNA 1987	RNA Gene	9	GC17M077724	1.11836	https://www.genecards.org/cgi-bin/carddisp.pl?gene=LINC01987
FTH1P7	Ferritin Heavy Chain 1 Pseudogene 7	Pseudogene	9	GC13M022695	1.11836	https://www.genecards.org/cgi-bin/carddisp.pl?gene=FTH1P7
GTF2IRD1P1	GTF2I Repeat Domain Containing 1 Pseudogene 1	Pseudogene	9	GC07M066809	1.11836	https://www.genecards.org/cgi-bin/carddisp.pl?gene=GTF2IRD1P1
KBTBD11-AS1	KBTBD11 Antisense RNA 1	RNA Gene	9	GC08M001970	1.11836	https://www.genecards.org/cgi-bin/carddisp.pl?gene=KBTBD11-AS1
NRIP3-DT	NRIP3 Divergent Transcript	RNA Gene	9	GC11P009138	1.11836	https://www.genecards.org/cgi-bin/carddisp.pl?gene=NRIP3-DT
RPL17P34	Ribosomal Protein L17 Pseudogene 34	Pseudogene	9	GC10M093283	1.11836	https://www.genecards.org/cgi-bin/carddisp.pl?gene=RPL17P34
RNU6-456P	RNA, U6 Small Nuclear 456, Pseudogene	Pseudogene	9	GC05M134500	1.11836	https://www.genecards.org/cgi-bin/carddisp.pl?gene=RNU6-456P
RPL21P75	Ribosomal Protein L21 Pseudogene 75	Pseudogene	9	GC07P020002	1.11836	https://www.genecards.org/cgi-bin/carddisp.pl?gene=RPL21P75
SDHDP4	Succinate Dehydrogenase Complex Subunit D Pseudogene 4	Pseudogene	9	GC03M045882	1.11836	https://www.genecards.org/cgi-bin/carddisp.pl?gene=SDHDP4
SMIM14-DT	SMIM14 Divergent Transcript	RNA Gene	9	GC04P039644	1.11836	https://www.genecards.org/cgi-bin/carddisp.pl?gene=SMIM14-DT
CFAP100-DT	CFAP100 Divergent Transcript	RNA Gene	9	GC03M126378	1.11836	https://www.genecards.org/cgi-bin/carddisp.pl?gene=CFAP100-DT
LINC02239	Long Intergenic Non-Protein Coding RNA 2239	RNA Gene	9	GC05M024837	1.11836	https://www.genecards.org/cgi-bin/carddisp.pl?gene=LINC02239
LINC02214	Long Intergenic Non-Protein Coding RNA 2214	RNA Gene	9	GC05M116743	1.11836	https://www.genecards.org/cgi-bin/carddisp.pl?gene=LINC02214
MIR5007	MicroRNA 5007	RNA Gene	9	GC13P055174	1.11836	https://www.genecards.org/cgi-bin/carddisp.pl?gene=MIR5007
MIR4475	MicroRNA 4475	RNA Gene	9	GC09M036825	1.11836	https://www.genecards.org/cgi-bin/carddisp.pl?gene=MIR4475
ENSG00000254789	Novel Transcript	RNA Gene	9	GC11M015594	1.11836	https://www.genecards.org/cgi-bin/carddisp.pl?gene=ENSG00000254789
ENSG00000254919	Novel Transcript	RNA Gene	9	GC11M035721	1.11836	https://www.genecards.org/cgi-bin/carddisp.pl?gene=ENSG00000254919
UBE2L4	Ubiquitin Conjugating Enzyme E2 L4 (Pseudogene)	Pseudogene	9	GC19P010097	1.11836	https://www.genecards.org/cgi-bin/carddisp.pl?gene=UBE2L4
UNGP1	Uracil-DNA Glycosylase Pseudogene 1	Pseudogene	9	GC16P051280	1.11836	https://www.genecards.org/cgi-bin/carddisp.pl?gene=UNGP1
ENSG00000235888	Novel Transcript	RNA Gene	9	GC21M038988	1.11836	https://www.genecards.org/cgi-bin/carddisp.pl?gene=ENSG00000235888
ENSG00000255446	Novel Transcript	RNA Gene	9	GC11M084533	1.11836	https://www.genecards.org/cgi-bin/carddisp.pl?gene=ENSG00000255446
NXT1-AS1	NXT1 Antisense RNA 1	RNA Gene	8	GC20M023280	1.11836	https://www.genecards.org/cgi-bin/carddisp.pl?gene=NXT1-AS1
PAFAH1B2P2	PAFAH1B2 Pseudogene 2	Pseudogene	8	GC12M097717	1.11836	https://www.genecards.org/cgi-bin/carddisp.pl?gene=PAFAH1B2P2
RNU6-655P	RNA, U6 Small Nuclear 655, Pseudogene	Pseudogene	8	GC18P078036	1.11836	https://www.genecards.org/cgi-bin/carddisp.pl?gene=RNU6-655P
RNU6-369P	RNA, U6 Small Nuclear 369, Pseudogene	Pseudogene	8	GC01P044390	1.11836	https://www.genecards.org/cgi-bin/carddisp.pl?gene=RNU6-369P
RPL12P33	Ribosomal Protein L12 Pseudogene 33	Pseudogene	8	GC12P120916	1.11836	https://www.genecards.org/cgi-bin/carddisp.pl?gene=RPL12P33
RRM2P4	Ribonucleotide Reductase M2 Polypeptide Pseudogene 4	Pseudogene	8	GC0XP144309	1.11836	https://www.genecards.org/cgi-bin/carddisp.pl?gene=RRM2P4
RPL23AP12	Ribosomal Protein L23a Pseudogene 12	Pseudogene	8	GC21P039127	1.11836	https://www.genecards.org/cgi-bin/carddisp.pl?gene=RPL23AP12
SDK1-AS1	SDK1 Antisense RNA 1	RNA Gene	8	GC07M003276	1.11836	https://www.genecards.org/cgi-bin/carddisp.pl?gene=SDK1-AS1
CLEC4OP	C-Type Lectin Domain Family 4 Member O, Pseudogene	Pseudogene	8	GC19M015846	1.11836	https://www.genecards.org/cgi-bin/carddisp.pl?gene=CLEC4OP
CYCSP39	CYCS Pseudogene 39	Pseudogene	8	GC16M025455	1.11836	https://www.genecards.org/cgi-bin/carddisp.pl?gene=CYCSP39
LINC02382	Long Intergenic Non-Protein Coding RNA 2382	RNA Gene	8	GC04M170743	1.11836	https://www.genecards.org/cgi-bin/carddisp.pl?gene=LINC02382
LIX1-AS1	LIX1 And RIOK2 Antisense RNA 1	RNA Gene	8	GC05P097073	1.11836	https://www.genecards.org/cgi-bin/carddisp.pl?gene=LIX1-AS1
LINC01661	Long Intergenic Non-Protein Coding RNA 1661	RNA Gene	8	GC01P106820	1.11836	https://www.genecards.org/cgi-bin/carddisp.pl?gene=LINC01661
LINC01718	Long Intergenic Non-Protein Coding RNA 1718	RNA Gene	8	GC20P061080	1.11836	https://www.genecards.org/cgi-bin/carddisp.pl?gene=LINC01718
LINC01826	Long Intergenic Non-Protein Coding RNA 1826	RNA Gene	8	GC02M123068	1.11836	https://www.genecards.org/cgi-bin/carddisp.pl?gene=LINC01826
LINC02391	Long Intergenic Non-Protein Coding RNA 2391	RNA Gene	8	GC12M092248	1.11836	https://www.genecards.org/cgi-bin/carddisp.pl?gene=LINC02391
LINC02785	Long Intergenic Non-Protein Coding RNA 2785	RNA Gene	8	GC01P108040	1.11836	https://www.genecards.org/cgi-bin/carddisp.pl?gene=LINC02785
LINC01809	Long Intergenic Non-Protein Coding RNA 1809	RNA Gene	8	GC02P083523	1.11836	https://www.genecards.org/cgi-bin/carddisp.pl?gene=LINC01809
RNA5SP478	RNA, 5S Ribosomal Pseudogene 478	Pseudogene	8	GC20M023161	1.11836	https://www.genecards.org/cgi-bin/carddisp.pl?gene=RNA5SP478
RNU6-1211P	RNA, U6 Small Nuclear 1211, Pseudogene	Pseudogene	8	GC01P232700	1.11836	https://www.genecards.org/cgi-bin/carddisp.pl?gene=RNU6-1211P
RPL21P81	Ribosomal Protein L21 Pseudogene 81	Pseudogene	8	GC09P133338	1.11836	https://www.genecards.org/cgi-bin/carddisp.pl?gene=RPL21P81
PLD5P1	PLD5 Pseudogene 1	Pseudogene	8	GC10P038096	1.11836	https://www.genecards.org/cgi-bin/carddisp.pl?gene=PLD5P1
ENSG00000260613	Novel Transcript	RNA Gene	8	GC22M055208	1.11836	https://www.genecards.org/cgi-bin/carddisp.pl?gene=ENSG00000260613
ENSG00000267030	Novel Transcript, Antisense To UBXN6	RNA Gene	8	GC19P004447	1.11836	https://www.genecards.org/cgi-bin/carddisp.pl?gene=ENSG00000267030
ENSG00000267255	Novel Transcript, Antisense To CHAF1A	RNA Gene	8	GC19M004429	1.11836	https://www.genecards.org/cgi-bin/carddisp.pl?gene=ENSG00000267255
ENSG00000267273	Novel Transcript	RNA Gene	8	GC19P009498	1.11836	https://www.genecards.org/cgi-bin/carddisp.pl?gene=ENSG00000267273
ENSG00000268087	Novel Transcript	RNA Gene	8	GC19P050905	1.11836	https://www.genecards.org/cgi-bin/carddisp.pl?gene=ENSG00000268087
ENSG00000269938	Novel Transcript, Sense Intronic To CCDC92	RNA Gene	8	GC12M123968	1.11836	https://www.genecards.org/cgi-bin/carddisp.pl?gene=ENSG00000269938
ENSG00000269997	Novel Transcript, Sense Intronic To CCDC92	RNA Gene	8	GC12M123966	1.11836	https://www.genecards.org/cgi-bin/carddisp.pl?gene=ENSG00000269997
ENSG00000214650	Novel Transcript	RNA Gene	8	GC12P125579	1.11836	https://www.genecards.org/cgi-bin/carddisp.pl?gene=ENSG00000214650
ENSG00000250348	Novel Transcript	RNA Gene	8	GC05M076285	1.11836	https://www.genecards.org/cgi-bin/carddisp.pl?gene=ENSG00000250348
ENSG00000250994	Novel Transcript	RNA Gene	8	GC05P134436	1.11836	https://www.genecards.org/cgi-bin/carddisp.pl?gene=ENSG00000250994
ENSG00000251455	Novel Transcript, Antisense To PET112L	RNA Gene	8	GC04P151674	1.11836	https://www.genecards.org/cgi-bin/carddisp.pl?gene=ENSG00000251455
ENSG00000256306	Novel Transcript, Antisense To GRIN2B	RNA Gene	8	GC12P018826	1.11836	https://www.genecards.org/cgi-bin/carddisp.pl?gene=ENSG00000256306
ENSG00000260461	Novel Transcript, Overlapping To OBFC1	RNA Gene	8	GC10M103877	1.11836	https://www.genecards.org/cgi-bin/carddisp.pl?gene=ENSG00000260461
ENSG00000267159	Novel Transcript, Antisense To ARID3A	RNA Gene	8	GC19M004333	1.11836	https://www.genecards.org/cgi-bin/carddisp.pl?gene=ENSG00000267159
ENSG00000267510	Novel Transcript, Antisense To ZNF699	RNA Gene	8	GC19P009291	1.11836	https://www.genecards.org/cgi-bin/carddisp.pl?gene=ENSG00000267510
ENSG00000269807	Novel Transcript, Antisense To MPND	RNA Gene	8	GC19M004357	1.11836	https://www.genecards.org/cgi-bin/carddisp.pl?gene=ENSG00000269807
ENSG00000227186	Novel Transcript	RNA Gene	8	GC10M075023	1.11836	https://www.genecards.org/cgi-bin/carddisp.pl?gene=ENSG00000227186
ENSG00000235070	Novel Transcript	RNA Gene	8	GC02M225674	1.11836	https://www.genecards.org/cgi-bin/carddisp.pl?gene=ENSG00000235070
ENSG00000248559	Novel Transcript	RNA Gene	8	GC05P134399	1.11836	https://www.genecards.org/cgi-bin/carddisp.pl?gene=ENSG00000248559
ENSG00000255126	Novel Transcript	RNA Gene	8	GC11M084532	1.11836	https://www.genecards.org/cgi-bin/carddisp.pl?gene=ENSG00000255126
ENSG00000257452	Novel Transcript, Antisense To OAS1, OAS2 And OAS3	RNA Gene	8	GC12M112907	1.11836	https://www.genecards.org/cgi-bin/carddisp.pl?gene=ENSG00000257452
ENSG00000267317	Novel Transcript, Antisense To APC2	RNA Gene	8	GC19M004365	1.11836	https://www.genecards.org/cgi-bin/carddisp.pl?gene=ENSG00000267317
ENSG00000267607	Novel Transcript, Antisense To ICAM4 And ICAM1	RNA Gene	8	GC19M010285	1.11836	https://www.genecards.org/cgi-bin/carddisp.pl?gene=ENSG00000267607
ENSG00000268047	Novel Transcript, Antisense To PTOV1	RNA Gene	8	GC19M049852	1.11836	https://www.genecards.org/cgi-bin/carddisp.pl?gene=ENSG00000268047
ENSG00000269044	Novel Transcript, Sense Intronic C19orf42	RNA Gene	8	GC19M016633	1.11836	https://www.genecards.org/cgi-bin/carddisp.pl?gene=ENSG00000269044
ENSG00000269427	Novel Transcript, Antisense C19orf42	RNA Gene	8	GC19P050906	1.11836	https://www.genecards.org/cgi-bin/carddisp.pl?gene=ENSG00000269427
LOC101927066	Uncharacterized LOC101927066	RNA Gene	8	GC08M096951	1.11836	https://www.genecards.org/cgi-bin/carddisp.pl?gene=LOC101927066
ZBTB12BP	Zinc Finger And BTB Domain Containing 12B, Pseudogene	Pseudogene	8	GC04M039769	1.11836	https://www.genecards.org/cgi-bin/carddisp.pl?gene=ZBTB12BP
LOC101929165	Uncharacterized LOC101929165	RNA Gene	8	GC10P074912	1.11836	https://www.genecards.org/cgi-bin/carddisp.pl?gene=LOC101929165
ENSG00000235151	Novel Transcript	RNA Gene	8	GC02P241844	1.11836	https://www.genecards.org/cgi-bin/carddisp.pl?gene=ENSG00000235151
ENSG00000237609	Novel Transcript	RNA Gene	8	GC21M039028	1.11836	https://www.genecards.org/cgi-bin/carddisp.pl?gene=ENSG00000237609
ENSG00000251189	Novel Transcript	RNA Gene	8	GC05P038682	1.11836	https://www.genecards.org/cgi-bin/carddisp.pl?gene=ENSG00000251189
ENSG00000267904	Novel Transcript, Sense Intronic C19orf42	RNA Gene	8	GC19M016639	1.11836	https://www.genecards.org/cgi-bin/carddisp.pl?gene=ENSG00000267904
ENSG00000268189	Novel Transcript, Antisense To AKAP8 And AKAP8L	RNA Gene	8	GC19P015379	1.11836	https://www.genecards.org/cgi-bin/carddisp.pl?gene=ENSG00000268189
ENSG00000268670	Novel Transcript, Sense Intronic To ZBTB7A	RNA Gene	8	GC19M004580	1.11836	https://www.genecards.org/cgi-bin/carddisp.pl?gene=ENSG00000268670
ENSG00000269578	Novel Transcript, Sense Intronic MED26	RNA Gene	8	GC19M016587	1.11836	https://www.genecards.org/cgi-bin/carddisp.pl?gene=ENSG00000269578
ENSG00000270061	Novel Transcript, Sense Intronic To CCDC92	RNA Gene	8	GC12M123969	1.11836	https://www.genecards.org/cgi-bin/carddisp.pl?gene=ENSG00000270061
ENSG00000270130	Novel Transcript, Sense Intronic To CCDC92	RNA Gene	8	GC12M123960	1.11836	https://www.genecards.org/cgi-bin/carddisp.pl?gene=ENSG00000270130
KRT18P33	Keratin 18 Pseudogene 33	Pseudogene	7	GC02P065666	1.11836	https://www.genecards.org/cgi-bin/carddisp.pl?gene=KRT18P33
HSPA8P15	Heat Shock Protein Family A (Hsp70) Member 8 Pseudogene 15	Pseudogene	7	GC06M151411	1.11836	https://www.genecards.org/cgi-bin/carddisp.pl?gene=HSPA8P15
HNF4GP1	Hepatocyte Nuclear Factor 4 Gamma Pseudogene 1	Pseudogene	7	GC13M055996	1.11836	https://www.genecards.org/cgi-bin/carddisp.pl?gene=HNF4GP1
RPS27P22	Ribosomal Protein S27 Pseudogene 22	Pseudogene	7	GC12P022722	1.11836	https://www.genecards.org/cgi-bin/carddisp.pl?gene=RPS27P22
RNU6-1134P	RNA, U6 Small Nuclear 1134, Pseudogene	Pseudogene	7	GC17P031713	1.11836	https://www.genecards.org/cgi-bin/carddisp.pl?gene=RNU6-1134P
RPS27P10	Ribosomal Protein S27 Pseudogene 10	Pseudogene	7	GC02M211298	1.11836	https://www.genecards.org/cgi-bin/carddisp.pl?gene=RPS27P10
RSL24D1P5	Ribosomal L24 Domain Containing 1 Pseudogene 5	Pseudogene	7	GC12M063055	1.11836	https://www.genecards.org/cgi-bin/carddisp.pl?gene=RSL24D1P5
RPL37P4	Ribosomal Protein L37 Pseudogene 4	Pseudogene	7	GC21P019593	1.11836	https://www.genecards.org/cgi-bin/carddisp.pl?gene=RPL37P4
SNRPEP4	SNRPE Pseudogene 4	Pseudogene	7	GC19M005579	1.11836	https://www.genecards.org/cgi-bin/carddisp.pl?gene=SNRPEP4
SNRPGP6	Small Nuclear Ribonucleoprotein Polypeptide G Pseudogene 6	Pseudogene	7	GC10P116409	1.11836	https://www.genecards.org/cgi-bin/carddisp.pl?gene=SNRPGP6
MIR11181	MicroRNA 11181	RNA Gene	7	GC15M087949	1.11836	https://www.genecards.org/cgi-bin/carddisp.pl?gene=MIR11181
LINC02386	Long Intergenic Non-Protein Coding RNA 2386	RNA Gene	7	GC12M030178	1.11836	https://www.genecards.org/cgi-bin/carddisp.pl?gene=LINC02386
RAET1M	Retinoic Acid Early Transcript 1M Pseudogene	Pseudogene	7	GC06P150032	1.11836	https://www.genecards.org/cgi-bin/carddisp.pl?gene=RAET1M
RNU1-139P	RNA, U1 Small Nuclear 139, Pseudogene	Pseudogene	7	GC21P019345	1.11836	https://www.genecards.org/cgi-bin/carddisp.pl?gene=RNU1-139P
RNU1-74P	RNA, U1 Small Nuclear 74, Pseudogene	Pseudogene	7	GC01M232832	1.11836	https://www.genecards.org/cgi-bin/carddisp.pl?gene=RNU1-74P
RPL21P41	Ribosomal Protein L21 Pseudogene 41	Pseudogene	7	GC03P066638	1.11836	https://www.genecards.org/cgi-bin/carddisp.pl?gene=RPL21P41
RPL23P10	Ribosomal Protein L23 Pseudogene 10	Pseudogene	7	GC08M036581	1.11836	https://www.genecards.org/cgi-bin/carddisp.pl?gene=RPL23P10
RNU6ATAC11P	RNA, U6atac Small Nuclear 11, Pseudogene	Pseudogene	7	GC10P043341	1.11836	https://www.genecards.org/cgi-bin/carddisp.pl?gene=RNU6ATAC11P
ENSG00000267303	Novel Transcript	Protein Coding	7	GC19M010315	1.11836	https://www.genecards.org/cgi-bin/carddisp.pl?gene=ENSG00000267303
ENSG00000254964	Novel Transcript	RNA Gene	7	GC11P062606	1.11836	https://www.genecards.org/cgi-bin/carddisp.pl?gene=ENSG00000254964
ENSG00000268743	Novel Transcript, Sense Intronic SIN3B	RNA Gene	7	GC19P050909	1.11836	https://www.genecards.org/cgi-bin/carddisp.pl?gene=ENSG00000268743
ENSG00000234149	Novel Transcript	RNA Gene	7	GC10M075003	1.11836	https://www.genecards.org/cgi-bin/carddisp.pl?gene=ENSG00000234149
ENSG00000272040	Novel Transcript	RNA Gene	7	GC05P075608	1.11836	https://www.genecards.org/cgi-bin/carddisp.pl?gene=ENSG00000272040
UQCRC2P1	Ubiquinol-Cytochrome C Reductase Core Protein 2 Pseudogene 1	Pseudogene	7	GC03M046311	1.11836	https://www.genecards.org/cgi-bin/carddisp.pl?gene=UQCRC2P1
ENSG00000248624	Novel Transcript	RNA Gene	7	GC05P031657	1.11836	https://www.genecards.org/cgi-bin/carddisp.pl?gene=ENSG00000248624
ENSG00000255508	Novel Protein	Protein Coding	7	GC11M084543	1.11836	https://www.genecards.org/cgi-bin/carddisp.pl?gene=ENSG00000255508
ENSG00000266877	Novel Transcript	RNA Gene	7	GC17P031583	1.11836	https://www.genecards.org/cgi-bin/carddisp.pl?gene=ENSG00000266877
MYL12BP2	MYL12B Pseudogene 2	Pseudogene	6	GC04M184300	1.11836	https://www.genecards.org/cgi-bin/carddisp.pl?gene=MYL12BP2
GTF2IP23	General Transcription Factor IIi Pseudogene 23	Pseudogene	6	GC07P069534	1.11836	https://www.genecards.org/cgi-bin/carddisp.pl?gene=GTF2IP23
MRPS17P3	Mitochondrial Ribosomal Protein S17 Pseudogene 3	Pseudogene	6	GC03P078526	1.11836	https://www.genecards.org/cgi-bin/carddisp.pl?gene=MRPS17P3
RNU7-165P	RNA, U7 Small Nuclear 165 Pseudogene	Pseudogene	6	GC10P113353	1.11836	https://www.genecards.org/cgi-bin/carddisp.pl?gene=RNU7-165P
RNA5SP455	RNA, 5S Ribosomal Pseudogene 455	Pseudogene	6	GC18P044071	1.11836	https://www.genecards.org/cgi-bin/carddisp.pl?gene=RNA5SP455
RPL35AP15	Ribosomal Protein L35a Pseudogene 15	Pseudogene	6	GC05M117301	1.11836	https://www.genecards.org/cgi-bin/carddisp.pl?gene=RPL35AP15
RPL3P9	Ribosomal Protein L3 Pseudogene 9	Pseudogene	6	GC08M079571	1.11836	https://www.genecards.org/cgi-bin/carddisp.pl?gene=RPL3P9
RPS21P2	Ribosomal Protein S21 Pseudogene 2	Pseudogene	6	GC02M106292	1.11836	https://www.genecards.org/cgi-bin/carddisp.pl?gene=RPS21P2
RPS27P12	Ribosomal Protein S27 Pseudogene 12	Pseudogene	6	GC03M129984	1.11836	https://www.genecards.org/cgi-bin/carddisp.pl?gene=RPS27P12
RN7SKP228	RN7SK Pseudogene 228	Pseudogene	6	GC07P012918	1.11836	https://www.genecards.org/cgi-bin/carddisp.pl?gene=RN7SKP228
RN7SL167P	RNA, 7SL, Cytoplasmic 167, Pseudogene	Pseudogene	6	GC11M131004	1.11836	https://www.genecards.org/cgi-bin/carddisp.pl?gene=RN7SL167P
RNU6-525P	RNA, U6 Small Nuclear 525, Pseudogene	Pseudogene	6	GC05P180444	1.11836	https://www.genecards.org/cgi-bin/carddisp.pl?gene=RNU6-525P
RPL6P25	Ribosomal Protein L6 Pseudogene 25	Pseudogene	6	GC12P083151	1.11836	https://www.genecards.org/cgi-bin/carddisp.pl?gene=RPL6P25
TUBBP8	Tubulin Beta Class I Pseudogene 8	Pseudogene	6	GC15P029612	1.11836	https://www.genecards.org/cgi-bin/carddisp.pl?gene=TUBBP8
SNX33P1	Sorting Nexin 33 Pseudogene 1	Pseudogene	6	GC19M016034	1.11836	https://www.genecards.org/cgi-bin/carddisp.pl?gene=SNX33P1
SLC25A5P9	Solute Carrier Family 25 Member 5 Pseudogene 9	Pseudogene	6	GC05M075752	1.11836	https://www.genecards.org/cgi-bin/carddisp.pl?gene=SLC25A5P9
SRSF3P4	SRSF3 Pseudogene 4	Pseudogene	6	GC02M106255	1.11836	https://www.genecards.org/cgi-bin/carddisp.pl?gene=SRSF3P4
ARMC10P1	Armadillo Repeat Containing 10 Pseudogene 1	Pseudogene	6	GC03M094505	1.11836	https://www.genecards.org/cgi-bin/carddisp.pl?gene=ARMC10P1
DHFRP3	Dihydrofolate Reductase Pseudogene 3	Pseudogene	6	GC02P082856	1.11836	https://www.genecards.org/cgi-bin/carddisp.pl?gene=DHFRP3
BIN2P2	Bridging Integrator 2 Pseudogene 2	Pseudogene	6	GC05P075910	1.11836	https://www.genecards.org/cgi-bin/carddisp.pl?gene=BIN2P2
LINC02699	Long Intergenic Non-Protein Coding RNA 2699	RNA Gene	6	GC11P025613	1.11836	https://www.genecards.org/cgi-bin/carddisp.pl?gene=LINC02699
LINC02512	Long Intergenic Non-Protein Coding RNA 2512	RNA Gene	6	GC04P170344	1.11836	https://www.genecards.org/cgi-bin/carddisp.pl?gene=LINC02512
LINC02770	Long Intergenic Non-Protein Coding RNA 2770	RNA Gene	6	GC01P191875	1.11836	https://www.genecards.org/cgi-bin/carddisp.pl?gene=LINC02770
RNA5SP189	RNA, 5S Ribosomal Pseudogene 189	Pseudogene	6	GC05M105922	1.11836	https://www.genecards.org/cgi-bin/carddisp.pl?gene=RNA5SP189
RPL35P5	Ribosomal Protein L35 Pseudogene 5	Pseudogene	6	GC07M066606	1.11836	https://www.genecards.org/cgi-bin/carddisp.pl?gene=RPL35P5
PHB1P1	PHB1 Pseudogene 1	Pseudogene	6	GC06P150047	1.11836	https://www.genecards.org/cgi-bin/carddisp.pl?gene=PHB1P1
SERPINA7P1	Serpin Family A Member 7 Pseudogene 1	Pseudogene	6	GC0XM106562	1.11836	https://www.genecards.org/cgi-bin/carddisp.pl?gene=SERPINA7P1
ENSG00000287928	Novel Transcript, Antisense To GRIN2B	RNA Gene	6	GC12P013376	1.11836	https://www.genecards.org/cgi-bin/carddisp.pl?gene=ENSG00000287928
ENSG00000278330	Novel Transcript, Antisense To MBP	RNA Gene	6	GC18P077113	1.11836	https://www.genecards.org/cgi-bin/carddisp.pl?gene=ENSG00000278330
ENSG00000201451	Y RNA	RNA Gene	6	GC09M133339	1.11836	https://www.genecards.org/cgi-bin/carddisp.pl?gene=ENSG00000201451
ENSG00000235271	Novel Transcript	Uncategorized	6	GC22P026903	1.11836	https://www.genecards.org/cgi-bin/carddisp.pl?gene=ENSG00000235271
ENSG00000248234	Ribosomal Protein L27 (RPL27) Pseudogene	Pseudogene	6	GC05M038429	1.11836	https://www.genecards.org/cgi-bin/carddisp.pl?gene=ENSG00000248234
ENSG00000251844		RNA Gene	6	GC12M097552	1.11836	https://www.genecards.org/cgi-bin/carddisp.pl?gene=ENSG00000251844
ENSG00000267769	Novel Transcript, Antisense To UBX6	RNA Gene	6	GC19P004454	1.11836	https://www.genecards.org/cgi-bin/carddisp.pl?gene=ENSG00000267769
ENSG00000272836	Novel Transcript, Antisense To SELO	RNA Gene	6	GC22M050205	1.11836	https://www.genecards.org/cgi-bin/carddisp.pl?gene=ENSG00000272836
ENSG00000273192	Novel Transcript, Antisense To ALG12	RNA Gene	6	GC22P049903	1.11836	https://www.genecards.org/cgi-bin/carddisp.pl?gene=ENSG00000273192
ENSG00000224272	Novel Transcript	RNA Gene	6	GC02M241808	1.11836	https://www.genecards.org/cgi-bin/carddisp.pl?gene=ENSG00000224272
ENSG00000260648	Novel Transcript, Sense Intronic To PAK6	RNA Gene	6	GC15P040232	1.11836	https://www.genecards.org/cgi-bin/carddisp.pl?gene=ENSG00000260648
ENSG00000261526	Novel Transcript	RNA Gene	6	GC19M001874	1.11836	https://www.genecards.org/cgi-bin/carddisp.pl?gene=ENSG00000261526
ENSG00000283563	Novel Protein	Protein Coding	6	GC03P028349	1.11836	https://www.genecards.org/cgi-bin/carddisp.pl?gene=ENSG00000283563
lnc-COPG1-3		RNA Gene	6	GC03P133512	1.11836	https://www.genecards.org/cgi-bin/carddisp.pl?gene=lnc-COPG1-3
KSR1P1	Kinase Suppressor Of Ras 1 Pseudogene 1	Pseudogene	5	GC10M042149	1.11836	https://www.genecards.org/cgi-bin/carddisp.pl?gene=KSR1P1
NAP1L4P2	Nucleosome Assembly Protein 1 Like 4 Pseudogene 2	Pseudogene	5	GC0XM106466	1.11836	https://www.genecards.org/cgi-bin/carddisp.pl?gene=NAP1L4P2
NSA2P4	NSA2 Pseudogene 4	Pseudogene	5	GC15M080009	1.11836	https://www.genecards.org/cgi-bin/carddisp.pl?gene=NSA2P4
HNRNPCP10	Heterogeneous Nuclear Ribonucleoprotein C Pseudogene 10	Pseudogene	5	GC0XP144840	1.11836	https://www.genecards.org/cgi-bin/carddisp.pl?gene=HNRNPCP10
HNRNPH1P2	Heterogeneous Nuclear Ribonucleoprotein H1 Pseudogene 2	Pseudogene	5	GC0XM143677	1.11836	https://www.genecards.org/cgi-bin/carddisp.pl?gene=HNRNPH1P2
MTND3P4	MT-ND3 Pseudogene 4	Pseudogene	5	GC09M101793	1.11836	https://www.genecards.org/cgi-bin/carddisp.pl?gene=MTND3P4
NDUFB9P3	NADH:Ubiquinone Oxidoreductase Subunit B9 Pseudogene 3	Pseudogene	5	GC08M110810	1.11836	https://www.genecards.org/cgi-bin/carddisp.pl?gene=NDUFB9P3
GNAI2P2	G Protein Subunit Alpha I2 Pseudogene 2	Pseudogene	5	GC10M078068	1.11836	https://www.genecards.org/cgi-bin/carddisp.pl?gene=GNAI2P2
RN7SL300P	RNA, 7SL, Cytoplasmic 300, Pseudogene	Pseudogene	5	GC03M153199	1.11836	https://www.genecards.org/cgi-bin/carddisp.pl?gene=RN7SL300P
RNU6-1328P	RNA, U6 Small Nuclear 1328, Pseudogene	Pseudogene	5	GC07P094495	1.11836	https://www.genecards.org/cgi-bin/carddisp.pl?gene=RNU6-1328P
RNU6-533P	RNA, U6 Small Nuclear 533, Pseudogene	Pseudogene	5	GC08M036309	1.11836	https://www.genecards.org/cgi-bin/carddisp.pl?gene=RNU6-533P
RNU6-995P	RNA, U6 Small Nuclear 995, Pseudogene	Pseudogene	5	GC0XP080936	1.11836	https://www.genecards.org/cgi-bin/carddisp.pl?gene=RNU6-995P
RFPL4AP3	Ret Finger Protein Like 4A Pseudogene 3	Pseudogene	5	GC04M023517	1.11836	https://www.genecards.org/cgi-bin/carddisp.pl?gene=RFPL4AP3
SEPTIN7P1	Septin 7 Pseudogene 1	Pseudogene	5	GC14M035202	1.11836	https://www.genecards.org/cgi-bin/carddisp.pl?gene=SEPTIN7P1
SAPCD2P3	Suppressor APC Domain Containing 2 Pseudogene 3	Pseudogene	5	GC07P066556	1.11836	https://www.genecards.org/cgi-bin/carddisp.pl?gene=SAPCD2P3
ARL2BPP7	ADP Ribosylation Factor Like GTPase 2 Binding Protein Pseudogene 7	Pseudogene	5	GC09M102053	1.11836	https://www.genecards.org/cgi-bin/carddisp.pl?gene=ARL2BPP7
EI24P1	EI24 Pseudogene 1	Pseudogene	5	GC03M176068	1.11836	https://www.genecards.org/cgi-bin/carddisp.pl?gene=EI24P1
EIF4A3P1	Eukaryotic Translation Initiation Factor 4A3 Pseudogene 1	Pseudogene	5	GC18M024522	1.11836	https://www.genecards.org/cgi-bin/carddisp.pl?gene=EIF4A3P1
CHEK2P5	CHEK2 Pseudogene 5	Pseudogene	5	GC10P039158	1.11836	https://www.genecards.org/cgi-bin/carddisp.pl?gene=CHEK2P5
RNU6ATAC13P	RNA, U6atac Small Nuclear 13, Pseudogene	Pseudogene	5	GC04P170891	1.11836	https://www.genecards.org/cgi-bin/carddisp.pl?gene=RNU6ATAC13P
NONHSAG025023.2-001		RNA Gene	5	GC19P053500	1.11836	https://www.genecards.org/cgi-bin/carddisp.pl?gene=NONHSAG025023.2-001
hsa-miR-5096-072		RNA Gene	5	GC07P002872	1.11836	https://www.genecards.org/cgi-bin/carddisp.pl?gene=hsa-miR-5096-072
lnc-ABO-33		RNA Gene	5	GC09M133232	1.11836	https://www.genecards.org/cgi-bin/carddisp.pl?gene=lnc-ABO-33
lnc-CAMKK2-1		RNA Gene	5	GC12M122056	1.11836	https://www.genecards.org/cgi-bin/carddisp.pl?gene=lnc-CAMKK2-1
ENSG00000288720	Novel Transcript	RNA Gene	5	GC03P045795	1.11836	https://www.genecards.org/cgi-bin/carddisp.pl?gene=ENSG00000288720
ENSG00000272249	Novel Transcript, Antisense To CPQ	RNA Gene	5	GC08M097132	1.11836	https://www.genecards.org/cgi-bin/carddisp.pl?gene=ENSG00000272249
ENSG00000277935	Novel Transcript	RNA Gene	5	GC12P013540	1.11836	https://www.genecards.org/cgi-bin/carddisp.pl?gene=ENSG00000277935
ENSG00000286703	Novel Transcript	RNA Gene	5	GC07P022822	1.11836	https://www.genecards.org/cgi-bin/carddisp.pl?gene=ENSG00000286703
ENSG00000255093	Novel Pseudogene	Pseudogene	5	GC11P111448	1.11836	https://www.genecards.org/cgi-bin/carddisp.pl?gene=ENSG00000255093
ENSG00000272849	Novel Transcript	RNA Gene	5	GC12P125521	1.11836	https://www.genecards.org/cgi-bin/carddisp.pl?gene=ENSG00000272849
ENSG00000273137	Novel Transcript, Antisense To SELO	RNA Gene	5	GC22M050208	1.11836	https://www.genecards.org/cgi-bin/carddisp.pl?gene=ENSG00000273137
ENSG00000273450	Novel Transcript, Antisense To PLCE1	RNA Gene	5	GC10M094314	1.11836	https://www.genecards.org/cgi-bin/carddisp.pl?gene=ENSG00000273450
ENSG00000286774	Novel Transcript	RNA Gene	5	GC01P232844	1.11836	https://www.genecards.org/cgi-bin/carddisp.pl?gene=ENSG00000286774
ENSG00000287357	Novel Transcript	RNA Gene	5	GC13M022589	1.11836	https://www.genecards.org/cgi-bin/carddisp.pl?gene=ENSG00000287357
ENSG00000258790	Novel Transcript	Protein Coding	5	GC14P035122	1.11836	https://www.genecards.org/cgi-bin/carddisp.pl?gene=ENSG00000258790
ENSG00000275178	Novel Transcript, Antisense To MBP	RNA Gene	5	GC18P077093	1.11836	https://www.genecards.org/cgi-bin/carddisp.pl?gene=ENSG00000275178
VWA8P1	Von Willebrand Factor A Domain Containing 8 Pseudogene 1	Pseudogene	5	GC05M068854	1.11836	https://www.genecards.org/cgi-bin/carddisp.pl?gene=VWA8P1
lnc-SCARB1-5		RNA Gene	5	GC12M124511	1.11836	https://www.genecards.org/cgi-bin/carddisp.pl?gene=lnc-SCARB1-5
lnc-TULP2-3		RNA Gene	5	GC19M062166	1.11836	https://www.genecards.org/cgi-bin/carddisp.pl?gene=lnc-TULP2-3
hsa-miR-5096-021		RNA Gene	5	GC05P031655	1.11836	https://www.genecards.org/cgi-bin/carddisp.pl?gene=hsa-miR-5096-021
lnc-BTG4-3		RNA Gene	5	GC11M111354	1.11836	https://www.genecards.org/cgi-bin/carddisp.pl?gene=lnc-BTG4-3
lnc-WDR18-2		RNA Gene	5	GC19P002180	1.11836	https://www.genecards.org/cgi-bin/carddisp.pl?gene=lnc-WDR18-2
lnc-MBP-13		RNA Gene	5	GC18M076979	1.11836	https://www.genecards.org/cgi-bin/carddisp.pl?gene=lnc-MBP-13
lnc-SOX6-6		RNA Gene	5	GC11M015528	1.11836	https://www.genecards.org/cgi-bin/carddisp.pl?gene=lnc-SOX6-6
lnc-STOX2-10		RNA Gene	5	GC04P184331	1.11836	https://www.genecards.org/cgi-bin/carddisp.pl?gene=lnc-STOX2-10
lnc-TUBGCP6-1		RNA Gene	5	GC22M055227	1.11836	https://www.genecards.org/cgi-bin/carddisp.pl?gene=lnc-TUBGCP6-1
lnc-MYH13-3		RNA Gene	5	GC17M010130	1.11836	https://www.genecards.org/cgi-bin/carddisp.pl?gene=lnc-MYH13-3
HSALNG0093344		RNA Gene	5	GC12M097493	1.11836	https://www.genecards.org/cgi-bin/carddisp.pl?gene=HSALNG0093344
lnc-IRS1-1		RNA Gene	5	GC02M226222	1.11836	https://www.genecards.org/cgi-bin/carddisp.pl?gene=lnc-IRS1-1
ENSG00000250568	Poly(A) Binding Protein, Cytoplasmic 1 (PABPC1) Pseudogene	Pseudogene	5	GC04M039974	1.11836	https://www.genecards.org/cgi-bin/carddisp.pl?gene=ENSG00000250568
ENSG00000275162	Novel Transcript, Sense Intronic To ARID3A	RNA Gene	5	GC19P000956	1.11836	https://www.genecards.org/cgi-bin/carddisp.pl?gene=ENSG00000275162
lnc-COPRS-1		RNA Gene	5	GC17M031587	1.11836	https://www.genecards.org/cgi-bin/carddisp.pl?gene=lnc-COPRS-1
lnc-COPG1-2		RNA Gene	5	GC03P133511	1.11836	https://www.genecards.org/cgi-bin/carddisp.pl?gene=lnc-COPG1-2
RF00017-4516		RNA Gene	5	GC05M134442	1.11836	https://www.genecards.org/cgi-bin/carddisp.pl?gene=RF00017-4516
ELOAP1	ELOA Pseudogene 1	Pseudogene	4	GC02P123698	1.11836	https://www.genecards.org/cgi-bin/carddisp.pl?gene=ELOAP1
H2ACP1	H2AC Histone Family Pseudogene 1	Pseudogene	4	GC13M036519	1.11836	https://www.genecards.org/cgi-bin/carddisp.pl?gene=H2ACP1
ACER2P1	ACER2 Pseudogene 1	Pseudogene	4	GC02M206411	1.11836	https://www.genecards.org/cgi-bin/carddisp.pl?gene=ACER2P1
MTCYBP19	MT-CYB Pseudogene 19	Pseudogene	4	GC08M036370	1.11836	https://www.genecards.org/cgi-bin/carddisp.pl?gene=MTCYBP19
MTCYBP36	MT-CYB Pseudogene 36	Pseudogene	4	GC06M094501	1.11836	https://www.genecards.org/cgi-bin/carddisp.pl?gene=MTCYBP36
RNU7-37P	RNA, U7 Small Nuclear 37 Pseudogene	Pseudogene	4	GC0XP053131	1.11836	https://www.genecards.org/cgi-bin/carddisp.pl?gene=RNU7-37P
ANAPC15P2	ANAPC15 Pseudogene 2	Pseudogene	4	GC03M174305	1.11836	https://www.genecards.org/cgi-bin/carddisp.pl?gene=ANAPC15P2
PPP1R2P8	Protein Phosphatase 1 Regulatory Inhibitor Subunit 2 Pseudogene 8	Pseudogene	4	GC05P020997	1.11836	https://www.genecards.org/cgi-bin/carddisp.pl?gene=PPP1R2P8
LOC105370047	Uncharacterized LOC105370047	RNA Gene	4	GC12P125578	1.11836	https://www.genecards.org/cgi-bin/carddisp.pl?gene=LOC105370047
piR-51043		RNA Gene	4	GC09M136053	1.11836	https://www.genecards.org/cgi-bin/carddisp.pl?gene=piR-51043
piR-32559-090		RNA Gene	4	GC12P062759	1.11836	https://www.genecards.org/cgi-bin/carddisp.pl?gene=piR-32559-090
piR-32559-282		RNA Gene	4	GC03M046251	1.11836	https://www.genecards.org/cgi-bin/carddisp.pl?gene=piR-32559-282
piR-36887-008		RNA Gene	4	GC11P062454	1.11836	https://www.genecards.org/cgi-bin/carddisp.pl?gene=piR-36887-008
piR-48499		RNA Gene	4	GC08P002005	1.11836	https://www.genecards.org/cgi-bin/carddisp.pl?gene=piR-48499
piR-32285-064		RNA Gene	4	GC03M129987	1.11836	https://www.genecards.org/cgi-bin/carddisp.pl?gene=piR-32285-064
piR-36746-014		RNA Gene	4	GC02P226280	1.11836	https://www.genecards.org/cgi-bin/carddisp.pl?gene=piR-36746-014
NONHSAG024308.2		RNA Gene	4	GC19P002143	1.11836	https://www.genecards.org/cgi-bin/carddisp.pl?gene=NONHSAG024308.2
NONHSAG053687.2		RNA Gene	4	GC09P133963	1.11836	https://www.genecards.org/cgi-bin/carddisp.pl?gene=NONHSAG053687.2
NONHSAG050827.2		RNA Gene	4	GC08P097066	1.11836	https://www.genecards.org/cgi-bin/carddisp.pl?gene=NONHSAG050827.2
HSALNG0091866		RNA Gene	4	GC12P062788	1.11836	https://www.genecards.org/cgi-bin/carddisp.pl?gene=HSALNG0091866
HSALNG0094814		RNA Gene	4	GC12M124512	1.11836	https://www.genecards.org/cgi-bin/carddisp.pl?gene=HSALNG0094814
HSALNG0123410		RNA Gene	4	GC19M004677	1.11836	https://www.genecards.org/cgi-bin/carddisp.pl?gene=HSALNG0123410
HSALNG0123412		RNA Gene	4	GC19P004916	1.11836	https://www.genecards.org/cgi-bin/carddisp.pl?gene=HSALNG0123412
lnc-DUSP13-1		RNA Gene	4	GC10M075049	1.11836	https://www.genecards.org/cgi-bin/carddisp.pl?gene=lnc-DUSP13-1
ENSG00000279527	Novel Transcript	Uncategorized	4	GC12M124529	1.11836	https://www.genecards.org/cgi-bin/carddisp.pl?gene=ENSG00000279527
HSALNG0055755		RNA Gene	4	GC07M002845	1.11836	https://www.genecards.org/cgi-bin/carddisp.pl?gene=HSALNG0055755
HSALNG0026812		RNA Gene	4	GC03P072371	1.11836	https://www.genecards.org/cgi-bin/carddisp.pl?gene=HSALNG0026812
lnc-ARMT1-2		RNA Gene	4	GC06P151449	1.11836	https://www.genecards.org/cgi-bin/carddisp.pl?gene=lnc-ARMT1-2
HSALNG0039004		RNA Gene	4	GC04M184318	1.11836	https://www.genecards.org/cgi-bin/carddisp.pl?gene=HSALNG0039004
HSALNG0087098		RNA Gene	4	GC11P111354	1.11836	https://www.genecards.org/cgi-bin/carddisp.pl?gene=HSALNG0087098
HSALNG0055761		RNA Gene	4	GC07P002864	1.11836	https://www.genecards.org/cgi-bin/carddisp.pl?gene=HSALNG0055761
HSALNG0080369		RNA Gene	4	GC10P103480	1.11836	https://www.genecards.org/cgi-bin/carddisp.pl?gene=HSALNG0080369
HSALNG0042408		RNA Gene	4	GC05P068318	1.11836	https://www.genecards.org/cgi-bin/carddisp.pl?gene=HSALNG0042408
HSALNG0025678		RNA Gene	4	GC03M046270	1.11836	https://www.genecards.org/cgi-bin/carddisp.pl?gene=HSALNG0025678
HSALNG0042757		RNA Gene	4	GC05M075704	1.11836	https://www.genecards.org/cgi-bin/carddisp.pl?gene=HSALNG0042757
HSALNG0075212		RNA Gene	4	GC09P136037	1.11836	https://www.genecards.org/cgi-bin/carddisp.pl?gene=HSALNG0075212
LOC107985485	Uncharacterized LOC107985485	RNA Gene	4	GC21M050255	1.11836	https://www.genecards.org/cgi-bin/carddisp.pl?gene=LOC107985485
ENSG00000288724	Novel Transcript	RNA Gene	4	GC03M046284	1.11836	https://www.genecards.org/cgi-bin/carddisp.pl?gene=ENSG00000288724
ENSG00000286082	Novel Transcript	RNA Gene	4	GC21M050160	1.11836	https://www.genecards.org/cgi-bin/carddisp.pl?gene=ENSG00000286082
ENSG00000288871	Novel Transcript, Antisense To TUBGCP6and HDAC10	RNA Gene	4	GC22P050244	1.11836	https://www.genecards.org/cgi-bin/carddisp.pl?gene=ENSG00000288871
ENSG00000279198	TEC	Uncategorized	4	GC19M016074	1.11836	https://www.genecards.org/cgi-bin/carddisp.pl?gene=ENSG00000279198
ENSG00000249943	Myeloid Cell Leukemia Sequence 1 (BCL2-Related) (MCL1) Pseudogene	Pseudogene	4	GC04M170814	1.11836	https://www.genecards.org/cgi-bin/carddisp.pl?gene=ENSG00000249943
ENSG00000250350	Epidermis-Specific Serine Protease-Like Protein (ESSPL) Pseudogene	Pseudogene	4	GC04M151279	1.11836	https://www.genecards.org/cgi-bin/carddisp.pl?gene=ENSG00000250350
ENSG00000285731	Novel Transcript, Antisense To TBC1D5	RNA Gene	4	GC03P017141	1.11836	https://www.genecards.org/cgi-bin/carddisp.pl?gene=ENSG00000285731
ENSG00000286594	Novel Transcript	RNA Gene	4	GC21P045607	1.11836	https://www.genecards.org/cgi-bin/carddisp.pl?gene=ENSG00000286594
LOC107986450	Uncharacterized LOC107986450	RNA Gene	4	GC05P134443	1.11836	https://www.genecards.org/cgi-bin/carddisp.pl?gene=LOC107986450
LOC105374101	Uncharacterized LOC105374101	RNA Gene	4	GC03P133381	1.11836	https://www.genecards.org/cgi-bin/carddisp.pl?gene=LOC105374101
LOC105376568	Uncharacterized LOC105376568	RNA Gene	4	GC11M015571	1.11836	https://www.genecards.org/cgi-bin/carddisp.pl?gene=LOC105376568
lnc-LDLRAD3-1		RNA Gene	4	GC11P035891	1.11836	https://www.genecards.org/cgi-bin/carddisp.pl?gene=lnc-LDLRAD3-1
lnc-MRPL46-8		RNA Gene	4	GC15M087875	1.11836	https://www.genecards.org/cgi-bin/carddisp.pl?gene=lnc-MRPL46-8
lnc-NAALADL2-9		RNA Gene	4	GC03P176306	1.11836	https://www.genecards.org/cgi-bin/carddisp.pl?gene=lnc-NAALADL2-9
lnc-NCOR2-4		RNA Gene	4	GC12M124486	1.11836	https://www.genecards.org/cgi-bin/carddisp.pl?gene=lnc-NCOR2-4
lnc-PRSS48-2		RNA Gene	4	GC04P151316	1.11836	https://www.genecards.org/cgi-bin/carddisp.pl?gene=lnc-PRSS48-2
lnc-SCARB1-4		RNA Gene	4	GC12M124524	1.11836	https://www.genecards.org/cgi-bin/carddisp.pl?gene=lnc-SCARB1-4
lnc-UPK3B-2		RNA Gene	4	GC07P076683	1.11836	https://www.genecards.org/cgi-bin/carddisp.pl?gene=lnc-UPK3B-2
HSALNG0123921		RNA Gene	4	GC19M010288	1.11836	https://www.genecards.org/cgi-bin/carddisp.pl?gene=HSALNG0123921
HSALNG0124416		RNA Gene	4	GC19M016071	1.11836	https://www.genecards.org/cgi-bin/carddisp.pl?gene=HSALNG0124416
HSALNG0126918		RNA Gene	4	GC19P052257	1.11836	https://www.genecards.org/cgi-bin/carddisp.pl?gene=HSALNG0126918
NONHSAG006253.2		RNA Gene	4	GC10P074862	1.11836	https://www.genecards.org/cgi-bin/carddisp.pl?gene=NONHSAG006253.2
lnc-LDHAL6B-3		RNA Gene	4	GC15P059387	1.11836	https://www.genecards.org/cgi-bin/carddisp.pl?gene=lnc-LDHAL6B-3
lnc-LZTFL1-3		RNA Gene	4	GC03M045790	1.11836	https://www.genecards.org/cgi-bin/carddisp.pl?gene=lnc-LZTFL1-3
lnc-SLC35G1-1		RNA Gene	4	GC10P093988	1.11836	https://www.genecards.org/cgi-bin/carddisp.pl?gene=lnc-SLC35G1-1
lnc-STK26-6		RNA Gene	4	GC0XP132046	1.11836	https://www.genecards.org/cgi-bin/carddisp.pl?gene=lnc-STK26-6
lnc-TBL1XR1-6		RNA Gene	4	GC03M176287	1.11836	https://www.genecards.org/cgi-bin/carddisp.pl?gene=lnc-TBL1XR1-6
MK280269-046		RNA Gene	4	GC04M151359	1.11836	https://www.genecards.org/cgi-bin/carddisp.pl?gene=MK280269-046
lnc-MYDGF-2		RNA Gene	4	GC19M004714	1.11836	https://www.genecards.org/cgi-bin/carddisp.pl?gene=lnc-MYDGF-2
lnc-PDE4A-3		RNA Gene	4	GC19P010380	1.11836	https://www.genecards.org/cgi-bin/carddisp.pl?gene=lnc-PDE4A-3
lnc-NEU4-1		RNA Gene	4	GC02P241822	1.11836	https://www.genecards.org/cgi-bin/carddisp.pl?gene=lnc-NEU4-1
MN298114-203		RNA Gene	4	GC07P003036	1.11836	https://www.genecards.org/cgi-bin/carddisp.pl?gene=MN298114-203
lnc-PPP2R3C-2		RNA Gene	4	GC14M035203	1.11836	https://www.genecards.org/cgi-bin/carddisp.pl?gene=lnc-PPP2R3C-2
lnc-SETD1B-4		RNA Gene	4	GC12P125669	1.11836	https://www.genecards.org/cgi-bin/carddisp.pl?gene=lnc-SETD1B-4
lnc-IL6-7		RNA Gene	4	GC07P023007	1.11836	https://www.genecards.org/cgi-bin/carddisp.pl?gene=lnc-IL6-7
lnc-IQGAP2-1		RNA Gene	4	GC05P076333	1.11836	https://www.genecards.org/cgi-bin/carddisp.pl?gene=lnc-IQGAP2-1
lnc-ICAM3-1		RNA Gene	4	GC19M010386	1.11836	https://www.genecards.org/cgi-bin/carddisp.pl?gene=lnc-ICAM3-1
LOC110091768	Uncharacterized LOC110091768	RNA Gene	4	GC22P033617	1.11836	https://www.genecards.org/cgi-bin/carddisp.pl?gene=LOC110091768
ENSG00000267370	Zinc Finger Protein 420 (ZNF420) Pseudogene	Pseudogene	4	GC19M009839	1.11836	https://www.genecards.org/cgi-bin/carddisp.pl?gene=ENSG00000267370
ENSG00000285810	Novel Transcript, Antisense To DUPD1	RNA Gene	4	GC10P075041	1.11836	https://www.genecards.org/cgi-bin/carddisp.pl?gene=ENSG00000285810
HSALNG0106290		RNA Gene	4	GC15M079746	1.11836	https://www.genecards.org/cgi-bin/carddisp.pl?gene=HSALNG0106290
HSALNG0109339		RNA Gene	4	GC16M006461	1.11836	https://www.genecards.org/cgi-bin/carddisp.pl?gene=HSALNG0109339
HSALNG0124417-001		RNA Gene	4	GC19M016077	1.11836	https://www.genecards.org/cgi-bin/carddisp.pl?gene=HSALNG0124417-001
lnc-AMZ1-4		RNA Gene	4	GC07P002880	1.11836	https://www.genecards.org/cgi-bin/carddisp.pl?gene=lnc-AMZ1-4
lnc-BET1-4		RNA Gene	4	GC07M094586	1.11836	https://www.genecards.org/cgi-bin/carddisp.pl?gene=lnc-BET1-4
HSALNG0122951		RNA Gene	4	GC19P000949	1.11836	https://www.genecards.org/cgi-bin/carddisp.pl?gene=HSALNG0122951
HSALNG0140178		RNA Gene	4	GC0XP132024	1.11836	https://www.genecards.org/cgi-bin/carddisp.pl?gene=HSALNG0140178
lnc-AADAT-11		RNA Gene	4	GC04M170815	1.11836	https://www.genecards.org/cgi-bin/carddisp.pl?gene=lnc-AADAT-11
lnc-CDC37-1		RNA Gene	4	GC19M010368	1.11836	https://www.genecards.org/cgi-bin/carddisp.pl?gene=lnc-CDC37-1
lnc-FAM126A-2		RNA Gene	4	GC07M022812	1.11836	https://www.genecards.org/cgi-bin/carddisp.pl?gene=lnc-FAM126A-2
piR-58075		RNA Gene	4	GC11P015600	1.11836	https://www.genecards.org/cgi-bin/carddisp.pl?gene=piR-58075
RF00017-2813		RNA Gene	4	GC19P052255	1.11836	https://www.genecards.org/cgi-bin/carddisp.pl?gene=RF00017-2813
RF00017-5575		RNA Gene	4	GC07M002857	1.11836	https://www.genecards.org/cgi-bin/carddisp.pl?gene=RF00017-5575
RF00017-4180		RNA Gene	4	GC05P031571	1.11836	https://www.genecards.org/cgi-bin/carddisp.pl?gene=RF00017-4180
RF00017-4183		RNA Gene	4	GC05M031660	1.11836	https://www.genecards.org/cgi-bin/carddisp.pl?gene=RF00017-4183
RF00994-136		RNA Gene	4	GC10M071993	1.11836	https://www.genecards.org/cgi-bin/carddisp.pl?gene=RF00994-136
SNODB276		RNA Gene	4	GC15P059391	1.11836	https://www.genecards.org/cgi-bin/carddisp.pl?gene=SNODB276
RF00017-2500		RNA Gene	4	GC19M004662	1.11836	https://www.genecards.org/cgi-bin/carddisp.pl?gene=RF00017-2500
RF00017-7611		RNA Gene	4	GC09P134099	1.11836	https://www.genecards.org/cgi-bin/carddisp.pl?gene=RF00017-7611
piR-54764-266		RNA Gene	4	GC17M010178	1.11836	https://www.genecards.org/cgi-bin/carddisp.pl?gene=piR-54764-266
RF00017-4103		RNA Gene	4	GC04P184342	1.11836	https://www.genecards.org/cgi-bin/carddisp.pl?gene=RF00017-4103
RF00017-4517		RNA Gene	4	GC05M134487	1.11836	https://www.genecards.org/cgi-bin/carddisp.pl?gene=RF00017-4517
piR-59050		RNA Gene	4	GC03M072377	1.11836	https://www.genecards.org/cgi-bin/carddisp.pl?gene=piR-59050
piR-59907-030		RNA Gene	4	GC09M133272	1.11836	https://www.genecards.org/cgi-bin/carddisp.pl?gene=piR-59907-030
RF00017-2494		RNA Gene	4	GC19M004658	1.11836	https://www.genecards.org/cgi-bin/carddisp.pl?gene=RF00017-2494
RF00017-5974		RNA Gene	4	GC07P075681	1.11836	https://www.genecards.org/cgi-bin/carddisp.pl?gene=RF00017-5974
piR-41399-421		RNA Gene	3	GC06M151450	1.11836	https://www.genecards.org/cgi-bin/carddisp.pl?gene=piR-41399-421
piR-43103-089		RNA Gene	3	GC07M076559	1.11836	https://www.genecards.org/cgi-bin/carddisp.pl?gene=piR-43103-089
piR-33303-019		RNA Gene	3	GC01P232870	1.11836	https://www.genecards.org/cgi-bin/carddisp.pl?gene=piR-33303-019
piR-32407-003		RNA Gene	3	GC0XP081229	1.11836	https://www.genecards.org/cgi-bin/carddisp.pl?gene=piR-32407-003
piR-36393-462		RNA Gene	3	GC06M151449	1.11836	https://www.genecards.org/cgi-bin/carddisp.pl?gene=piR-36393-462
piR-32214-182		RNA Gene	3	GC14M035171	1.11836	https://www.genecards.org/cgi-bin/carddisp.pl?gene=piR-32214-182
piR-46002-460		RNA Gene	3	GC05M038631	1.11836	https://www.genecards.org/cgi-bin/carddisp.pl?gene=piR-46002-460
piR-50443-519		RNA Gene	3	GC08M097124	1.11836	https://www.genecards.org/cgi-bin/carddisp.pl?gene=piR-50443-519
piR-50447-008		RNA Gene	3	GC03P046047	1.11836	https://www.genecards.org/cgi-bin/carddisp.pl?gene=piR-50447-008
piR-51671-076		RNA Gene	3	GC07P075770	1.11836	https://www.genecards.org/cgi-bin/carddisp.pl?gene=piR-51671-076
NONHSAG047094.2		RNA Gene	3	GC07P023018	1.11836	https://www.genecards.org/cgi-bin/carddisp.pl?gene=NONHSAG047094.2
HSALNG0092197		RNA Gene	3	GC12M068772	1.11836	https://www.genecards.org/cgi-bin/carddisp.pl?gene=HSALNG0092197
HSALNG0123411		RNA Gene	3	GC19P004705	1.11836	https://www.genecards.org/cgi-bin/carddisp.pl?gene=HSALNG0123411
HSALNG0011531		RNA Gene	3	GC01M232894	1.11836	https://www.genecards.org/cgi-bin/carddisp.pl?gene=HSALNG0011531
HSALNG0030835		RNA Gene	3	GC03P176321	1.11836	https://www.genecards.org/cgi-bin/carddisp.pl?gene=HSALNG0030835
HSALNG0023726		RNA Gene	3	GC02P241812	1.11836	https://www.genecards.org/cgi-bin/carddisp.pl?gene=HSALNG0023726
HSALNG0069691-001		RNA Gene	3	GC09P003696	1.11836	https://www.genecards.org/cgi-bin/carddisp.pl?gene=HSALNG0069691-001
HSALNG0078919		RNA Gene	3	GC10M074823	1.11836	https://www.genecards.org/cgi-bin/carddisp.pl?gene=HSALNG0078919
HSALNG0129255		RNA Gene	3	GC20P023397	1.11836	https://www.genecards.org/cgi-bin/carddisp.pl?gene=HSALNG0129255
HSALNG0129256		RNA Gene	3	GC20P023420	1.11836	https://www.genecards.org/cgi-bin/carddisp.pl?gene=HSALNG0129256
HSALNG0078914		RNA Gene	3	GC10P074792	1.11836	https://www.genecards.org/cgi-bin/carddisp.pl?gene=HSALNG0078914
HSALNG0078923		RNA Gene	3	GC10P074871	1.11836	https://www.genecards.org/cgi-bin/carddisp.pl?gene=HSALNG0078923
HSALNG0023725		RNA Gene	3	GC02P241811	1.11836	https://www.genecards.org/cgi-bin/carddisp.pl?gene=HSALNG0023725
HSALNG0054362		RNA Gene	3	GC06M151452	1.11836	https://www.genecards.org/cgi-bin/carddisp.pl?gene=HSALNG0054362
HSALNG0069693		RNA Gene	3	GC09P003761	1.11836	https://www.genecards.org/cgi-bin/carddisp.pl?gene=HSALNG0069693
HSALNG0078920		RNA Gene	3	GC10P074863	1.11836	https://www.genecards.org/cgi-bin/carddisp.pl?gene=HSALNG0078920
HSALNG0079786		RNA Gene	3	GC10M093989	1.11836	https://www.genecards.org/cgi-bin/carddisp.pl?gene=HSALNG0079786
ENSG00000289351	Novel Transcript	RNA Gene	3	GC03P133462	1.11836	https://www.genecards.org/cgi-bin/carddisp.pl?gene=ENSG00000289351
ENSG00000289595	Novel Transcript	RNA Gene	3	GC12P068804	1.11836	https://www.genecards.org/cgi-bin/carddisp.pl?gene=ENSG00000289595
ENSG00000285740	Novel Transcript	RNA Gene	3	GC11P035894	1.11836	https://www.genecards.org/cgi-bin/carddisp.pl?gene=ENSG00000285740
LOC107986082	Uncharacterized LOC107986082	RNA Gene	3	GC03P045792	1.11836	https://www.genecards.org/cgi-bin/carddisp.pl?gene=LOC107986082
LOC105374102	Uncharacterized LOC105374102	RNA Gene	3	GC03P133382	1.11836	https://www.genecards.org/cgi-bin/carddisp.pl?gene=LOC105374102
MN298114-077		RNA Gene	3	GC17P049837	1.11836	https://www.genecards.org/cgi-bin/carddisp.pl?gene=MN298114-077
NONHSAG012343.2		RNA Gene	3	GC12P112919	1.11836	https://www.genecards.org/cgi-bin/carddisp.pl?gene=NONHSAG012343.2
lnc-RHOF-2		RNA Gene	3	GC12M121767	1.11836	https://www.genecards.org/cgi-bin/carddisp.pl?gene=lnc-RHOF-2
lnc-SMIM14-5		RNA Gene	3	GC04M039510	1.11836	https://www.genecards.org/cgi-bin/carddisp.pl?gene=lnc-SMIM14-5
lnc-UXS1-6		RNA Gene	3	GC02M106289	1.11836	https://www.genecards.org/cgi-bin/carddisp.pl?gene=lnc-UXS1-6
lnc-IRS1-8		RNA Gene	3	GC02M226306	1.11836	https://www.genecards.org/cgi-bin/carddisp.pl?gene=lnc-IRS1-8
lnc-KAT6B-1		RNA Gene	3	GC10P075050	1.11836	https://www.genecards.org/cgi-bin/carddisp.pl?gene=lnc-KAT6B-1
HSALNG0115714		RNA Gene	3	GC17M031604	1.11836	https://www.genecards.org/cgi-bin/carddisp.pl?gene=HSALNG0115714
HSALNG0138810		RNA Gene	3	GC0XP081202	1.11836	https://www.genecards.org/cgi-bin/carddisp.pl?gene=HSALNG0138810
piR-53562-351		RNA Gene	3	GC06P151450	1.11836	https://www.genecards.org/cgi-bin/carddisp.pl?gene=piR-53562-351
RF00017-4381		RNA Gene	3	GC05M079127	1.11836	https://www.genecards.org/cgi-bin/carddisp.pl?gene=RF00017-4381
RF00017-4384		RNA Gene	3	GC05M079221	1.11836	https://www.genecards.org/cgi-bin/carddisp.pl?gene=RF00017-4384
RF00017-4383		RNA Gene	3	GC05P079217	1.11836	https://www.genecards.org/cgi-bin/carddisp.pl?gene=RF00017-4383
RF00017-6405		RNA Gene	3	GC08M002000	1.11836	https://www.genecards.org/cgi-bin/carddisp.pl?gene=RF00017-6405
piR-61028-511		RNA Gene	3	GC06P151451	1.11836	https://www.genecards.org/cgi-bin/carddisp.pl?gene=piR-61028-511
RF00017-6981		RNA Gene	3	GC09M003740	1.11836	https://www.genecards.org/cgi-bin/carddisp.pl?gene=RF00017-6981
piR-56759-503		RNA Gene	3	GC06M151451	1.11836	https://www.genecards.org/cgi-bin/carddisp.pl?gene=piR-56759-503
piR-33573		RNA Gene	2	GC21P045608	1.11836	https://www.genecards.org/cgi-bin/carddisp.pl?gene=piR-33573
piR-49220		RNA Gene	2	GC05P076334	1.11836	https://www.genecards.org/cgi-bin/carddisp.pl?gene=piR-49220
piR-32810-041		RNA Gene	2	GC14P066703	1.11836	https://www.genecards.org/cgi-bin/carddisp.pl?gene=piR-32810-041
piR-48759-358		RNA Gene	2	GC05P079279	1.11836	https://www.genecards.org/cgi-bin/carddisp.pl?gene=piR-48759-358
piR-36573-073		RNA Gene	2	GC09M003734	1.11836	https://www.genecards.org/cgi-bin/carddisp.pl?gene=piR-36573-073
piR-50968-032		RNA Gene	2	GC12P112927	1.11836	https://www.genecards.org/cgi-bin/carddisp.pl?gene=piR-50968-032
piR-38580-054		RNA Gene	2	GC11P062453	1.11836	https://www.genecards.org/cgi-bin/carddisp.pl?gene=piR-38580-054
piR-50129-269		RNA Gene	2	GC09M003735	1.11836	https://www.genecards.org/cgi-bin/carddisp.pl?gene=piR-50129-269
piR-36588-267		RNA Gene	2	GC03P017128	1.11836	https://www.genecards.org/cgi-bin/carddisp.pl?gene=piR-36588-267
piR-48349-008		RNA Gene	2	GC02M106273	1.11836	https://www.genecards.org/cgi-bin/carddisp.pl?gene=piR-48349-008
HSALNG0122433		RNA Gene	2	GC18M074297	1.11836	https://www.genecards.org/cgi-bin/carddisp.pl?gene=HSALNG0122433
HSALNG0025661		RNA Gene	2	GC03M046044	1.11836	https://www.genecards.org/cgi-bin/carddisp.pl?gene=HSALNG0025661
HSALNG0037855		RNA Gene	2	GC04P151310	1.11836	https://www.genecards.org/cgi-bin/carddisp.pl?gene=HSALNG0037855
HSALNG0037853		RNA Gene	2	GC04M151361	1.11836	https://www.genecards.org/cgi-bin/carddisp.pl?gene=HSALNG0037853
HSALNG0042915		RNA Gene	2	GC05M079245	1.11836	https://www.genecards.org/cgi-bin/carddisp.pl?gene=HSALNG0042915
HSALNG0040079		RNA Gene	2	GC05P009613	1.11836	https://www.genecards.org/cgi-bin/carddisp.pl?gene=HSALNG0040079
HSALNG0038536		RNA Gene	2	GC04M170841	1.11836	https://www.genecards.org/cgi-bin/carddisp.pl?gene=HSALNG0038536
HSALNG0042774		RNA Gene	2	GC05M076327	1.11836	https://www.genecards.org/cgi-bin/carddisp.pl?gene=HSALNG0042774
HSALNG0024860		RNA Gene	2	GC03P028800	1.11836	https://www.genecards.org/cgi-bin/carddisp.pl?gene=HSALNG0024860
HSALNG0040961		RNA Gene	2	GC05M031657	1.11836	https://www.genecards.org/cgi-bin/carddisp.pl?gene=HSALNG0040961
HSALNG0059646		RNA Gene	2	GC07P094575	1.11836	https://www.genecards.org/cgi-bin/carddisp.pl?gene=HSALNG0059646
HSALNG0003921		RNA Gene	2	GC01M058275	1.11836	https://www.genecards.org/cgi-bin/carddisp.pl?gene=HSALNG0003921
HSALNG0003922		RNA Gene	2	GC01P058320	1.11836	https://www.genecards.org/cgi-bin/carddisp.pl?gene=HSALNG0003922
HSALNG0003920		RNA Gene	2	GC01P058266	1.11836	https://www.genecards.org/cgi-bin/carddisp.pl?gene=HSALNG0003920
ENSG00000288895	Novel Transcript	RNA Gene	2	GC03M176288	1.11836	https://www.genecards.org/cgi-bin/carddisp.pl?gene=ENSG00000288895
LOC101927711	Uncharacterized LOC101927711	RNA Gene	2	GC01P232843	1.11836	https://www.genecards.org/cgi-bin/carddisp.pl?gene=LOC101927711
LOC105378438	Uncharacterized LOC105378438	RNA Gene	2	GC10P094030	1.11836	https://www.genecards.org/cgi-bin/carddisp.pl?gene=LOC105378438
LOC105379042	Uncharacterized LOC105379042	RNA Gene	2	GC05M076286	1.11836	https://www.genecards.org/cgi-bin/carddisp.pl?gene=LOC105379042
lnc-LDHAL6B-2		RNA Gene	2	GC15P059386	1.11836	https://www.genecards.org/cgi-bin/carddisp.pl?gene=lnc-LDHAL6B-2
MK280073-186		RNA Gene	2	GC14M066585	1.11836	https://www.genecards.org/cgi-bin/carddisp.pl?gene=MK280073-186
hsa-miR-5095-339		RNA Gene	2	GC03P028725	1.11836	https://www.genecards.org/cgi-bin/carddisp.pl?gene=hsa-miR-5095-339
LOC112267993	Uncharacterized LOC112267993	RNA Gene	2	GC07P023019	1.11836	https://www.genecards.org/cgi-bin/carddisp.pl?gene=LOC112267993
HSALNG0138801		RNA Gene	2	GC0XM080732	1.11836	https://www.genecards.org/cgi-bin/carddisp.pl?gene=HSALNG0138801
HSALNG0095673		RNA Gene	2	GC13M022636	1.11836	https://www.genecards.org/cgi-bin/carddisp.pl?gene=HSALNG0095673
HSALNG0095676		RNA Gene	2	GC13P022640	1.11836	https://www.genecards.org/cgi-bin/carddisp.pl?gene=HSALNG0095676
HSALNG0129247		RNA Gene	2	GC20P023333	1.11836	https://www.genecards.org/cgi-bin/carddisp.pl?gene=HSALNG0129247
piR-58629		RNA Gene	2	GC10P075051	1.11836	https://www.genecards.org/cgi-bin/carddisp.pl?gene=piR-58629
piR-59907-012		RNA Gene	2	GC18M074327	1.11836	https://www.genecards.org/cgi-bin/carddisp.pl?gene=piR-59907-012
piR-57394-206		RNA Gene	2	GC07M111445	1.11836	https://www.genecards.org/cgi-bin/carddisp.pl?gene=piR-57394-206
piR-56133-133		RNA Gene	2	GC20M023348	1.11836	https://www.genecards.org/cgi-bin/carddisp.pl?gene=piR-56133-133
RF00017-2485		RNA Gene	2	GC18M074384	1.11836	https://www.genecards.org/cgi-bin/carddisp.pl?gene=RF00017-2485
RF00619-027		RNA Gene	2	GC04P170893	1.11836	https://www.genecards.org/cgi-bin/carddisp.pl?gene=RF00619-027
IFITM1	Interferon Induced Transmembrane Protein 1	Protein Coding	40	GC11P000313	1.09584	https://www.genecards.org/cgi-bin/carddisp.pl?gene=IFITM1
CH25H	Cholesterol 25-Hydroxylase	Protein Coding	37	GC10M089205	1.09111	https://www.genecards.org/cgi-bin/carddisp.pl?gene=CH25H
ATP1B1	ATPase Na+/K+ Transporting Subunit Beta 1	Protein Coding	47	GC01P169105	1.07311	https://www.genecards.org/cgi-bin/carddisp.pl?gene=ATP1B1
HYOU1	Hypoxia Up-Regulated 1	Protein Coding	44	GC11M119156	1.07311	https://www.genecards.org/cgi-bin/carddisp.pl?gene=HYOU1
SIRT5	Sirtuin 5	Protein Coding	44	GC06P013574	1.07311	https://www.genecards.org/cgi-bin/carddisp.pl?gene=SIRT5
PCNT	Pericentrin	Protein Coding	43	GC21P046324	1.07311	https://www.genecards.org/cgi-bin/carddisp.pl?gene=PCNT
FKBP10	FKBP Prolyl Isomerase 10	Protein Coding	42	GC17P041812	1.07311	https://www.genecards.org/cgi-bin/carddisp.pl?gene=FKBP10
TARS2	Threonyl-TRNA Synthetase 2, Mitochondrial	Protein Coding	42	GC01P150536	1.07311	https://www.genecards.org/cgi-bin/carddisp.pl?gene=TARS2
ERC1	ELKS/RAB6-Interacting/CAST Family Member 1	Protein Coding	41	GC12P000972	1.07311	https://www.genecards.org/cgi-bin/carddisp.pl?gene=ERC1
ERP44	Endoplasmic Reticulum Protein 44	Protein Coding	41	GC09M099979	1.07311	https://www.genecards.org/cgi-bin/carddisp.pl?gene=ERP44
GTF2F2	General Transcription Factor IIF Subunit 2	Protein Coding	41	GC13P045120	1.07311	https://www.genecards.org/cgi-bin/carddisp.pl?gene=GTF2F2
EDEM3	ER Degradation Enhancing Alpha-Mannosidase Like Protein 3	Protein Coding	38	GC01M184690	1.07311	https://www.genecards.org/cgi-bin/carddisp.pl?gene=EDEM3
HECTD1	HECT Domain E3 Ubiquitin Protein Ligase 1	Protein Coding	37	GC14M031100	1.07311	https://www.genecards.org/cgi-bin/carddisp.pl?gene=HECTD1
MYCBP2	MYC Binding Protein 2	Protein Coding	37	GC13M077044	1.07311	https://www.genecards.org/cgi-bin/carddisp.pl?gene=MYCBP2
CHPF2	Chondroitin Polymerizing Factor 2	Protein Coding	37	GC07P151232	1.07311	https://www.genecards.org/cgi-bin/carddisp.pl?gene=CHPF2
GOLGA3	Golgin A3	Protein Coding	36	GC12M132768	1.07311	https://www.genecards.org/cgi-bin/carddisp.pl?gene=GOLGA3
TRIM59	Tripartite Motif Containing 59	Protein Coding	35	GC03M160432	1.07311	https://www.genecards.org/cgi-bin/carddisp.pl?gene=TRIM59
ERLEC1	Endoplasmic Reticulum Lectin 1	Protein Coding	35	GC02P053786	1.07311	https://www.genecards.org/cgi-bin/carddisp.pl?gene=ERLEC1
DNAJC11	DnaJ Heat Shock Protein Family (Hsp40) Member C11	Protein Coding	34	GC01M006634	1.07311	https://www.genecards.org/cgi-bin/carddisp.pl?gene=DNAJC11
SPART	Spartin	Protein Coding	32	GC13M036302	1.07311	https://www.genecards.org/cgi-bin/carddisp.pl?gene=SPART
ADAM9	ADAM Metallopeptidase Domain 9	Protein Coding	49	GC08P038996	1.04209	https://www.genecards.org/cgi-bin/carddisp.pl?gene=ADAM9
RTN4	Reticulon 4	Protein Coding	44	GC02M054934	1.04209	https://www.genecards.org/cgi-bin/carddisp.pl?gene=RTN4
PVR	PVR Cell Adhesion Molecule	Protein Coding	44	GC19P051984	1.04209	https://www.genecards.org/cgi-bin/carddisp.pl?gene=PVR
GGH	Gamma-Glutamyl Hydrolase	Protein Coding	42	GC08M063015	1.04209	https://www.genecards.org/cgi-bin/carddisp.pl?gene=GGH
PLD3	Phospholipase D Family Member 3	Protein Coding	42	GC19P040348	1.04209	https://www.genecards.org/cgi-bin/carddisp.pl?gene=PLD3
RAB2A	RAB2A, Member RAS Oncogene Family	Protein Coding	41	GC08P060516	1.04209	https://www.genecards.org/cgi-bin/carddisp.pl?gene=RAB2A
HS6ST2	Heparan Sulfate 6-O-Sulfotransferase 2	Protein Coding	40	GC0XM132626	1.04209	https://www.genecards.org/cgi-bin/carddisp.pl?gene=HS6ST2
ATE1	Arginyltransferase 1	Protein Coding	40	GC10M121740	1.04209	https://www.genecards.org/cgi-bin/carddisp.pl?gene=ATE1
RAB1A	RAB1A, Member RAS Oncogene Family	Protein Coding	40	GC02M065072	1.04209	https://www.genecards.org/cgi-bin/carddisp.pl?gene=RAB1A
NPTX1	Neuronal Pentraxin 1	Protein Coding	39	GC17M080466	1.04209	https://www.genecards.org/cgi-bin/carddisp.pl?gene=NPTX1
EIF4E2	Eukaryotic Translation Initiation Factor 4E Family Member 2	Protein Coding	39	GC02P232550	1.04209	https://www.genecards.org/cgi-bin/carddisp.pl?gene=EIF4E2
MDN1	Midasin AAA ATPase 1	Protein Coding	38	GC06M089642	1.04209	https://www.genecards.org/cgi-bin/carddisp.pl?gene=MDN1
LMAN2	Lectin, Mannose Binding 2	Protein Coding	37	GC05M177856	1.04209	https://www.genecards.org/cgi-bin/carddisp.pl?gene=LMAN2
QSOX2	Quiescin Sulfhydryl Oxidase 2	Protein Coding	37	GC09M136206	1.04209	https://www.genecards.org/cgi-bin/carddisp.pl?gene=QSOX2
FAM8A1	Family With Sequence Similarity 8 Member A1	Protein Coding	34	GC06P017600	1.04209	https://www.genecards.org/cgi-bin/carddisp.pl?gene=FAM8A1
COQ8B	Coenzyme Q8B	Protein Coding	33	GC19M061872	1.04209	https://www.genecards.org/cgi-bin/carddisp.pl?gene=COQ8B
IKBKE	Inhibitor Of Nuclear Factor Kappa B Kinase Subunit Epsilon	Protein Coding	45	GC01P206470	1.03737	https://www.genecards.org/cgi-bin/carddisp.pl?gene=IKBKE
RNASEL	Ribonuclease L	Protein Coding	44	GC01M182573	1.03737	https://www.genecards.org/cgi-bin/carddisp.pl?gene=RNASEL
STUB1	STIP1 Homology And U-Box Containing Protein 1	Protein Coding	44	GC16P009834	1.0292	https://www.genecards.org/cgi-bin/carddisp.pl?gene=STUB1
FXR1	FMR1 Autosomal Homolog 1	Protein Coding	43	GC03P180868	1.0292	https://www.genecards.org/cgi-bin/carddisp.pl?gene=FXR1
FANCI	FA Complementation Group I	Protein Coding	41	GC15P089243	1.0292	https://www.genecards.org/cgi-bin/carddisp.pl?gene=FANCI
LY6E	Lymphocyte Antigen 6 Family Member E	Protein Coding	40	GC08P143017	1.02571	https://www.genecards.org/cgi-bin/carddisp.pl?gene=LY6E
USP13	Ubiquitin Specific Peptidase 13	Protein Coding	44	GC03P179652	1.01354	https://www.genecards.org/cgi-bin/carddisp.pl?gene=USP13
CUL2	Cullin 2	Protein Coding	41	GC10M035046	1.01354	https://www.genecards.org/cgi-bin/carddisp.pl?gene=CUL2
MOV10	Mov10 RISC Complex RNA Helicase	Protein Coding	40	GC01P112673	1.01354	https://www.genecards.org/cgi-bin/carddisp.pl?gene=MOV10
ZYG11B	Zyg-11 Family Member B, Cell Cycle Regulator	Protein Coding	33	GC01P052726	1.01354	https://www.genecards.org/cgi-bin/carddisp.pl?gene=ZYG11B
ELOB	Elongin B	Protein Coding	32	GC16M006360	1.01354	https://www.genecards.org/cgi-bin/carddisp.pl?gene=ELOB
STIM1	Stromal Interaction Molecule 1	Protein Coding	48	GC11P003855	1.00559	https://www.genecards.org/cgi-bin/carddisp.pl?gene=STIM1
SURF4	Surfeit 4	Protein Coding	37	GC09M133361	1.00559	https://www.genecards.org/cgi-bin/carddisp.pl?gene=SURF4
PHB1	Prohibitin 1	Protein Coding	35	GC17M049406	1.00559	https://www.genecards.org/cgi-bin/carddisp.pl?gene=PHB1
SPINT2	Serine Peptidase Inhibitor, Kunitz Type 2	Protein Coding	43	GC19P038244	0.982489	https://www.genecards.org/cgi-bin/carddisp.pl?gene=SPINT2
TM9SF2	Transmembrane 9 Superfamily Member 2	Protein Coding	37	GC13P099446	0.982489	https://www.genecards.org/cgi-bin/carddisp.pl?gene=TM9SF2
TRIM25	Tripartite Motif Containing 25	Protein Coding	42	GC17M056836	0.948144	https://www.genecards.org/cgi-bin/carddisp.pl?gene=TRIM25
TMEM41B	Transmembrane Protein 41B	Protein Coding	33	GC11M009280	0.948144	https://www.genecards.org/cgi-bin/carddisp.pl?gene=TMEM41B
NUP214	Nucleoporin 214	Protein Coding	45	GC09P131125	0.947219	https://www.genecards.org/cgi-bin/carddisp.pl?gene=NUP214
PLOD2	Procollagen-Lysine,2-Oxoglutarate 5-Dioxygenase 2	Protein Coding	45	GC03M146069	0.947219	https://www.genecards.org/cgi-bin/carddisp.pl?gene=PLOD2
NIN	Ninein	Protein Coding	42	GC14M050719	0.947219	https://www.genecards.org/cgi-bin/carddisp.pl?gene=NIN
EIF4H	Eukaryotic Translation Initiation Factor 4H	Protein Coding	41	GC07P074174	0.947219	https://www.genecards.org/cgi-bin/carddisp.pl?gene=EIF4H
SIL1	SIL1 Nucleotide Exchange Factor	Protein Coding	40	GC05M138957	0.947219	https://www.genecards.org/cgi-bin/carddisp.pl?gene=SIL1
CEP250	Centrosomal Protein 250	Protein Coding	40	GC20P035455	0.947219	https://www.genecards.org/cgi-bin/carddisp.pl?gene=CEP250
CEP135	Centrosomal Protein 135	Protein Coding	38	GC04P055948	0.947219	https://www.genecards.org/cgi-bin/carddisp.pl?gene=CEP135
CNTRL	Centriolin	Protein Coding	37	GC09P121074	0.947219	https://www.genecards.org/cgi-bin/carddisp.pl?gene=CNTRL
ARL6IP6	ADP Ribosylation Factor Like GTPase 6 Interacting Protein 6	Protein Coding	34	GC02P152717	0.947219	https://www.genecards.org/cgi-bin/carddisp.pl?gene=ARL6IP6
CCDC86	Coiled-Coil Domain Containing 86	Protein Coding	33	GC11P060957	0.947219	https://www.genecards.org/cgi-bin/carddisp.pl?gene=CCDC86
RDX	Radixin	Protein Coding	48	GC11M109864	0.925496	https://www.genecards.org/cgi-bin/carddisp.pl?gene=RDX
IMPDH2	Inosine Monophosphate Dehydrogenase 2	Protein Coding	46	GC03M050872	0.925496	https://www.genecards.org/cgi-bin/carddisp.pl?gene=IMPDH2
RHOA	Ras Homolog Family Member A	Protein Coding	46	GC03M049359	0.925496	https://www.genecards.org/cgi-bin/carddisp.pl?gene=RHOA
NEK9	NIMA Related Kinase 9	Protein Coding	45	GC14M075079	0.925496	https://www.genecards.org/cgi-bin/carddisp.pl?gene=NEK9
ADAMTS1	ADAM Metallopeptidase With Thrombospondin Type 1 Motif 1	Protein Coding	45	GC21M026835	0.925496	https://www.genecards.org/cgi-bin/carddisp.pl?gene=ADAMTS1
TOR1A	Torsin Family 1 Member A	Protein Coding	45	GC09M129812	0.925496	https://www.genecards.org/cgi-bin/carddisp.pl?gene=TOR1A
ETFA	Electron Transfer Flavoprotein Subunit Alpha	Protein Coding	45	GC15M079552	0.925496	https://www.genecards.org/cgi-bin/carddisp.pl?gene=ETFA
MIB1	MIB E3 Ubiquitin Protein Ligase 1	Protein Coding	45	GC18P021704	0.925496	https://www.genecards.org/cgi-bin/carddisp.pl?gene=MIB1
RALA	RAS Like Proto-Oncogene A	Protein Coding	45	GC07P039622	0.925496	https://www.genecards.org/cgi-bin/carddisp.pl?gene=RALA
PPT1	Palmitoyl-Protein Thioesterase 1	Protein Coding	45	GC01M040072	0.925496	https://www.genecards.org/cgi-bin/carddisp.pl?gene=PPT1
GNB1	G Protein Subunit Beta 1	Protein Coding	44	GC01M001785	0.925496	https://www.genecards.org/cgi-bin/carddisp.pl?gene=GNB1
NGLY1	N-Glycanase 1	Protein Coding	44	GC03M025718	0.925496	https://www.genecards.org/cgi-bin/carddisp.pl?gene=NGLY1
MFGE8	Milk Fat Globule EGF And Factor V/VIII Domain Containing	Protein Coding	44	GC15M088898	0.925496	https://www.genecards.org/cgi-bin/carddisp.pl?gene=MFGE8
PMPCA	Peptidase, Mitochondrial Processing Subunit Alpha	Protein Coding	44	GC09P136410	0.925496	https://www.genecards.org/cgi-bin/carddisp.pl?gene=PMPCA
TLE1	TLE Family Member 1, Transcriptional Corepressor	Protein Coding	44	GC09M081583	0.925496	https://www.genecards.org/cgi-bin/carddisp.pl?gene=TLE1
ATP6V1A	ATPase H+ Transporting V1 Subunit A	Protein Coding	44	GC03P113747	0.925496	https://www.genecards.org/cgi-bin/carddisp.pl?gene=ATP6V1A
POFUT1	Protein O-Fucosyltransferase 1	Protein Coding	44	GC20P032207	0.925496	https://www.genecards.org/cgi-bin/carddisp.pl?gene=POFUT1
PKP2	Plakophilin 2	Protein Coding	44	GC12M032790	0.925496	https://www.genecards.org/cgi-bin/carddisp.pl?gene=PKP2
SLC27A2	Solute Carrier Family 27 Member 2	Protein Coding	44	GC15P050182	0.925496	https://www.genecards.org/cgi-bin/carddisp.pl?gene=SLC27A2
CENPF	Centromere Protein F	Protein Coding	43	GC01P214603	0.925496	https://www.genecards.org/cgi-bin/carddisp.pl?gene=CENPF
AASS	Aminoadipate-Semialdehyde Synthase	Protein Coding	43	GC07M122073	0.925496	https://www.genecards.org/cgi-bin/carddisp.pl?gene=AASS
PMPCB	Peptidase, Mitochondrial Processing Subunit Beta	Protein Coding	43	GC07P103297	0.925496	https://www.genecards.org/cgi-bin/carddisp.pl?gene=PMPCB
NPC2	NPC Intracellular Cholesterol Transporter 2	Protein Coding	42	GC14M074476	0.925496	https://www.genecards.org/cgi-bin/carddisp.pl?gene=NPC2
NARS2	Asparaginyl-TRNA Synthetase 2, Mitochondrial	Protein Coding	42	GC11M078435	0.925496	https://www.genecards.org/cgi-bin/carddisp.pl?gene=NARS2
HS2ST1	Heparan Sulfate 2-O-Sulfotransferase 1	Protein Coding	42	GC01P086914	0.925496	https://www.genecards.org/cgi-bin/carddisp.pl?gene=HS2ST1
MOGS	Mannosyl-Oligosaccharide Glucosidase	Protein Coding	42	GC02M074461	0.925496	https://www.genecards.org/cgi-bin/carddisp.pl?gene=MOGS
AGPS	Alkylglycerone Phosphate Synthase	Protein Coding	42	GC02P177392	0.925496	https://www.genecards.org/cgi-bin/carddisp.pl?gene=AGPS
PTGES2	Prostaglandin E Synthase 2	Protein Coding	42	GC09M128120	0.925496	https://www.genecards.org/cgi-bin/carddisp.pl?gene=PTGES2
TRMT1	TRNA Methyltransferase 1	Protein Coding	42	GC19M013104	0.925496	https://www.genecards.org/cgi-bin/carddisp.pl?gene=TRMT1
TLE3	TLE Family Member 3, Transcriptional Corepressor	Protein Coding	42	GC15M070047	0.925496	https://www.genecards.org/cgi-bin/carddisp.pl?gene=TLE3
SRP54	Signal Recognition Particle 54	Protein Coding	42	GC14P034981	0.925496	https://www.genecards.org/cgi-bin/carddisp.pl?gene=SRP54
GOLGA2	Golgin A2	Protein Coding	41	GC09M128255	0.925496	https://www.genecards.org/cgi-bin/carddisp.pl?gene=GOLGA2
PDE4DIP	Phosphodiesterase 4D Interacting Protein	Protein Coding	41	GC01P148808	0.925496	https://www.genecards.org/cgi-bin/carddisp.pl?gene=PDE4DIP
OS9	OS9 Endoplasmic Reticulum Lectin	Protein Coding	41	GC12P057693	0.925496	https://www.genecards.org/cgi-bin/carddisp.pl?gene=OS9
STC2	Stanniocalcin 2	Protein Coding	41	GC05M173314	0.925496	https://www.genecards.org/cgi-bin/carddisp.pl?gene=STC2
RAB10	RAB10, Member RAS Oncogene Family	Protein Coding	41	GC02P026033	0.925496	https://www.genecards.org/cgi-bin/carddisp.pl?gene=RAB10
PCSK6	Proprotein Convertase Subtilisin/Kexin Type 6	Protein Coding	41	GC15M114818	0.925496	https://www.genecards.org/cgi-bin/carddisp.pl?gene=PCSK6
NDUFAF2	NADH:Ubiquinone Oxidoreductase Complex Assembly Factor 2	Protein Coding	40	GC05P060945	0.925496	https://www.genecards.org/cgi-bin/carddisp.pl?gene=NDUFAF2
ACSL3	Acyl-CoA Synthetase Long Chain Family Member 3	Protein Coding	40	GC02P222860	0.925496	https://www.genecards.org/cgi-bin/carddisp.pl?gene=ACSL3
TOR1AIP1	Torsin 1A Interacting Protein 1	Protein Coding	40	GC01P179882	0.925496	https://www.genecards.org/cgi-bin/carddisp.pl?gene=TOR1AIP1
ALG11	ALG11 Alpha-1,2-Mannosyltransferase	Protein Coding	40	GC13P052012	0.925496	https://www.genecards.org/cgi-bin/carddisp.pl?gene=ALG11
NUP210	Nucleoporin 210	Protein Coding	40	GC03M019699	0.925496	https://www.genecards.org/cgi-bin/carddisp.pl?gene=NUP210
RAB5C	RAB5C, Member RAS Oncogene Family	Protein Coding	40	GC17M042124	0.925496	https://www.genecards.org/cgi-bin/carddisp.pl?gene=RAB5C
GRPEL1	GrpE Like 1, Mitochondrial	Protein Coding	39	GC04M007060	0.925496	https://www.genecards.org/cgi-bin/carddisp.pl?gene=GRPEL1
TUBGCP2	Tubulin Gamma Complex Associated Protein 2	Protein Coding	39	GC10M133278	0.925496	https://www.genecards.org/cgi-bin/carddisp.pl?gene=TUBGCP2
RAB18	RAB18, Member RAS Oncogene Family	Protein Coding	39	GC10P027504	0.925496	https://www.genecards.org/cgi-bin/carddisp.pl?gene=RAB18
UPF1	UPF1 RNA Helicase And ATPase	Protein Coding	39	GC19P018831	0.925496	https://www.genecards.org/cgi-bin/carddisp.pl?gene=UPF1
RBM28	RNA Binding Motif Protein 28	Protein Coding	38	GC07M128381	0.925496	https://www.genecards.org/cgi-bin/carddisp.pl?gene=RBM28
TIMM8B	Translocase Of Inner Mitochondrial Membrane 8 Homolog B	Protein Coding	38	GC11M112084	0.925496	https://www.genecards.org/cgi-bin/carddisp.pl?gene=TIMM8B
SUN2	Sad1 And UNC84 Domain Containing 2	Protein Coding	38	GC22M055082	0.925496	https://www.genecards.org/cgi-bin/carddisp.pl?gene=SUN2
SLC30A7	Solute Carrier Family 30 Member 7	Protein Coding	38	GC01P100896	0.925496	https://www.genecards.org/cgi-bin/carddisp.pl?gene=SLC30A7
GCC2	GRIP And Coiled-Coil Domain Containing 2	Protein Coding	37	GC02P108432	0.925496	https://www.genecards.org/cgi-bin/carddisp.pl?gene=GCC2
GOLGA7	Golgin A7	Protein Coding	37	GC08P041467	0.925496	https://www.genecards.org/cgi-bin/carddisp.pl?gene=GOLGA7
MTCH1	Mitochondrial Carrier 1	Protein Coding	37	GC06M061450	0.925496	https://www.genecards.org/cgi-bin/carddisp.pl?gene=MTCH1
SDF2	Stromal Cell Derived Factor 2	Protein Coding	37	GC17M033774	0.925496	https://www.genecards.org/cgi-bin/carddisp.pl?gene=SDF2
CHPF	Chondroitin Polymerizing Factor	Protein Coding	37	GC02M219538	0.925496	https://www.genecards.org/cgi-bin/carddisp.pl?gene=CHPF
ATP13A3	ATPase 13A3	Protein Coding	37	GC03M194402	0.925496	https://www.genecards.org/cgi-bin/carddisp.pl?gene=ATP13A3
PPIL3	Peptidylprolyl Isomerase Like 3	Protein Coding	37	GC02M200870	0.925496	https://www.genecards.org/cgi-bin/carddisp.pl?gene=PPIL3
COLGALT1	Collagen Beta(1-O)Galactosyltransferase 1	Protein Coding	37	GC19P017555	0.925496	https://www.genecards.org/cgi-bin/carddisp.pl?gene=COLGALT1
EMC1	ER Membrane Protein Complex Subunit 1	Protein Coding	36	GC01M019215	0.925496	https://www.genecards.org/cgi-bin/carddisp.pl?gene=EMC1
INTS4	Integrator Complex Subunit 4	Protein Coding	36	GC11M085124	0.925496	https://www.genecards.org/cgi-bin/carddisp.pl?gene=INTS4
NUP54	Nucleoporin 54	Protein Coding	36	GC04M076114	0.925496	https://www.genecards.org/cgi-bin/carddisp.pl?gene=NUP54
SCCPDH	Saccharopine Dehydrogenase (Putative)	Protein Coding	36	GC01P246724	0.925496	https://www.genecards.org/cgi-bin/carddisp.pl?gene=SCCPDH
UBAP2L	Ubiquitin Associated Protein 2 Like	Protein Coding	36	GC01P154219	0.925496	https://www.genecards.org/cgi-bin/carddisp.pl?gene=UBAP2L
ZDHHC5	Zinc Finger DHHC-Type Palmitoyltransferase 5	Protein Coding	36	GC11P057670	0.925496	https://www.genecards.org/cgi-bin/carddisp.pl?gene=ZDHHC5
GRIPAP1	GRIP1 Associated Protein 1	Protein Coding	35	GC0XM048973	0.925496	https://www.genecards.org/cgi-bin/carddisp.pl?gene=GRIPAP1
TIMM10B	Translocase Of Inner Mitochondrial Membrane 10B	Protein Coding	35	GC11P006482	0.925496	https://www.genecards.org/cgi-bin/carddisp.pl?gene=TIMM10B
ZNF503	Zinc Finger Protein 503	Protein Coding	35	GC10M075280	0.925496	https://www.genecards.org/cgi-bin/carddisp.pl?gene=ZNF503
FKBP15	FKBP Prolyl Isomerase Family Member 15	Protein Coding	34	GC09M113161	0.925496	https://www.genecards.org/cgi-bin/carddisp.pl?gene=FKBP15
FAM162A	Family With Sequence Similarity 162 Member A	Protein Coding	34	GC03P122384	0.925496	https://www.genecards.org/cgi-bin/carddisp.pl?gene=FAM162A
RRP9	Ribosomal RNA Processing 9, U3 Small Nucleolar RNA Binding Protein	Protein Coding	34	GC03M051943	0.925496	https://www.genecards.org/cgi-bin/carddisp.pl?gene=RRP9
LARP4B	La Ribonucleoprotein 4B	Protein Coding	33	GC10M000806	0.925496	https://www.genecards.org/cgi-bin/carddisp.pl?gene=LARP4B
ERO1B	Endoplasmic Reticulum Oxidoreductase 1 Beta	Protein Coding	33	GC01M236216	0.925496	https://www.genecards.org/cgi-bin/carddisp.pl?gene=ERO1B
FAM98A	Family With Sequence Similarity 98 Member A	Protein Coding	33	GC02M033532	0.925496	https://www.genecards.org/cgi-bin/carddisp.pl?gene=FAM98A
PRRC2B	Proline Rich Coiled-Coil 2B	Protein Coding	33	GC09P131373	0.925496	https://www.genecards.org/cgi-bin/carddisp.pl?gene=PRRC2B
UBAP2	Ubiquitin Associated Protein 2	Protein Coding	33	GC09M033921	0.925496	https://www.genecards.org/cgi-bin/carddisp.pl?gene=UBAP2
SELENOS	Selenoprotein S	Protein Coding	30	GC15M114819	0.925496	https://www.genecards.org/cgi-bin/carddisp.pl?gene=SELENOS
ATP5MG	ATP Synthase Membrane Subunit G	Protein Coding	30	GC11P118403	0.925496	https://www.genecards.org/cgi-bin/carddisp.pl?gene=ATP5MG
WASHC4	WASH Complex Subunit 4	Protein Coding	29	GC12P105108	0.925496	https://www.genecards.org/cgi-bin/carddisp.pl?gene=WASHC4
MTARC1	Mitochondrial Amidoxime Reducing Component 1	Protein Coding	28	GC01P220788	0.925496	https://www.genecards.org/cgi-bin/carddisp.pl?gene=MTARC1
NUP58	Nucleoporin 58	Protein Coding	28	GC13P025305	0.925496	https://www.genecards.org/cgi-bin/carddisp.pl?gene=NUP58
POGLUT3	Protein O-Glucosyltransferase 3	Protein Coding	25	GC11M108473	0.925496	https://www.genecards.org/cgi-bin/carddisp.pl?gene=POGLUT3
KREMEN1	Kringle Containing Transmembrane Protein 1	Protein Coding	44	GC22P029073	0.909161	https://www.genecards.org/cgi-bin/carddisp.pl?gene=KREMEN1
IFITM2	Interferon Induced Transmembrane Protein 2	Protein Coding	37	GC11P000300	0.909161	https://www.genecards.org/cgi-bin/carddisp.pl?gene=IFITM2
ALDH7A1	Aldehyde Dehydrogenase 7 Family Member A1	Protein Coding	47	GC05M126541	0.901153	https://www.genecards.org/cgi-bin/carddisp.pl?gene=ALDH7A1
GALNT2	Polypeptide N-Acetylgalactosaminyltransferase 2	Protein Coding	46	GC01P230057	0.901153	https://www.genecards.org/cgi-bin/carddisp.pl?gene=GALNT2
PLOD1	Procollagen-Lysine,2-Oxoglutarate 5-Dioxygenase 1	Protein Coding	43	GC01P011934	0.901153	https://www.genecards.org/cgi-bin/carddisp.pl?gene=PLOD1
SEL1L	SEL1L Adaptor Subunit Of ERAD E3 Ubiquitin Ligase	Protein Coding	42	GC14M081471	0.901153	https://www.genecards.org/cgi-bin/carddisp.pl?gene=SEL1L
TOM1	Target Of Myb1 Membrane Trafficking Protein	Protein Coding	42	GC22P035299	0.901153	https://www.genecards.org/cgi-bin/carddisp.pl?gene=TOM1
TMEM43	Transmembrane Protein 43	Protein Coding	41	GC03P014124	0.901153	https://www.genecards.org/cgi-bin/carddisp.pl?gene=TMEM43
PIBF1	Progesterone Immunomodulatory Binding Factor 1	Protein Coding	41	GC13P072782	0.901153	https://www.genecards.org/cgi-bin/carddisp.pl?gene=PIBF1
FUCA2	Alpha-L-Fucosidase 2	Protein Coding	40	GC06M143494	0.901153	https://www.genecards.org/cgi-bin/carddisp.pl?gene=FUCA2
PDIA4	Protein Disulfide Isomerase Family A Member 4	Protein Coding	40	GC07M149003	0.901153	https://www.genecards.org/cgi-bin/carddisp.pl?gene=PDIA4
TES	Testin LIM Domain Protein	Protein Coding	40	GC07P116210	0.901153	https://www.genecards.org/cgi-bin/carddisp.pl?gene=TES
SUMF2	Sulfatase Modifying Factor 2	Protein Coding	39	GC07P056491	0.901153	https://www.genecards.org/cgi-bin/carddisp.pl?gene=SUMF2
FXR2	FMR1 Autosomal Homolog 2	Protein Coding	38	GC17M007657	0.901153	https://www.genecards.org/cgi-bin/carddisp.pl?gene=FXR2
IPO11	Importin 11	Protein Coding	38	GC05P062403	0.901153	https://www.genecards.org/cgi-bin/carddisp.pl?gene=IPO11
MYO18A	Myosin XVIIIA	Protein Coding	38	GC17M033780	0.901153	https://www.genecards.org/cgi-bin/carddisp.pl?gene=MYO18A
UGGT1	UDP-Glucose Glycoprotein Glucosyltransferase 1	Protein Coding	38	GC02P128091	0.901153	https://www.genecards.org/cgi-bin/carddisp.pl?gene=UGGT1
CCDC22	Coiled-Coil Domain Containing 22	Protein Coding	38	GC0XP050342	0.901153	https://www.genecards.org/cgi-bin/carddisp.pl?gene=CCDC22
LMAN2L	Lectin, Mannose Binding 2 Like	Protein Coding	38	GC02M097775	0.901153	https://www.genecards.org/cgi-bin/carddisp.pl?gene=LMAN2L
ZFR	Zinc Finger RNA Binding Protein	Protein Coding	38	GC05M032390	0.901153	https://www.genecards.org/cgi-bin/carddisp.pl?gene=ZFR
URB2	URB2 Ribosome Biogenesis Homolog	Protein Coding	34	GC01P229626	0.901153	https://www.genecards.org/cgi-bin/carddisp.pl?gene=URB2
ERO1A	Endoplasmic Reticulum Oxidoreductase 1 Alpha	Protein Coding	34	GC14M052640	0.901153	https://www.genecards.org/cgi-bin/carddisp.pl?gene=ERO1A
CEP131	Centrosomal Protein 131	Protein Coding	33	GC17M081189	0.901153	https://www.genecards.org/cgi-bin/carddisp.pl?gene=CEP131
NUP62	Nucleoporin 62	Protein Coding	44	GC19M049906	0.894446	https://www.genecards.org/cgi-bin/carddisp.pl?gene=NUP62
HAVCR1	Hepatitis A Virus Cellular Receptor 1	Protein Coding	41	GC05M157028	0.894446	https://www.genecards.org/cgi-bin/carddisp.pl?gene=HAVCR1
GATA4	GATA Binding Protein 4	Protein Coding	48	GC08P011676	0.891878	https://www.genecards.org/cgi-bin/carddisp.pl?gene=GATA4
ABCA3	ATP Binding Cassette Subfamily A Member 3	Protein Coding	48	GC16M002275	0.891878	https://www.genecards.org/cgi-bin/carddisp.pl?gene=ABCA3
CXCR2	C-X-C Motif Chemokine Receptor 2	Protein Coding	48	GC02P218125	0.891878	https://www.genecards.org/cgi-bin/carddisp.pl?gene=CXCR2
MUSK	Muscle Associated Receptor Tyrosine Kinase	Protein Coding	47	GC09P110668	0.891878	https://www.genecards.org/cgi-bin/carddisp.pl?gene=MUSK
CSF2RB	Colony Stimulating Factor 2 Receptor Subunit Beta	Protein Coding	47	GC22P036913	0.891878	https://www.genecards.org/cgi-bin/carddisp.pl?gene=CSF2RB
IRF1	Interferon Regulatory Factor 1	Protein Coding	46	GC05M132440	0.891878	https://www.genecards.org/cgi-bin/carddisp.pl?gene=IRF1
CD46	CD46 Molecule	Protein Coding	46	GC01P207752	0.891878	https://www.genecards.org/cgi-bin/carddisp.pl?gene=CD46
STAT2	Signal Transducer And Activator Of Transcription 2	Protein Coding	46	GC12M056341	0.891878	https://www.genecards.org/cgi-bin/carddisp.pl?gene=STAT2
TNFRSF13B	TNF Receptor Superfamily Member 13B	Protein Coding	46	GC17M016929	0.891878	https://www.genecards.org/cgi-bin/carddisp.pl?gene=TNFRSF13B
TLR5	Toll Like Receptor 5	Protein Coding	46	GC01M223643	0.891878	https://www.genecards.org/cgi-bin/carddisp.pl?gene=TLR5
EIF4G1	Eukaryotic Translation Initiation Factor 4 Gamma 1	Protein Coding	46	GC03P184314	0.891878	https://www.genecards.org/cgi-bin/carddisp.pl?gene=EIF4G1
TLR1	Toll Like Receptor 1	Protein Coding	46	GC04M038793	0.891878	https://www.genecards.org/cgi-bin/carddisp.pl?gene=TLR1
TTN	Titin	Protein Coding	46	GC02M178525	0.891878	https://www.genecards.org/cgi-bin/carddisp.pl?gene=TTN
NKX2-1	NK2 Homeobox 1	Protein Coding	45	GC14M036516	0.891878	https://www.genecards.org/cgi-bin/carddisp.pl?gene=NKX2-1
PDE4A	Phosphodiesterase 4A	Protein Coding	45	GC19P010416	0.891878	https://www.genecards.org/cgi-bin/carddisp.pl?gene=PDE4A
THBD	Thrombomodulin	Protein Coding	45	GC20M023026	0.891878	https://www.genecards.org/cgi-bin/carddisp.pl?gene=THBD
LBP	Lipopolysaccharide Binding Protein	Protein Coding	44	GC20P038346	0.891878	https://www.genecards.org/cgi-bin/carddisp.pl?gene=LBP
CSF2RA	Colony Stimulating Factor 2 Receptor Subunit Alpha	Protein Coding	44	GC0XP001571	0.891878	https://www.genecards.org/cgi-bin/carddisp.pl?gene=CSF2RA
MECP2	Methyl-CpG Binding Protein 2	Protein Coding	44	GC0XM154021	0.891878	https://www.genecards.org/cgi-bin/carddisp.pl?gene=MECP2
PDE4B	Phosphodiesterase 4B	Protein Coding	44	GC01P065792	0.891878	https://www.genecards.org/cgi-bin/carddisp.pl?gene=PDE4B
CXADR	CXADR Ig-Like Cell Adhesion Molecule	Protein Coding	43	GC21P017513	0.891878	https://www.genecards.org/cgi-bin/carddisp.pl?gene=CXADR
MYL1	Myosin Light Chain 1	Protein Coding	42	GC02M210290	0.891878	https://www.genecards.org/cgi-bin/carddisp.pl?gene=MYL1
MUC5B	Mucin 5B, Oligomeric Mucus/Gel-Forming	Protein Coding	42	GC11P001583	0.891878	https://www.genecards.org/cgi-bin/carddisp.pl?gene=MUC5B
MEGF10	Multiple EGF Like Domains 10	Protein Coding	42	GC05P127230	0.891878	https://www.genecards.org/cgi-bin/carddisp.pl?gene=MEGF10
KIR3DL1	Killer Cell Immunoglobulin Like Receptor, Three Ig Domains And Long Cytoplasmic Tail 1	Protein Coding	41	GC19P062551	0.891878	https://www.genecards.org/cgi-bin/carddisp.pl?gene=KIR3DL1
NFU1	NFU1 Iron-Sulfur Cluster Scaffold	Protein Coding	41	GC02M069395	0.891878	https://www.genecards.org/cgi-bin/carddisp.pl?gene=NFU1
MYPN	Myopalladin	Protein Coding	41	GC10P068106	0.891878	https://www.genecards.org/cgi-bin/carddisp.pl?gene=MYPN
MX1	MX Dynamin Like GTPase 1	Protein Coding	41	GC21P041420	0.891878	https://www.genecards.org/cgi-bin/carddisp.pl?gene=MX1
TRIM5	Tripartite Motif Containing 5	Protein Coding	41	GC11M006262	0.891878	https://www.genecards.org/cgi-bin/carddisp.pl?gene=TRIM5
TRIM63	Tripartite Motif Containing 63	Protein Coding	41	GC01M026062	0.891878	https://www.genecards.org/cgi-bin/carddisp.pl?gene=TRIM63
LTA	Lymphotoxin Alpha	Protein Coding	41	GC06P076862	0.891878	https://www.genecards.org/cgi-bin/carddisp.pl?gene=LTA
CD84	CD84 Molecule	Protein Coding	41	GC01M160541	0.891878	https://www.genecards.org/cgi-bin/carddisp.pl?gene=CD84
KLRK1	Killer Cell Lectin Like Receptor K1	Protein Coding	40	GC12M019788	0.891878	https://www.genecards.org/cgi-bin/carddisp.pl?gene=KLRK1
GLE1	GLE1 RNA Export Mediator	Protein Coding	40	GC09P128504	0.891878	https://www.genecards.org/cgi-bin/carddisp.pl?gene=GLE1
HCRT	Hypocretin Neuropeptide Precursor	Protein Coding	40	GC17M042185	0.891878	https://www.genecards.org/cgi-bin/carddisp.pl?gene=HCRT
IL22RA2	Interleukin 22 Receptor Subunit Alpha 2	Protein Coding	40	GC06M137143	0.891878	https://www.genecards.org/cgi-bin/carddisp.pl?gene=IL22RA2
ISG20	Interferon Stimulated Exonuclease Gene 20	Protein Coding	40	GC15P088635	0.891878	https://www.genecards.org/cgi-bin/carddisp.pl?gene=ISG20
IVNS1ABP	Influenza Virus NS1A Binding Protein	Protein Coding	40	GC01M185306	0.891878	https://www.genecards.org/cgi-bin/carddisp.pl?gene=IVNS1ABP
SERPINB1	Serpin Family B Member 1	Protein Coding	40	GC06M002833	0.891878	https://www.genecards.org/cgi-bin/carddisp.pl?gene=SERPINB1
SP100	SP100 Nuclear Antigen	Protein Coding	40	GC02P230415	0.891878	https://www.genecards.org/cgi-bin/carddisp.pl?gene=SP100
SLPI	Secretory Leukocyte Peptidase Inhibitor	Protein Coding	40	GC20M045252	0.891878	https://www.genecards.org/cgi-bin/carddisp.pl?gene=SLPI
SLAMF1	Signaling Lymphocytic Activation Molecule Family Member 1	Protein Coding	40	GC01M160608	0.891878	https://www.genecards.org/cgi-bin/carddisp.pl?gene=SLAMF1
SERPINA7	Serpin Family A Member 7	Protein Coding	40	GC0XM106032	0.891878	https://www.genecards.org/cgi-bin/carddisp.pl?gene=SERPINA7
NCR2	Natural Cytotoxicity Triggering Receptor 2	Protein Coding	39	GC06P077045	0.891878	https://www.genecards.org/cgi-bin/carddisp.pl?gene=NCR2
SLC52A3	Solute Carrier Family 52 Member 3	Protein Coding	38	GC20M000741	0.891878	https://www.genecards.org/cgi-bin/carddisp.pl?gene=SLC52A3
BOLA3	BolA Family Member 3	Protein Coding	38	GC02M074136	0.891878	https://www.genecards.org/cgi-bin/carddisp.pl?gene=BOLA3
LMOD3	Leiomodin 3	Protein Coding	38	GC03M069156	0.891878	https://www.genecards.org/cgi-bin/carddisp.pl?gene=LMOD3
IFNA21	Interferon Alpha 21	Protein Coding	37	GC09M021165	0.891878	https://www.genecards.org/cgi-bin/carddisp.pl?gene=IFNA21
IFNA6	Interferon Alpha 6	Protein Coding	37	GC09M021349	0.891878	https://www.genecards.org/cgi-bin/carddisp.pl?gene=IFNA6
NCR1	Natural Cytotoxicity Triggering Receptor 1	Protein Coding	37	GC19P054906	0.891878	https://www.genecards.org/cgi-bin/carddisp.pl?gene=NCR1
ACKR1	Atypical Chemokine Receptor 1 (Duffy Blood Group)	Protein Coding	37	GC01P159203	0.891878	https://www.genecards.org/cgi-bin/carddisp.pl?gene=ACKR1
HYDIN	HYDIN Axonemal Central Pair Apparatus Protein	Protein Coding	37	GC16M070905	0.891878	https://www.genecards.org/cgi-bin/carddisp.pl?gene=HYDIN
CCL22	C-C Motif Chemokine Ligand 22	Protein Coding	37	GC16P057359	0.891878	https://www.genecards.org/cgi-bin/carddisp.pl?gene=CCL22
KLHL40	Kelch Like Family Member 40	Protein Coding	36	GC03P042685	0.891878	https://www.genecards.org/cgi-bin/carddisp.pl?gene=KLHL40
IBA57	Iron-Sulfur Cluster Assembly Factor IBA57	Protein Coding	35	GC01P228165	0.891878	https://www.genecards.org/cgi-bin/carddisp.pl?gene=IBA57
IFNA4	Interferon Alpha 4	Protein Coding	34	GC09M021186	0.891878	https://www.genecards.org/cgi-bin/carddisp.pl?gene=IFNA4
IFI44L	Interferon Induced Protein 44 Like	Protein Coding	34	GC01P078619	0.891878	https://www.genecards.org/cgi-bin/carddisp.pl?gene=IFI44L
SELENON	Selenoprotein N	Protein Coding	33	GC01P025800	0.891878	https://www.genecards.org/cgi-bin/carddisp.pl?gene=SELENON
MIR122	MicroRNA 122	RNA Gene	22	GC18P058451	0.891878	https://www.genecards.org/cgi-bin/carddisp.pl?gene=MIR122
TTN-AS1	TTN Antisense RNA 1	RNA Gene	17	GC02P178521	0.891878	https://www.genecards.org/cgi-bin/carddisp.pl?gene=TTN-AS1
LINC02258	Long Intergenic Non-Protein Coding RNA 2258	RNA Gene	11	GC12P087796	0.891878	https://www.genecards.org/cgi-bin/carddisp.pl?gene=LINC02258
SKAP1-AS1	SKAP1 Antisense RNA 1	RNA Gene	10	GC17P051078	0.891878	https://www.genecards.org/cgi-bin/carddisp.pl?gene=SKAP1-AS1
HMOX2	Heme Oxygenase 2	Protein Coding	46	GC16P004474	0.876191	https://www.genecards.org/cgi-bin/carddisp.pl?gene=HMOX2
PRKCSH	Protein Kinase C Substrate 80K-H	Protein Coding	44	GC19P011435	0.876191	https://www.genecards.org/cgi-bin/carddisp.pl?gene=PRKCSH
CPD	Carboxypeptidase D	Protein Coding	43	GC17P030378	0.876191	https://www.genecards.org/cgi-bin/carddisp.pl?gene=CPD
[truncated: 2,601 more rows]

## Sheet: XFBD
SLC6A4
ABCB1
CYP2D6
IGHE
IGES
ENPP3
PCSK7
PTGDR2
TCF20
SOD1
FGFR2
FGF2
RNASE3
DSPP
CASP8
BCL2
IL6
VEGFA
AIFM1
CASP3
CAT
AKT1
MAPK1
MMP9
DHFR
CDK4
TXN
MDM2
AR
ABCG2
SP1
BIRC5
THBS1
POR
PLG
BSG
SOAT1
STAT3
MALAT1
IKBKB
ESR1
JAK2
PTGS2
TP53
FBN1
TGFBR2
FH
IL1B
TGFB3
IFIH1
LOX
IL1A
SMAD2
SPP1
FGFR1
MMP2
TGFB1
NGF
SMAD4
IL13
NFKBIA
SMAD3
CALCA
NOTCH1
BCL2L1
ALB
TNFSF11
NF1
JUN
TNF
BAX
CTNNB1
BMP2
FMR1
SOX9
GATA3
RUNX2
PAX5
TNFRSF11B
IL7
RB1
TNFRSF11A
CXCL8
CCL2
ELP1
PRKG1
PTCH1
CFLAR
TGFA
KCNJ2
MAP2K1
PAX9
NTRK1
JAG1
CHRDL1
TNFRSF1A
GLUL
GLI3
IL5
LTF
CSF3
HSPG2
SPARC
NOS2
CCND1
CD79A
CD40
EBF2
BDNF
PIK3CD
TUBB3
ERCC6
HIF1A
PTPN11
TIMP1
IGF1R
IL1RN
MMP1
DST
CSF2
CLP1
NOTCH2
PGM3
IL10
IL2
CD68
SLC22A2
CCL5
PIGN
PTPRC
NFE2L2
SKI
ATM
BCL6
DNMT3A
LMNA
PKD1
NFKB1
NF2
MIR140
FAS
CDKN2A
IL3
FGFR3
BRAF
CCL11
TNFRSF1B
MMP3
PCNA
MYC
XDH
IL4
MCL1
CHUK
GZMB
HSPA8
KRT19
FOS
BIRC3
PCGF2
DDX6
MUC1
IL15
S100B
PPARG
ZMIZ1
EGFR
CCR4
BMP6
IL17A
AGO2
KDM4B
IFNG
CD36
ENG
HMOX1
CASP9
PARP1
SH2D1A
ACE
CCL4
RAF1
NRP1
IVL
CXCR3
ARX
LMNB1
HSPA4
IL2RA
NODAL
CREB1
IRF4
ALK
KCNA2
IGF1
TCF4
ATF3
NONO
MMP8
MTOR
COMT
CXCL9
VDR
NOS1
MEF2C
FASLG
PKD2
SF3B4
CYCS
MAPK14
SEMA3A
HSPB1
TSC2
URI1
ERCC1
AHR
SDHB
APOB
MIR155
DDX3X
DNAH8
TGIF1
EZH2
MAP3K7
HNRNPK
TUBB
PRL
TIA1
CSF1
ANXA5
CDKN1B
CYP2C9
CD99
ARID2
MAPK3
TOE1
CCNA2
XIAP
SOD2
KITLG
ERCC2
CCL3
GSR
ADA
NTF3
TLR3
COL14A1
KIT
MAPT
NES
SERPINE1
SLC6A2
SLC2A1
RARB
SRC
ADRB2
RPS27A
CRP
CHD2
EGF
BID
HDAC1
EBF3
MT-CO1
G6PD
GLI1
TIMP2
MTHFR
CYP3A4
GAL
CCND3
ERBB2
TMCO1
ICAM1
ERCC5
TERC
IGFBP3
CDKN1A
CCND2
NGFR
RAG1
IL18
KDM4C
BAK1
SCN5A
MMP14
ACP1
ODC1
IGF2
IFNA1
DKC1
GSTP1
SST
SYP
BNIP3
ICOSLG
GABBR1
CCL19
PDGFRA
TNFSF10
MAPK10
BMP4
MAPK8
CD47
EDN1
CTLA4
MT-CO2
MMP13
NPM1
LDLR
CDH1
SLC16A1
USP7
STX1A
SOX6
APP
PRDM1
CFTR
KRAS
STAT5A
EGR1
TERT
WT1
LIF
ALOX15
APOE
BGLAP
CDKN3
DDIT3
RING1
TRAF6
LGALS1
PKM
INS
HPRT1
KDR
CCL7
DEAF1
CYP1A2
NBN
DES
POLE
SMARCAL1
PPP2R5D
CCR6
PVT1
ISL1
ESR2
TNXB
GOT2
CD44
VIM
CCR5
CCNB1
TCF7L2
GFAP
ACHE
FRAXA
DCN
CBS
PVALB
MIF
PTEN
CDK2
APC
SMC1A
DICER1
LRP2
BCL2L11
NR3C1
RPL36A-HNRNPH2
BCL2A1
ACTC1
CCR3
HRAS
NPPA
LRIG1
SNRPN
TGM3
KCNQ1
DFFB
SYNCRIP
AGTR2
IL1R1
FCER2
BRCA1
POP1
NR4A2
CDKN2C
SMARCA4
CA2
CD4
EBF1
HGF
CD274
TFE3
POLR2F
HNRNPH2
BCAS3
CETP
FADD
GSTM1
CTBP1
SYK
TLR4
ALPL
GLUD1
BIRC2
TRADD
CYBB
PIK3CA
HDAC9
PIK3R1
ERBB3
GBA
ACKR2
COL4A5
TUBA1B
CD40LG
CDKN1C
PRDX3
PRKCD
FDFT1
TUBB2A
IFI27
NLRP3
PTK2B
PLAU
MYCN
IL6R
CRAT
OCRL
SMARCA2
BMI1
PIK3CG
HELLS
ANPEP
CYP2E1
MSX2
HBB
TRB
PTPN1
NRAS
ENO2
S100A1
MLXIPL
TACR1
CNGB1
MTR
STAT1
RANBP1
CNR1
ATN1
APEX1
HSP90AA1
NEXMIF
LONP1
PRLR
ABCC1
H6PD
ITGB1
TERF2
MAGEA1
SPOP
HK2
TRIM37
NRP2
PDE4D
CYP2A6
SLC2A3
GSK3B
MYB
MMP12
PTK2
PSEN2
CTSC
CCNH
TKT
BAD
SHBG
PSEN1
PTHLH
EED
BRD4
EWSR1
JCHAIN
DDB1
MEIS2
AKR1A1
AOC1
CYP20A1
GATA1
TNFRSF10B
SMARCC2
GADD45A
DDR2
LARP7
UPF3B
S100A12
RUNX1
TCF7
H2BC21
CLCN5
PHYH
CASP7
CKS1B
SOX2
CRYM
PGR
PEX14
IFT88
CEP290
IDH2
MCM2
CYB5R3
HLA-DQA1
CHEK2
POU3F4
CYP1A1
IAPP
MME
F2
FOXP1
CD58
DMD
USP9X
RAPSN
CA9
TLR2
CNTF
NR1H2
CDK1
NQO1
IGFBP5
CALR
NLRP12
ANK1
MAP3K1
DIABLO
HLA-DRB1
LACTB
HBA2
STAT5B
SNCA
TG
SIRT1
NPPB
CYP19A1
IGFBP1
CDCA7
APAF1
SLC3A1
CDC25C
CD59
SMN1
ARNT
PML
POMC
MET
FMOD
UBE2E3
CXCL12
TLR7
SLC2A4
MPO
CADM1
TBL2
JAK3
HNF4A
PHKA2
USP2
IGFBP2
CFL1
DLD
COL18A1
SLC5A5
CLCN4
CACNA1B
SRD5A1
MTRR
TXN2
RREB1
TXNL4A
POLR1C
MEFV
CYP2C19
STXBP1
KAT5
PITX1
UBE2A
ADAM10
RBX1
SERPINC1
GTF2I
VPS37D
AAGAB
A2M
CCL21
GLA
OSM
IFT57
CASP1
F3
LYN
LAG3
CCNK
LEF1
C4A
SKP1
PRPH
APOA1
P4HB
RAC1
DHPS
SMN2
CDKN2B-AS1
PLAT
RUNX3
EPO
XK
TOX3
HDAC2
PRF1
FTO
ITK
NEFM
EIF3H
PDE5A
GDF15
HLA-B
LRRFIP1
FYN
EEF1A1
ALDH1A1
PRPF8
TBX21
GPT
AKAP9
LITAF
TNFSF13B
LGALS3
POLG
KHSRP
ADH1B
PCMTD1
KYAT3
MRTFA
ALDH9A1
LPL
PRPF6
ACTA1
BMP1
SERPINA3
IKBKG
LSM2
CYBA
GNAI3
AP2M1
PRPF4
ACVRL1
MYH7
KLF4
B4GALNT1
PDIA2
TBRG1
DHX38
LCK
IFNA2
CNGA1
CTNNA1
PDP1
RYR1
HBA1
SNRNP200
PRKCB
PLXNB1
H2AX
OVOL1
LEP
RPE65
AP4B1
RBM10
ZNF423
RSRC1
GNAI1
IDH1
CD79B
RAN
BSCL2
TLR9
KLK3
CTNND1
HMGB1
HDAC6
PMP2
YWHAE
PLA2G4A
ATF4
USF1
CDK20
PIN1
NT5E
DLX2
DLX1
FOXO1
SRSF2
MLH1
CD28
DNM2
DRD2
DPP4
HDAC3
CHDH
E2F1
NR5A1
KCNJ6
ATF1
CTSG
ESRRB
ATP1A3
VCP
PXN
KIF1B
NAMPT
CST3
STMN1
RBP4
MCM6
GATA2
CRHR1
NME1
LOC110806262
B2M
PTTG1
LCAT
RXRA
IGF2BP3
WWTR1
RAB6A
CDH3
RELA
MAL
CLU
IL6ST
ZMPSTE24
ARG1
RNPS1
TARDBP
APOH
APOA4
F13A1
S100A6
SETD2
TFF1
TOP2A
CUL1
NOD1
PPIA
SLC25A21
PRKCH
FES
DFFA
CCR8
CDK6
SNRPA
ATF2
MGAM
TGM1
SNRNP70
NEB
COL17A1
SEMA3C
QKI
PPARGC1A
ERCC3
OXT
TBL1X
HLA-A
AP1G1
MT2A
PAX6
PTPN3
SRY
PTPA
BCHE
MKI67
MYO6
THOC6
ATR
MANF
COPB2
NCOR1
RGS3
DRD1
TRIM28
RBMX
IFNB1
WDR82
EFTUD2
XPA
SNAP23
AP2S1
LAMA2
SGCB
TMPO
RPLP0
RBM15
SAP18
ATP1A2
NCOA3
APOC3
APOC2
ABHD12
ICAM5
OPTN
CD14
VDAC1
SBDS
CTSB
PRKCG
ERCC4
PAX2
KLK4
TNFRSF25
EIF3F
CD1A
SERPINA12
APOBEC1
RHBDD3
UBR1
CYP27B1
CUL3
SUV39H1
SNRPE
DEDD
PPP2CB
FCGR3A
CDC73
POLR2L
ELF3
FOXO3
KCNN4
PPARD
STXBP2
BTRC
GSC
DMRT1
AGAP1
MLANA
CHAMP1
PKHD1
POTEF
MIR185
EIF4EBP1
CACYBP
CD9
GHRL
VHL
STS
CYP2C8
TLR8
LSP1
SELP
OPCML
S1PR1
CD80
ANGPT2
POLD1
BAG3
KRT7
GLDC
ARF6
CYB5A
HP
SAMHD1
FLT1
ADCY10
TSPO
NCAM1
DARS1
ITGA4
ZHX2
PKP1
SOCS3
RAD51
KRT86
CHGA
NTM
BAG5
LSAMP
TF
ATP7A
STAMBP
RRAS
KLLN
CASP2
IDO1
CD86
VEGFC
MIR17
HSPD1
KPNA2
ITIH4
LIPC
CYP3A5
ISG15
CDC5L
TYMS
CASP14
PEBP1
BCL2L2
CALM3
UBC
PRKN
CDKN2B
PLA2G2A
RIPK2
CCNT1
CAD
HSPA5
PRKCA
SREBF1
POU2F1
FUS
GHSR
CAPN1
FHL2
PRDX2
RIPK1
FOLR1
CD19
PTPRK
S100A4
MAN2A1
POU2F2
NCALD
RGMA
MIR148A
CDK9
ITPR1
ENO1
TOLLIP
MMP7
CASP4
SF3B1
THOC2
ATP2A2
EEF2
PGK1
F8
CD55
KIF5B
UBB
PLRG1
CD24
NMT1
FLT3
ACVR2B
STK11
ACVR2A
TAT
CEBPB
DNAJB1
RETN
PLXNA1
IL11
OLIG2
PECAM1
DEFB1
BRCA2
NOD2
SHMT1
CRHR2
YWHAZ
SLC25A5
DDX39B
ALYREF
SERPINA1
FOLH1
ITGA2
CDC25A
F5
APOA2
PLTP
OCA2
PLIN2
S100A7
RAD51B
SNX15
DNAH9
SF3B2
MST1R
S100P
PAK1
FANCD2
PABPC1
COPA
HSPE1
DYNLL1
IMMT
EPRS1
GALK1
CASP6
PYDC2
THOC1
THOC5
THOC3
TAB2
EPAS1
MAPK9
CSNK2A2
CTSL
HCN1
GRM2
SLCO2B1
CFD
UBE2L3
FGF9
NAT2
MYOC
XRCC3
APOBEC3G
KRT20
BCAM
PHB2
NUDT6
SPARCL1
ENOPH1
CSN1S1
ABT1
TP73
PRICKLE1
SLC4A7
BCL2L15
SF3A2
HSD11B1
ABCA1
ZEB1
HMGCR
PPP2R2B
SFTPB
SLC10A1
UBE2D1
HBG2
IFI16
ARL2
CXCL1
ZNF365
PGBD5
PAWR
CFH
EIF2AK2
SF3A1
SF3B3
U2AF2
HSPA1A
BAG2
ABCE1
SNRPB2
THOC7
TCN2
SLC1A2
CHEK1
F9
MC2R
GRM3
CAPN2
BARD1
PRKAB1
PIK3C2B
SIRT3
IGFBP7
POLB
UBE2D3
KLF5
GYPA
ADAR
AGER
HNF4G
USP5
ELK1
ST3GAL1
PPBP
SAA1
TNFAIP6
ATL1
C9orf72
CPA3
NEDD8
CAMP
PITRM1
KCNK5
SSH2
NFYA
RNLS
YBX3
INPP4B
CHST9
MFAP1
GSDMA
CGB5
ZLS
PPP2CA
POLR2A
PABPC4
NCBP1
POLDIP3
GCGR
NSF
SMC2
GNA11
MTHFD1
HSP90B1
NUMA1
MDM4
SFPQ
EIF4A3
U2AF1
CCT7
HNRNPC
SRSF1
CCT4
CCT2
BCAP31
SRSF7
MTPAP
YBX1
MT-RNR2
PRMT5
PA2G4
NTSR1
TAS1R2
STAU1
TFRC
UBE2N
CFI
YWHAB
HNRNPA2B1
HNRNPA1
MAP3K8
CYP7A1
MCM7
EIF4G2
HNRNPU
POLR2B
PTBP1
GNL3
TAF15
DHX9
MATR3
HNRNPF
SRSF9
HNRNPH1
HNRNPL
HNRNPR
ACIN1
ILF3
SNRPD2
SRSF5
HNRNPM
HNRNPA3
SNRPF
SRRT
SRSF6
SRSF4
SRSF3
EIF3B
HNRNPA0
HNRNPUL1
SRRM1
DDX39A
CRNKL1
PRPF40A
SNRNP40
RAD50
LDHB
HSP90AB1
OGDH
DDX5
PDHB
YWHAQ
MYO5B
PPP1CC
PPP5C
RUVBL2
GNB2
KHDRBS1
POLR2E
RPS6
RUVBL1
CTTN
ELAVL1
PAPOLA
SMC4
SLC25A6
EIF4B
RANBP9
PCBP1
PCBP2
PDCD6IP
ARPC2
WWP1
MVP
DDX17
BCLAF1
RBM8A
HNRNPH3
TRA2B
CPSF1
LARP1
HEXIM1
IK
ILF2
POLR2H
THRAP3
EIF3D
EIF3E
EIF3I
EIF3J
DDX21
RALY
RBM17
RBM39
WBP2
ZC3HAV1
FAM120A
SMU1
TFIP11
SRSF11
CAPRIN1
DHX15
AP2A2
MAGOH
NUDT21
RARS1
AQR
PRPF19
ZNF326
EBNA1BP2
AKAP8L
CPSF7
PTBP3
PNN
RTCB
U2SURP
RBM25
PAXBP1
PHF5A
H1-2
SF3B5
MEPCE
PRRC2A
SNU13
ZNF609
MTREX
NR3C2
HSD11B2
SLC17A5
PGD
AMPD1
ALPP
GUSB
CYP2B6
VCAM1
SELE
NOS3
TH
DGAT1
PPIG
HSD17B12
AKR1B1
PIK3C2A
CHKA
UGT1A1
CES1
SULT2B1
REN
CES2
TYR
NCOA1
NCOA2
PBK
LGALS4
SLC4A1
PON1
NRG1
EPHX2
CTCF
IRF3
SMC3
PON2
RAD21
MCM3
SIRT6
ATP6AP1
PSMC4
SUPT5H
CCN2
TRPM5
HSD17B13
TAS2R16
DHRS11
TAAR5
TAS2R50
ERVK-6
HSD3BP4
P2RX7
MITF

## Sheet: Intersection Gene RC>5
Gene Symbol	Description	Category	Gifts	GC Id	Relevance score	GeneCards Link
TLR7	Toll Like Receptor 7	Protein Coding	46	GC0XP012867	23.9783	https://www.genecards.org/cgi-bin/carddisp.pl?gene=TLR7
IL6	Interleukin 6	Protein Coding	48	GC07P022725	22.2499	https://www.genecards.org/cgi-bin/carddisp.pl?gene=IL6
CRP	C-Reactive Protein	Protein Coding	45	GC01M159725	15.9421	https://www.genecards.org/cgi-bin/carddisp.pl?gene=CRP
TNF	Tumor Necrosis Factor	Protein Coding	50	GC06P076864	14.3125	https://www.genecards.org/cgi-bin/carddisp.pl?gene=TNF
IL10	Interleukin 10	Protein Coding	46	GC01M206767	13.3748	https://www.genecards.org/cgi-bin/carddisp.pl?gene=IL10
NLRP3	NLR Family Pyrin Domain Containing 3	Protein Coding	46	GC01P247415	13.0805	https://www.genecards.org/cgi-bin/carddisp.pl?gene=NLRP3
F3	Coagulation Factor III, Tissue Factor	Protein Coding	45	GC01M094570	12.959	https://www.genecards.org/cgi-bin/carddisp.pl?gene=F3
DPP4	Dipeptidyl Peptidase 4	Protein Coding	49	GC02M161992	12.4113	https://www.genecards.org/cgi-bin/carddisp.pl?gene=DPP4
HLA-A	Major Histocompatibility Complex, Class I, A	Protein Coding	46	GC06P076821	11.8153	https://www.genecards.org/cgi-bin/carddisp.pl?gene=HLA-A
IL4	Interleukin 4	Protein Coding	45	GC05P132673	11.8151	https://www.genecards.org/cgi-bin/carddisp.pl?gene=IL4
ACE	Angiotensin I Converting Enzyme	Protein Coding	50	GC17P063477	11.7299	https://www.genecards.org/cgi-bin/carddisp.pl?gene=ACE
TLR4	Toll Like Receptor 4	Protein Coding	50	GC09P117704	11.682	https://www.genecards.org/cgi-bin/carddisp.pl?gene=TLR4
APOE	Apolipoprotein E	Protein Coding	50	GC19P051999	11.6413	https://www.genecards.org/cgi-bin/carddisp.pl?gene=APOE
IFNA2	Interferon Alpha 2	Protein Coding	42	GC09M021384	11.3755	https://www.genecards.org/cgi-bin/carddisp.pl?gene=IFNA2
NRP1	Neuropilin 1	Protein Coding	45	GC10M033177	11.105	https://www.genecards.org/cgi-bin/carddisp.pl?gene=NRP1
IL2RA	Interleukin 2 Receptor Subunit Alpha	Protein Coding	49	GC10M006010	10.7027	https://www.genecards.org/cgi-bin/carddisp.pl?gene=IL2RA
AR	Androgen Receptor	Protein Coding	51	GC0XP067544	10.3707	https://www.genecards.org/cgi-bin/carddisp.pl?gene=AR
NPPB	Natriuretic Peptide B	Protein Coding	43	GC01M011858	9.98545	https://www.genecards.org/cgi-bin/carddisp.pl?gene=NPPB
IL1B	Interleukin 1 Beta	Protein Coding	46	GC02M112829	9.87245	https://www.genecards.org/cgi-bin/carddisp.pl?gene=IL1B
EGFR	Epidermal Growth Factor Receptor	Protein Coding	52	GC07P055019	9.59044	https://www.genecards.org/cgi-bin/carddisp.pl?gene=EGFR
F2	Coagulation Factor II, Thrombin	Protein Coding	48	GC11P046720	8.46279	https://www.genecards.org/cgi-bin/carddisp.pl?gene=F2
IFNG	Interferon Gamma	Protein Coding	47	GC12M068154	8.07784	https://www.genecards.org/cgi-bin/carddisp.pl?gene=IFNG
IFNB1	Interferon Beta 1	Protein Coding	42	GC09M021077	7.58944	https://www.genecards.org/cgi-bin/carddisp.pl?gene=IFNB1
IFNA1	Interferon Alpha 1	Protein Coding	40	GC09P021577	7.4002	https://www.genecards.org/cgi-bin/carddisp.pl?gene=IFNA1
CD99	CD99 Molecule (Xg Blood Group)	Protein Coding	39	GC0XP002691	6.41895	https://www.genecards.org/cgi-bin/carddisp.pl?gene=CD99
INS	Insulin	Protein Coding	46	GC11M002159	6.31271	https://www.genecards.org/cgi-bin/carddisp.pl?gene=INS
CSF2	Colony Stimulating Factor 2	Protein Coding	42	GC05P132073	6.09223	https://www.genecards.org/cgi-bin/carddisp.pl?gene=CSF2
FCGR3A	Fc Gamma Receptor IIIa	Protein Coding	44	GC01M161541	6.05789	https://www.genecards.org/cgi-bin/carddisp.pl?gene=FCGR3A
TNFRSF1B	TNF Receptor Superfamily Member 1B	Protein Coding	46	GC01P012167	5.96407	https://www.genecards.org/cgi-bin/carddisp.pl?gene=TNFRSF1B
TLR3	Toll Like Receptor 3	Protein Coding	50	GC04P186059	5.73622	https://www.genecards.org/cgi-bin/carddisp.pl?gene=TLR3
CCR5	C-C Motif Chemokine Receptor 5	Protein Coding	45	GC03P046383	5.48104	https://www.genecards.org/cgi-bin/carddisp.pl?gene=CCR5
MUC1	Mucin 1, Cell Surface Associated	Protein Coding	48	GC01M155185	5.46882	https://www.genecards.org/cgi-bin/carddisp.pl?gene=MUC1
CXCL8	C-X-C Motif Chemokine Ligand 8	Protein Coding	40	GC04P073740	5.09742	https://www.genecards.org/cgi-bin/carddisp.pl?gene=CXCL8
HLA-B	Major Histocompatibility Complex, Class I, B	Protein Coding	46	GC06M061261	4.93932	https://www.genecards.org/cgi-bin/carddisp.pl?gene=HLA-B
CD4	CD4 Molecule	Protein Coding	48	GC12P006786	4.83116	https://www.genecards.org/cgi-bin/carddisp.pl?gene=CD4
BSG	Basigin (Ok Blood Group)	Protein Coding	43	GC19P000571	4.79502	https://www.genecards.org/cgi-bin/carddisp.pl?gene=BSG
TNFRSF1A	TNF Receptor Superfamily Member 1A	Protein Coding	48	GC12M006328	4.77659	https://www.genecards.org/cgi-bin/carddisp.pl?gene=TNFRSF1A
TLR2	Toll Like Receptor 2	Protein Coding	50	GC04P153684	4.70405	https://www.genecards.org/cgi-bin/carddisp.pl?gene=TLR2
ALB	Albumin	Protein Coding	49	GC04P073397	4.67001	https://www.genecards.org/cgi-bin/carddisp.pl?gene=ALB
IRF3	Interferon Regulatory Factor 3	Protein Coding	45	GC19M049659	4.53757	https://www.genecards.org/cgi-bin/carddisp.pl?gene=IRF3
CCL2	C-C Motif Chemokine Ligand 2	Protein Coding	47	GC17P034255	4.20435	https://www.genecards.org/cgi-bin/carddisp.pl?gene=CCL2
IL17A	Interleukin 17A	Protein Coding	41	GC06P052186	4.10438	https://www.genecards.org/cgi-bin/carddisp.pl?gene=IL17A
HSPA5	Heat Shock Protein Family A (Hsp70) Member 5	Protein Coding	46	GC09M125234	3.87724	https://www.genecards.org/cgi-bin/carddisp.pl?gene=HSPA5
SERPINE1	Serpin Family E Member 1	Protein Coding	49	GC07P101127	3.8634	https://www.genecards.org/cgi-bin/carddisp.pl?gene=SERPINE1
NRP2	Neuropilin 2	Protein Coding	45	GC02P205681	3.82368	https://www.genecards.org/cgi-bin/carddisp.pl?gene=NRP2
SERPINA1	Serpin Family A Member 1	Protein Coding	48	GC14M094376	3.75967	https://www.genecards.org/cgi-bin/carddisp.pl?gene=SERPINA1
CALCA	Calcitonin Related Polypeptide Alpha	Protein Coding	44	GC11M014945	3.71535	https://www.genecards.org/cgi-bin/carddisp.pl?gene=CALCA
IL7	Interleukin 7	Protein Coding	41	GC08M078689	3.67357	https://www.genecards.org/cgi-bin/carddisp.pl?gene=IL7
HIF1A	Hypoxia Inducible Factor 1 Subunit Alpha	Protein Coding	46	GC14P061695	3.66605	https://www.genecards.org/cgi-bin/carddisp.pl?gene=HIF1A
HMOX1	Heme Oxygenase 1	Protein Coding	50	GC22P035380	3.65838	https://www.genecards.org/cgi-bin/carddisp.pl?gene=HMOX1
CTSL	Cathepsin L	Protein Coding	46	GC09P087725	3.63371	https://www.genecards.org/cgi-bin/carddisp.pl?gene=CTSL
IL18	Interleukin 18	Protein Coding	42	GC11M112143	3.6279	https://www.genecards.org/cgi-bin/carddisp.pl?gene=IL18
IFIH1	Interferon Induced With Helicase C Domain 1	Protein Coding	45	GC02M162267	3.58713	https://www.genecards.org/cgi-bin/carddisp.pl?gene=IFIH1
TGFB1	Transforming Growth Factor Beta 1	Protein Coding	50	GC19M041301	3.49991	https://www.genecards.org/cgi-bin/carddisp.pl?gene=TGFB1
STAT1	Signal Transducer And Activator Of Transcription 1	Protein Coding	51	GC02M190908	3.39024	https://www.genecards.org/cgi-bin/carddisp.pl?gene=STAT1
F5	Coagulation Factor V	Protein Coding	46	GC01M169511	3.37092	https://www.genecards.org/cgi-bin/carddisp.pl?gene=F5
EDN1	Endothelin 1	Protein Coding	48	GC06P012256	3.31964	https://www.genecards.org/cgi-bin/carddisp.pl?gene=EDN1
HMGB1	High Mobility Group Box 1	Protein Coding	44	GC13M030456	3.28654	https://www.genecards.org/cgi-bin/carddisp.pl?gene=HMGB1
PRF1	Perforin 1	Protein Coding	45	GC10M070597	3.22705	https://www.genecards.org/cgi-bin/carddisp.pl?gene=PRF1
FAS	Fas Cell Surface Death Receptor	Protein Coding	49	GC10P090723	3.19849	https://www.genecards.org/cgi-bin/carddisp.pl?gene=FAS
IL13	Interleukin 13	Protein Coding	42	GC05P132656	3.17528	https://www.genecards.org/cgi-bin/carddisp.pl?gene=IL13
CCL5	C-C Motif Chemokine Ligand 5	Protein Coding	42	GC17M035871	3.14094	https://www.genecards.org/cgi-bin/carddisp.pl?gene=CCL5
ANGPT2	Angiopoietin 2	Protein Coding	46	GC08M006499	3.06301	https://www.genecards.org/cgi-bin/carddisp.pl?gene=ANGPT2
CD14	CD14 Molecule	Protein Coding	45	GC05M140631	3.04351	https://www.genecards.org/cgi-bin/carddisp.pl?gene=CD14
TLR8	Toll Like Receptor 8	Protein Coding	47	GC0XP012924	3.04274	https://www.genecards.org/cgi-bin/carddisp.pl?gene=TLR8
CCL3	C-C Motif Chemokine Ligand 3	Protein Coding	38	GC17M036088	2.85746	https://www.genecards.org/cgi-bin/carddisp.pl?gene=CCL3
ZC3HAV1	Zinc Finger CCCH-Type Containing, Antiviral 1	Protein Coding	38	GC07M139044	2.84714	https://www.genecards.org/cgi-bin/carddisp.pl?gene=ZC3HAV1
SFTPB	Surfactant Protein B	Protein Coding	44	GC02M085657	2.81848	https://www.genecards.org/cgi-bin/carddisp.pl?gene=SFTPB
AGTR2	Angiotensin II Receptor Type 2	Protein Coding	43	GC0XP116170	2.78262	https://www.genecards.org/cgi-bin/carddisp.pl?gene=AGTR2
SELP	Selectin P	Protein Coding	45	GC01M169558	2.77829	https://www.genecards.org/cgi-bin/carddisp.pl?gene=SELP
NFE2L2	NFE2 Like BZIP Transcription Factor 2	Protein Coding	48	GC02M177227	2.73035	https://www.genecards.org/cgi-bin/carddisp.pl?gene=NFE2L2
SERPINC1	Serpin Family C Member 1	Protein Coding	47	GC01M174490	2.64559	https://www.genecards.org/cgi-bin/carddisp.pl?gene=SERPINC1
FLT1	Fms Related Receptor Tyrosine Kinase 1	Protein Coding	50	GC13M028300	2.62414	https://www.genecards.org/cgi-bin/carddisp.pl?gene=FLT1
GPT	Glutamic--Pyruvic Transaminase	Protein Coding	41	GC08P144502	2.59428	https://www.genecards.org/cgi-bin/carddisp.pl?gene=GPT
IL2	Interleukin 2	Protein Coding	44	GC04M122451	2.58199	https://www.genecards.org/cgi-bin/carddisp.pl?gene=IL2
EPO	Erythropoietin	Protein Coding	41	GC07P100720	2.55343	https://www.genecards.org/cgi-bin/carddisp.pl?gene=EPO
MPO	Myeloperoxidase	Protein Coding	50	GC17M058269	2.52238	https://www.genecards.org/cgi-bin/carddisp.pl?gene=MPO
TLR9	Toll Like Receptor 9	Protein Coding	45	GC03M052222	2.50841	https://www.genecards.org/cgi-bin/carddisp.pl?gene=TLR9
ICOSLG	Inducible T Cell Costimulator Ligand	Protein Coding	39	GC21M044222	2.50841	https://www.genecards.org/cgi-bin/carddisp.pl?gene=ICOSLG
CCL4	C-C Motif Chemokine Ligand 4	Protein Coding	38	GC17P036103	2.48804	https://www.genecards.org/cgi-bin/carddisp.pl?gene=CCL4
STAT3	Signal Transducer And Activator Of Transcription 3	Protein Coding	50	GC17M042313	2.44979	https://www.genecards.org/cgi-bin/carddisp.pl?gene=STAT3
VDR	Vitamin D Receptor	Protein Coding	50	GC12M047841	2.40928	https://www.genecards.org/cgi-bin/carddisp.pl?gene=VDR
IL1A	Interleukin 1 Alpha	Protein Coding	43	GC02M112773	2.40281	https://www.genecards.org/cgi-bin/carddisp.pl?gene=IL1A
CXCL1	C-X-C Motif Chemokine Ligand 1	Protein Coding	41	GC04P073869	2.40281	https://www.genecards.org/cgi-bin/carddisp.pl?gene=CXCL1
G6PD	Glucose-6-Phosphate Dehydrogenase	Protein Coding	49	GC0XM154531	2.38671	https://www.genecards.org/cgi-bin/carddisp.pl?gene=G6PD
MTHFR	Methylenetetrahydrofolate Reductase	Protein Coding	48	GC01M011785	2.36175	https://www.genecards.org/cgi-bin/carddisp.pl?gene=MTHFR
IL6R	Interleukin 6 Receptor	Protein Coding	48	GC01P154405	2.36175	https://www.genecards.org/cgi-bin/carddisp.pl?gene=IL6R
REN	Renin	Protein Coding	48	GC01M204154	2.34255	https://www.genecards.org/cgi-bin/carddisp.pl?gene=REN
CCR6	C-C Motif Chemokine Receptor 6	Protein Coding	44	GC06P167111	2.34255	https://www.genecards.org/cgi-bin/carddisp.pl?gene=CCR6
AGER	Advanced Glycosylation End-Product Specific Receptor	Protein Coding	44	GC06M032180	2.28227	https://www.genecards.org/cgi-bin/carddisp.pl?gene=AGER
SAA1	Serum Amyloid A1	Protein Coding	41	GC11P018449	2.23073	https://www.genecards.org/cgi-bin/carddisp.pl?gene=SAA1
AKAP8L	A-Kinase Anchoring Protein 8 Like	Protein Coding	35	GC19M015380	2.19147	https://www.genecards.org/cgi-bin/carddisp.pl?gene=AKAP8L
MMP1	Matrix Metallopeptidase 1	Protein Coding	51	GC11M102810	2.12121	https://www.genecards.org/cgi-bin/carddisp.pl?gene=MMP1
GDF15	Growth Differentiation Factor 15	Protein Coding	42	GC19P050952	2.07029	https://www.genecards.org/cgi-bin/carddisp.pl?gene=GDF15
HLA-DRB1	Major Histocompatibility Complex, Class II, DR Beta 1	Protein Coding	46	GC06M032578	2.03502	https://www.genecards.org/cgi-bin/carddisp.pl?gene=HLA-DRB1
NCAM1	Neural Cell Adhesion Molecule 1	Protein Coding	46	GC11P112961	2.02603	https://www.genecards.org/cgi-bin/carddisp.pl?gene=NCAM1
ICAM1	Intercellular Adhesion Molecule 1	Protein Coding	49	GC19P010310	2.01024	https://www.genecards.org/cgi-bin/carddisp.pl?gene=ICAM1
AHR	Aryl Hydrocarbon Receptor	Protein Coding	48	GC07P016916	1.99014	https://www.genecards.org/cgi-bin/carddisp.pl?gene=AHR
CST3	Cystatin C	Protein Coding	44	GC20M023646	1.96585	https://www.genecards.org/cgi-bin/carddisp.pl?gene=CST3
BRD4	Bromodomain Containing 4	Protein Coding	46	GC19M015236	1.90837	https://www.genecards.org/cgi-bin/carddisp.pl?gene=BRD4
LGALS3	Galectin 3	Protein Coding	44	GC14P055124	1.90136	https://www.genecards.org/cgi-bin/carddisp.pl?gene=LGALS3
SIRT3	Sirtuin 3	Protein Coding	46	GC11M000215	1.85279	https://www.genecards.org/cgi-bin/carddisp.pl?gene=SIRT3
LMNB1	Lamin B1	Protein Coding	46	GC05P126776	1.83187	https://www.genecards.org/cgi-bin/carddisp.pl?gene=LMNB1
ISG15	ISG15 Ubiquitin Like Modifier	Protein Coding	45	GC01P001001	1.81737	https://www.genecards.org/cgi-bin/carddisp.pl?gene=ISG15
HMGCR	3-Hydroxy-3-Methylglutaryl-CoA Reductase	Protein Coding	45	GC05P075336	1.7888	https://www.genecards.org/cgi-bin/carddisp.pl?gene=HMGCR
CYB5A	Cytochrome B5 Type A	Protein Coding	43	GC18M074250	1.7888	https://www.genecards.org/cgi-bin/carddisp.pl?gene=CYB5A
AKT1	AKT Serine/Threonine Kinase 1	Protein Coding	52	GC14M104769	1.76661	https://www.genecards.org/cgi-bin/carddisp.pl?gene=AKT1
PLG	Plasminogen	Protein Coding	48	GC06P160702	1.76661	https://www.genecards.org/cgi-bin/carddisp.pl?gene=PLG
VEGFA	Vascular Endothelial Growth Factor A	Protein Coding	47	GC06P043770	1.76661	https://www.genecards.org/cgi-bin/carddisp.pl?gene=VEGFA
GSTM1	Glutathione S-Transferase Mu 1	Protein Coding	41	GC01P109687	1.76661	https://www.genecards.org/cgi-bin/carddisp.pl?gene=GSTM1
C9orf72	C9orf72-SMCR8 Complex Subunit	Protein Coding	41	GC09M028148	1.76661	https://www.genecards.org/cgi-bin/carddisp.pl?gene=C9orf72
WWP1	WW Domain Containing E3 Ubiquitin Protein Ligase 1	Protein Coding	41	GC08P086342	1.76661	https://www.genecards.org/cgi-bin/carddisp.pl?gene=WWP1
RBM15	RNA Binding Motif Protein 15	Protein Coding	38	GC01P110338	1.76661	https://www.genecards.org/cgi-bin/carddisp.pl?gene=RBM15
PLA2G2A	Phospholipase A2 Group IIA	Protein Coding	46	GC01M019975	1.76526	https://www.genecards.org/cgi-bin/carddisp.pl?gene=PLA2G2A
PTBP1	Polypyrimidine Tract Binding Protein 1	Protein Coding	42	GC19P000797	1.72854	https://www.genecards.org/cgi-bin/carddisp.pl?gene=PTBP1
ILF3	Interleukin Enhancer Binding Factor 3	Protein Coding	39	GC19P010655	1.72854	https://www.genecards.org/cgi-bin/carddisp.pl?gene=ILF3
SMN1	Survival Of Motor Neuron 1, Telomeric	Protein Coding	41	GC05P070924	1.71669	https://www.genecards.org/cgi-bin/carddisp.pl?gene=SMN1
S100A12	S100 Calcium Binding Protein A12	Protein Coding	39	GC01M153373	1.71669	https://www.genecards.org/cgi-bin/carddisp.pl?gene=S100A12
LAG3	Lymphocyte Activating 3	Protein Coding	38	GC12P018557	1.69011	https://www.genecards.org/cgi-bin/carddisp.pl?gene=LAG3
CD274	CD274 Molecule	Protein Coding	43	GC09P005450	1.68189	https://www.genecards.org/cgi-bin/carddisp.pl?gene=CD274
NOS3	Nitric Oxide Synthase 3	Protein Coding	50	GC07P150990	1.66155	https://www.genecards.org/cgi-bin/carddisp.pl?gene=NOS3
MDM2	MDM2 Proto-Oncogene	Protein Coding	52	GC12P068808	1.6527	https://www.genecards.org/cgi-bin/carddisp.pl?gene=MDM2
MMP3	Matrix Metallopeptidase 3	Protein Coding	49	GC11M102835	1.6305	https://www.genecards.org/cgi-bin/carddisp.pl?gene=MMP3
PTGDR2	Prostaglandin D2 Receptor 2	Protein Coding	41	GC11M060850	1.6305	https://www.genecards.org/cgi-bin/carddisp.pl?gene=PTGDR2
ITK	IL2 Inducible T Cell Kinase	Protein Coding	51	GC05P157158	1.59616	https://www.genecards.org/cgi-bin/carddisp.pl?gene=ITK
CAT	Catalase	Protein Coding	49	GC11P034460	1.59616	https://www.genecards.org/cgi-bin/carddisp.pl?gene=CAT
BCL2	BCL2 Apoptosis Regulator	Protein Coding	49	GC18M063123	1.59616	https://www.genecards.org/cgi-bin/carddisp.pl?gene=BCL2
SLC6A4	Solute Carrier Family 6 Member 4	Protein Coding	48	GC17M030194	1.59616	https://www.genecards.org/cgi-bin/carddisp.pl?gene=SLC6A4
MIF	Macrophage Migration Inhibitory Factor	Protein Coding	47	GC22P023894	1.59616	https://www.genecards.org/cgi-bin/carddisp.pl?gene=MIF
LEP	Leptin	Protein Coding	46	GC07P128241	1.59616	https://www.genecards.org/cgi-bin/carddisp.pl?gene=LEP
PLAU	Plasminogen Activator, Urokinase	Protein Coding	50	GC10P073909	1.59243	https://www.genecards.org/cgi-bin/carddisp.pl?gene=PLAU
PIK3R1	Phosphoinositide-3-Kinase Regulatory Subunit 1	Protein Coding	49	GC05P068215	1.59243	https://www.genecards.org/cgi-bin/carddisp.pl?gene=PIK3R1
NRG1	Neuregulin 1	Protein Coding	46	GC08P031639	1.59243	https://www.genecards.org/cgi-bin/carddisp.pl?gene=NRG1
SNRNP70	Small Nuclear Ribonucleoprotein U1 Subunit 70	Protein Coding	38	GC19P049085	1.59243	https://www.genecards.org/cgi-bin/carddisp.pl?gene=SNRNP70
XK	X-Linked Kx Blood Group	Protein Coding	40	GC0XP037685	1.5816	https://www.genecards.org/cgi-bin/carddisp.pl?gene=XK
ANXA5	Annexin A5	Protein Coding	45	GC04M121667	1.56232	https://www.genecards.org/cgi-bin/carddisp.pl?gene=ANXA5
SPP1	Secreted Phosphoprotein 1	Protein Coding	46	GC04P087975	1.55718	https://www.genecards.org/cgi-bin/carddisp.pl?gene=SPP1
P2RX7	Purinergic Receptor P2X 7	Protein Coding	46	GC12P125508	1.55718	https://www.genecards.org/cgi-bin/carddisp.pl?gene=P2RX7
CPA3	Carboxypeptidase A3	Protein Coding	41	GC03P148865	1.55718	https://www.genecards.org/cgi-bin/carddisp.pl?gene=CPA3
MALAT1	Metastasis Associated Lung Adenocarcinoma Transcript 1	RNA Gene	24	GC11P068989	1.55718	https://www.genecards.org/cgi-bin/carddisp.pl?gene=MALAT1
CTLA4	Cytotoxic T-Lymphocyte Associated Protein 4	Protein Coding	44	GC02P203867	1.54578	https://www.genecards.org/cgi-bin/carddisp.pl?gene=CTLA4
SIRT1	Sirtuin 1	Protein Coding	47	GC10P067884	1.51093	https://www.genecards.org/cgi-bin/carddisp.pl?gene=SIRT1
ATF4	Activating Transcription Factor 4	Protein Coding	45	GC22P039599	1.51093	https://www.genecards.org/cgi-bin/carddisp.pl?gene=ATF4
IDO1	Indoleamine 2,3-Dioxygenase 1	Protein Coding	44	GC08P039891	1.51093	https://www.genecards.org/cgi-bin/carddisp.pl?gene=IDO1
ANPEP	Alanyl Aminopeptidase, Membrane	Protein Coding	49	GC15M089784	1.50205	https://www.genecards.org/cgi-bin/carddisp.pl?gene=ANPEP
SOCS3	Suppressor Of Cytokine Signaling 3	Protein Coding	42	GC17M078356	1.45067	https://www.genecards.org/cgi-bin/carddisp.pl?gene=SOCS3
UBC	Ubiquitin C	Protein Coding	41	GC12M124911	1.44695	https://www.genecards.org/cgi-bin/carddisp.pl?gene=UBC
RELA	RELA Proto-Oncogene, NF-KB Subunit	Protein Coding	50	GC11M065653	1.44128	https://www.genecards.org/cgi-bin/carddisp.pl?gene=RELA
NLRP12	NLR Family Pyrin Domain Containing 12	Protein Coding	43	GC19M053793	1.42621	https://www.genecards.org/cgi-bin/carddisp.pl?gene=NLRP12
MAPT	Microtubule Associated Protein Tau	Protein Coding	49	GC17P045894	1.36595	https://www.genecards.org/cgi-bin/carddisp.pl?gene=MAPT
B2M	Beta-2-Microglobulin	Protein Coding	48	GC15P044711	1.36595	https://www.genecards.org/cgi-bin/carddisp.pl?gene=B2M
JUN	Jun Proto-Oncogene, AP-1 Transcription Factor Subunit	Protein Coding	47	GC01M058780	1.36595	https://www.genecards.org/cgi-bin/carddisp.pl?gene=JUN
APEX1	Apurinic/Apyrimidinic Endodeoxyribonuclease 1	Protein Coding	44	GC14P020455	1.36595	https://www.genecards.org/cgi-bin/carddisp.pl?gene=APEX1
ITIH4	Inter-Alpha-Trypsin Inhibitor Heavy Chain 4	Protein Coding	42	GC03M052812	1.36595	https://www.genecards.org/cgi-bin/carddisp.pl?gene=ITIH4
DHPS	Deoxyhypusine Synthase	Protein Coding	42	GC19M013460	1.36595	https://www.genecards.org/cgi-bin/carddisp.pl?gene=DHPS
MATR3	Matrin 3	Protein Coding	41	GC05P139274	1.36595	https://www.genecards.org/cgi-bin/carddisp.pl?gene=MATR3
LACTB	Lactamase Beta	Protein Coding	36	GC15P112676	1.36595	https://www.genecards.org/cgi-bin/carddisp.pl?gene=LACTB
CCL7	C-C Motif Chemokine Ligand 7	Protein Coding	41	GC17P034270	1.30518	https://www.genecards.org/cgi-bin/carddisp.pl?gene=CCL7
CFTR	CF Transmembrane Conductance Regulator	Protein Coding	50	GC07P117287	1.26131	https://www.genecards.org/cgi-bin/carddisp.pl?gene=CFTR
CD40LG	CD40 Ligand	Protein Coding	47	GC0XP136649	1.26131	https://www.genecards.org/cgi-bin/carddisp.pl?gene=CD40LG
PIK3C2A	Phosphatidylinositol-4-Phosphate 3-Kinase Catalytic Subunit Type 2 Alpha	Protein Coding	46	GC11M017506	1.26131	https://www.genecards.org/cgi-bin/carddisp.pl?gene=PIK3C2A
IL5	Interleukin 5	Protein Coding	44	GC05M132541	1.26131	https://www.genecards.org/cgi-bin/carddisp.pl?gene=IL5
CCL11	C-C Motif Chemokine Ligand 11	Protein Coding	42	GC17P034285	1.26131	https://www.genecards.org/cgi-bin/carddisp.pl?gene=CCL11
MMP12	Matrix Metallopeptidase 12	Protein Coding	45	GC11M102862	1.22046	https://www.genecards.org/cgi-bin/carddisp.pl?gene=MMP12
ATP6AP1	ATPase H+ Transporting Accessory Protein 1	Protein Coding	42	GC0XP154428	1.14624	https://www.genecards.org/cgi-bin/carddisp.pl?gene=ATP6AP1
AP2M1	Adaptor Related Protein Complex 2 Subunit Mu 1	Protein Coding	44	GC03P184174	1.11966	https://www.genecards.org/cgi-bin/carddisp.pl?gene=AP2M1
RAF1	Raf-1 Proto-Oncogene, Serine/Threonine Kinase	Protein Coding	52	GC03M012583	1.11836	https://www.genecards.org/cgi-bin/carddisp.pl?gene=RAF1
PTCH1	Patched 1	Protein Coding	49	GC09M095442	1.11836	https://www.genecards.org/cgi-bin/carddisp.pl?gene=PTCH1
SMARCA4	SWI/SNF Related, Matrix Associated, Actin Dependent Regulator Of Chromatin, Subfamily A, Member 4	Protein Coding	48	GC19P010932	1.11836	https://www.genecards.org/cgi-bin/carddisp.pl?gene=SMARCA4
BAX	BCL2 Associated X, Apoptosis Regulator	Protein Coding	47	GC19P048954	1.11836	https://www.genecards.org/cgi-bin/carddisp.pl?gene=BAX
TCF7L2	Transcription Factor 7 Like 2	Protein Coding	46	GC10P112950	1.11836	https://www.genecards.org/cgi-bin/carddisp.pl?gene=TCF7L2
BMP2	Bone Morphogenetic Protein 2	Protein Coding	46	GC20P006767	1.11836	https://www.genecards.org/cgi-bin/carddisp.pl?gene=BMP2
XDH	Xanthine Dehydrogenase	Protein Coding	46	GC02M031334	1.11836	https://www.genecards.org/cgi-bin/carddisp.pl?gene=XDH
TMPO	Thymopoietin	Protein Coding	45	GC12P098515	1.11836	https://www.genecards.org/cgi-bin/carddisp.pl?gene=TMPO
CCR3	C-C Motif Chemokine Receptor 3	Protein Coding	45	GC03P046276	1.11836	https://www.genecards.org/cgi-bin/carddisp.pl?gene=CCR3
KDM4B	Lysine Demethylase 4B	Protein Coding	45	GC19P004969	1.11836	https://www.genecards.org/cgi-bin/carddisp.pl?gene=KDM4B
SKP1	S-Phase Kinase Associated Protein 1	Protein Coding	42	GC05M134148	1.11836	https://www.genecards.org/cgi-bin/carddisp.pl?gene=SKP1
NTM	Neurotrimin	Protein Coding	41	GC11P131370	1.11836	https://www.genecards.org/cgi-bin/carddisp.pl?gene=NTM
ICAM5	Intercellular Adhesion Molecule 5	Protein Coding	40	GC19P010289	1.11836	https://www.genecards.org/cgi-bin/carddisp.pl?gene=ICAM5
RBM10	RNA Binding Motif Protein 10	Protein Coding	40	GC0XP047418	1.11836	https://www.genecards.org/cgi-bin/carddisp.pl?gene=RBM10
ZNF423	Zinc Finger Protein 423	Protein Coding	40	GC16M049487	1.11836	https://www.genecards.org/cgi-bin/carddisp.pl?gene=ZNF423
MAL	Mal, T Cell Differentiation Protein	Protein Coding	36	GC02P095025	1.11836	https://www.genecards.org/cgi-bin/carddisp.pl?gene=MAL
KPNA2	Karyopherin Subunit Alpha 2	Protein Coding	44	GC17P068035	1.09111	https://www.genecards.org/cgi-bin/carddisp.pl?gene=KPNA2
COMT	Catechol-O-Methyltransferase	Protein Coding	50	GC22P019941	1.04209	https://www.genecards.org/cgi-bin/carddisp.pl?gene=COMT
CSNK2A2	Casein Kinase 2 Alpha 2	Protein Coding	46	GC16M058157	1.04209	https://www.genecards.org/cgi-bin/carddisp.pl?gene=CSNK2A2
CTSB	Cathepsin B	Protein Coding	50	GC08M011842	1.01354	https://www.genecards.org/cgi-bin/carddisp.pl?gene=CTSB
MTHFD1	Methylenetetrahydrofolate Dehydrogenase, Cyclohydrolase And Formyltetrahydrofolate Synthetase 1	Protein Coding	45	GC14P064388	1.00559	https://www.genecards.org/cgi-bin/carddisp.pl?gene=MTHFD1
PABPC4	Poly(A) Binding Protein Cytoplasmic 4	Protein Coding	40	GC01M039560	1.00559	https://www.genecards.org/cgi-bin/carddisp.pl?gene=PABPC4
ITGB1	Integrin Subunit Beta 1	Protein Coding	49	GC10M032932	0.925496	https://www.genecards.org/cgi-bin/carddisp.pl?gene=ITGB1
POR	Cytochrome P450 Oxidoreductase	Protein Coding	49	GC07P075899	0.925496	https://www.genecards.org/cgi-bin/carddisp.pl?gene=POR
RIPK1	Receptor Interacting Serine/Threonine Kinase 1	Protein Coding	48	GC06P003155	0.925496	https://www.genecards.org/cgi-bin/carddisp.pl?gene=RIPK1
GLA	Galactosidase Alpha	Protein Coding	47	GC0XM101393	0.925496	https://www.genecards.org/cgi-bin/carddisp.pl?gene=GLA
CYB5R3	Cytochrome B5 Reductase 3	Protein Coding	45	GC22M055106	0.925496	https://www.genecards.org/cgi-bin/carddisp.pl?gene=CYB5R3
ARF6	ADP Ribosylation Factor 6	Protein Coding	43	GC14P049895	0.925496	https://www.genecards.org/cgi-bin/carddisp.pl?gene=ARF6
ZMPSTE24	Zinc Metallopeptidase STE24	Protein Coding	41	GC01P040258	0.925496	https://www.genecards.org/cgi-bin/carddisp.pl?gene=ZMPSTE24
PITRM1	Pitrilysin Metallopeptidase 1	Protein Coding	40	GC10M003138	0.925496	https://www.genecards.org/cgi-bin/carddisp.pl?gene=PITRM1
AP2A2	Adaptor Related Protein Complex 2 Subunit Alpha 2	Protein Coding	37	GC11P000924	0.925496	https://www.genecards.org/cgi-bin/carddisp.pl?gene=AP2A2
CXCL9	C-X-C Motif Chemokine Ligand 9	Protein Coding	38	GC04M076001	0.924763	https://www.genecards.org/cgi-bin/carddisp.pl?gene=CXCL9
P4HB	Prolyl 4-Hydroxylase Subunit Beta	Protein Coding	47	GC17M081843	0.901153	https://www.genecards.org/cgi-bin/carddisp.pl?gene=P4HB
PSMC4	Proteasome 26S Subunit, ATPase 4	Protein Coding	41	GC19P051655	0.901153	https://www.genecards.org/cgi-bin/carddisp.pl?gene=PSMC4
RBX1	Ring-Box 1	Protein Coding	42	GC22P040951	0.894446	https://www.genecards.org/cgi-bin/carddisp.pl?gene=RBX1
LARP1	La Ribonucleoprotein 1, Translational Regulator	Protein Coding	38	GC05P154682	0.894446	https://www.genecards.org/cgi-bin/carddisp.pl?gene=LARP1
ALPL	Alkaline Phosphatase, Biomineralization Associated	Protein Coding	51	GC01P021508	0.891878	https://www.genecards.org/cgi-bin/carddisp.pl?gene=ALPL
IL1RN	Interleukin 1 Receptor Antagonist	Protein Coding	48	GC02P120921	0.891878	https://www.genecards.org/cgi-bin/carddisp.pl?gene=IL1RN
MMP8	Matrix Metallopeptidase 8	Protein Coding	48	GC11M102617	0.891878	https://www.genecards.org/cgi-bin/carddisp.pl?gene=MMP8
PDE4D	Phosphodiesterase 4D	Protein Coding	48	GC05M058969	0.891878	https://www.genecards.org/cgi-bin/carddisp.pl?gene=PDE4D
SLC4A1	Solute Carrier Family 4 Member 1 (Diego Blood Group)	Protein Coding	48	GC17M044786	0.891878	https://www.genecards.org/cgi-bin/carddisp.pl?gene=SLC4A1
MYH7	Myosin Heavy Chain 7	Protein Coding	47	GC14M023412	0.891878	https://www.genecards.org/cgi-bin/carddisp.pl?gene=MYH7
GZMB	Granzyme B	Protein Coding	46	GC14M024630	0.891878	https://www.genecards.org/cgi-bin/carddisp.pl?gene=GZMB
RYR1	Ryanodine Receptor 1	Protein Coding	46	GC19P051535	0.891878	https://www.genecards.org/cgi-bin/carddisp.pl?gene=RYR1
ACTA1	Actin Alpha 1, Skeletal Muscle	Protein Coding	46	GC01M229460	0.891878	https://www.genecards.org/cgi-bin/carddisp.pl?gene=ACTA1
EIF2AK2	Eukaryotic Translation Initiation Factor 2 Alpha Kinase 2	Protein Coding	46	GC02M037099	0.891878	https://www.genecards.org/cgi-bin/carddisp.pl?gene=EIF2AK2
DMD	Dystrophin	Protein Coding	46	GC0XM031097	0.891878	https://www.genecards.org/cgi-bin/carddisp.pl?gene=DMD
IL1R1	Interleukin 1 Receptor Type 1	Protein Coding	45	GC02P102136	0.891878	https://www.genecards.org/cgi-bin/carddisp.pl?gene=IL1R1
NPPA	Natriuretic Peptide A	Protein Coding	45	GC01M011846	0.891878	https://www.genecards.org/cgi-bin/carddisp.pl?gene=NPPA
ACHE	Acetylcholinesterase (Cartwright Blood Group)	Protein Coding	45	GC07M100889	0.891878	https://www.genecards.org/cgi-bin/carddisp.pl?gene=ACHE
LAMA2	Laminin Subunit Alpha 2	Protein Coding	44	GC06P128863	0.891878	https://www.genecards.org/cgi-bin/carddisp.pl?gene=LAMA2
TNFSF10	TNF Superfamily Member 10	Protein Coding	44	GC03M172505	0.891878	https://www.genecards.org/cgi-bin/carddisp.pl?gene=TNFSF10
CXCR3	C-X-C Motif Chemokine Receptor 3	Protein Coding	44	GC0XM071615	0.891878	https://www.genecards.org/cgi-bin/carddisp.pl?gene=CXCR3
RBP4	Retinol Binding Protein 4	Protein Coding	44	GC10M093591	0.891878	https://www.genecards.org/cgi-bin/carddisp.pl?gene=RBP4
TIMP1	TIMP Metallopeptidase Inhibitor 1	Protein Coding	43	GC0XP047583	0.891878	https://www.genecards.org/cgi-bin/carddisp.pl?gene=TIMP1
PPBP	Pro-Platelet Basic Protein	Protein Coding	42	GC04M073986	0.891878	https://www.genecards.org/cgi-bin/carddisp.pl?gene=PPBP
CD9	CD9 Molecule	Protein Coding	42	GC12P018518	0.891878	https://www.genecards.org/cgi-bin/carddisp.pl?gene=CD9
IL15	Interleukin 15	Protein Coding	40	GC04P141636	0.891878	https://www.genecards.org/cgi-bin/carddisp.pl?gene=IL15
RNASE3	Ribonuclease A Family Member 3	Protein Coding	40	GC14P020891	0.891878	https://www.genecards.org/cgi-bin/carddisp.pl?gene=RNASE3
CSF3	Colony Stimulating Factor 3	Protein Coding	40	GC17P040015	0.891878	https://www.genecards.org/cgi-bin/carddisp.pl?gene=CSF3
PHB2	Prohibitin 2	Protein Coding	40	GC12M006965	0.876191	https://www.genecards.org/cgi-bin/carddisp.pl?gene=PHB2
TP53	Tumor Protein P53	Protein Coding	51	GC17M007661	0.860101	https://www.genecards.org/cgi-bin/carddisp.pl?gene=TP53
GSK3B	Glycogen Synthase Kinase 3 Beta	Protein Coding	48	GC03M119821	0.860101	https://www.genecards.org/cgi-bin/carddisp.pl?gene=GSK3B
FANCD2	FA Complementation Group D2	Protein Coding	46	GC03P010026	0.860101	https://www.genecards.org/cgi-bin/carddisp.pl?gene=FANCD2
NSF	N-Ethylmaleimide Sensitive Factor, Vesicle Fusing ATPase	Protein Coding	44	GC17P046590	0.860101	https://www.genecards.org/cgi-bin/carddisp.pl?gene=NSF
BAG3	BAG Cochaperone 3	Protein Coding	43	GC10P119651	0.860101	https://www.genecards.org/cgi-bin/carddisp.pl?gene=BAG3
DNAJB1	DnaJ Heat Shock Protein Family (Hsp40) Member B1	Protein Coding	42	GC19M014514	0.860101	https://www.genecards.org/cgi-bin/carddisp.pl?gene=DNAJB1
BAG5	BAG Cochaperone 5	Protein Coding	39	GC14M103556	0.860101	https://www.genecards.org/cgi-bin/carddisp.pl?gene=BAG5
DNM2	Dynamin 2	Protein Coding	49	GC19P010718	0.821117	https://www.genecards.org/cgi-bin/carddisp.pl?gene=DNM2
BAG2	BAG Cochaperone 2	Protein Coding	39	GC06P057172	0.821117	https://www.genecards.org/cgi-bin/carddisp.pl?gene=BAG2
MTOR	Mechanistic Target Of Rapamycin Kinase	Protein Coding	52	GC01M011106	0.79001	https://www.genecards.org/cgi-bin/carddisp.pl?gene=MTOR
HDAC2	Histone Deacetylase 2	Protein Coding	50	GC06M113933	0.79001	https://www.genecards.org/cgi-bin/carddisp.pl?gene=HDAC2
APP	Amyloid Beta Precursor Protein	Protein Coding	50	GC21M025880	0.79001	https://www.genecards.org/cgi-bin/carddisp.pl?gene=APP
PLAT	Plasminogen Activator, Tissue Type	Protein Coding	48	GC08M042174	0.79001	https://www.genecards.org/cgi-bin/carddisp.pl?gene=PLAT
FBN1	Fibrillin 1	Protein Coding	46	GC15M048408	0.79001	https://www.genecards.org/cgi-bin/carddisp.pl?gene=FBN1
LOX	Lysyl Oxidase	Protein Coding	46	GC05M122063	0.79001	https://www.genecards.org/cgi-bin/carddisp.pl?gene=LOX
AKAP9	A-Kinase Anchoring Protein 9	Protein Coding	44	GC07P091940	0.79001	https://www.genecards.org/cgi-bin/carddisp.pl?gene=AKAP9
LTF	Lactotransferrin	Protein Coding	44	GC03M046435	0.79001	https://www.genecards.org/cgi-bin/carddisp.pl?gene=LTF
SLC25A21	Solute Carrier Family 25 Member 21	Protein Coding	42	GC14M036677	0.79001	https://www.genecards.org/cgi-bin/carddisp.pl?gene=SLC25A21
PABPC1	Poly(A) Binding Protein Cytoplasmic 1	Protein Coding	42	GC08M100685	0.79001	https://www.genecards.org/cgi-bin/carddisp.pl?gene=PABPC1
LARP7	La Ribonucleoprotein 7, Transcriptional Regulator	Protein Coding	41	GC04P112636	0.79001	https://www.genecards.org/cgi-bin/carddisp.pl?gene=LARP7
DDX21	DExD-Box Helicase 21	Protein Coding	38	GC10P068956	0.79001	https://www.genecards.org/cgi-bin/carddisp.pl?gene=DDX21
MEPCE	Methylphosphate Capping Enzyme	Protein Coding	33	GC07P100428	0.79001	https://www.genecards.org/cgi-bin/carddisp.pl?gene=MEPCE
MKI67	Marker Of Proliferation Ki-67	Protein Coding	44	GC10M128096	0.774875	https://www.genecards.org/cgi-bin/carddisp.pl?gene=MKI67
MAP3K7	Mitogen-Activated Protein Kinase Kinase Kinase 7	Protein Coding	50	GC06M090513	0.755665	https://www.genecards.org/cgi-bin/carddisp.pl?gene=MAP3K7
IKBKG	Inhibitor Of Nuclear Factor Kappa B Kinase Regulatory Subunit Gamma	Protein Coding	47	GC0XP154541	0.755665	https://www.genecards.org/cgi-bin/carddisp.pl?gene=IKBKG
SOAT1	Sterol O-Acyltransferase 1	Protein Coding	44	GC01P179262	0.755665	https://www.genecards.org/cgi-bin/carddisp.pl?gene=SOAT1
CCR4	C-C Motif Chemokine Receptor 4	Protein Coding	44	GC03P032951	0.740088	https://www.genecards.org/cgi-bin/carddisp.pl?gene=CCR4
JAK2	Janus Kinase 2	Protein Coding	51	GC09P004985	0.716681	https://www.genecards.org/cgi-bin/carddisp.pl?gene=JAK2
LDLR	Low Density Lipoprotein Receptor	Protein Coding	50	GC19P011091	0.716681	https://www.genecards.org/cgi-bin/carddisp.pl?gene=LDLR
CALR	Calreticulin	Protein Coding	50	GC19P012938	0.716681	https://www.genecards.org/cgi-bin/carddisp.pl?gene=CALR
RAD50	RAD50 Double Strand Break Repair Protein	Protein Coding	49	GC05P132556	0.716681	https://www.genecards.org/cgi-bin/carddisp.pl?gene=RAD50
ABCC1	ATP Binding Cassette Subfamily C Member 1	Protein Coding	48	GC16P015949	0.716681	https://www.genecards.org/cgi-bin/carddisp.pl?gene=ABCC1
USP7	Ubiquitin Specific Peptidase 7	Protein Coding	48	GC16M008892	0.716681	https://www.genecards.org/cgi-bin/carddisp.pl?gene=USP7
TFRC	Transferrin Receptor	Protein Coding	47	GC03M196027	0.716681	https://www.genecards.org/cgi-bin/carddisp.pl?gene=TFRC
DICER1	Dicer 1, Ribonuclease III	Protein Coding	47	GC14M095086	0.716681	https://www.genecards.org/cgi-bin/carddisp.pl?gene=DICER1
MYO6	Myosin VI	Protein Coding	45	GC06P075749	0.716681	https://www.genecards.org/cgi-bin/carddisp.pl?gene=MYO6
TOLLIP	Toll Interacting Protein	Protein Coding	43	GC11M001274	0.716681	https://www.genecards.org/cgi-bin/carddisp.pl?gene=TOLLIP
MTREX	Mtr4 Exosome RNA Helicase	Protein Coding	30	GC05P055308	0.716681	https://www.genecards.org/cgi-bin/carddisp.pl?gene=MTREX
HSP90AA1	Heat Shock Protein 90 Alpha Family Class A Member 1	Protein Coding	47	GC14M102080	0.714612	https://www.genecards.org/cgi-bin/carddisp.pl?gene=HSP90AA1
ATR	ATR Serine/Threonine Kinase	Protein Coding	51	GC03M142449	0.713511	https://www.genecards.org/cgi-bin/carddisp.pl?gene=ATR
VDAC1	Voltage Dependent Anion Channel 1	Protein Coding	45	GC05M133975	0.713511	https://www.genecards.org/cgi-bin/carddisp.pl?gene=VDAC1
FMR1	FMRP Translational Regulator 1	Protein Coding	43	GC0XP147933	0.713511	https://www.genecards.org/cgi-bin/carddisp.pl?gene=FMR1
ELAVL1	ELAV Like RNA Binding Protein 1	Protein Coding	41	GC19M007958	0.713511	https://www.genecards.org/cgi-bin/carddisp.pl?gene=ELAVL1
HSPA4	Heat Shock Protein Family A (Hsp70) Member 4	Protein Coding	41	GC05P133051	0.713511	https://www.genecards.org/cgi-bin/carddisp.pl?gene=HSPA4
TBL2	Transducin Beta Like 2	Protein Coding	40	GC07M073568	0.713511	https://www.genecards.org/cgi-bin/carddisp.pl?gene=TBL2
IMMT	Inner Membrane Mitochondrial Protein	Protein Coding	40	GC02M086144	0.713511	https://www.genecards.org/cgi-bin/carddisp.pl?gene=IMMT
HNRNPA3	Heterogeneous Nuclear Ribonucleoprotein A3	Protein Coding	38	GC02P177212	0.713511	https://www.genecards.org/cgi-bin/carddisp.pl?gene=HNRNPA3
FAM120A	Family With Sequence Similarity 120A	Protein Coding	37	GC09P093716	0.713511	https://www.genecards.org/cgi-bin/carddisp.pl?gene=FAM120A
MET	MET Proto-Oncogene, Receptor Tyrosine Kinase	Protein Coding	52	GC07P116672	0.670439	https://www.genecards.org/cgi-bin/carddisp.pl?gene=MET
NOTCH2	Notch Receptor 2	Protein Coding	49	GC01M119911	0.670439	https://www.genecards.org/cgi-bin/carddisp.pl?gene=NOTCH2
TNFRSF10B	TNF Receptor Superfamily Member 10b	Protein Coding	49	GC08M023020	0.670439	https://www.genecards.org/cgi-bin/carddisp.pl?gene=TNFRSF10B
USP9X	Ubiquitin Specific Peptidase 9 X-Linked	Protein Coding	47	GC0XP041085	0.670439	https://www.genecards.org/cgi-bin/carddisp.pl?gene=USP9X
CTNNA1	Catenin Alpha 1	Protein Coding	46	GC05P138613	0.670439	https://www.genecards.org/cgi-bin/carddisp.pl?gene=CTNNA1
DDX3X	DEAD-Box Helicase 3 X-Linked	Protein Coding	46	GC0XP041333	0.670439	https://www.genecards.org/cgi-bin/carddisp.pl?gene=DDX3X
APOB	Apolipoprotein B	Protein Coding	46	GC02M020956	0.670439	https://www.genecards.org/cgi-bin/carddisp.pl?gene=APOB
OGDH	Oxoglutarate Dehydrogenase	Protein Coding	45	GC07P044606	0.670439	https://www.genecards.org/cgi-bin/carddisp.pl?gene=OGDH
CLU	Clusterin	Protein Coding	45	GC08M027596	0.670439	https://www.genecards.org/cgi-bin/carddisp.pl?gene=CLU
YWHAQ	Tyrosine 3-Monooxygenase/Tryptophan 5-Monooxygenase Activation Protein Theta	Protein Coding	45	GC02M009583	0.670439	https://www.genecards.org/cgi-bin/carddisp.pl?gene=YWHAQ
MAN2A1	Mannosidase Alpha Class 2A Member 1	Protein Coding	43	GC05P109689	0.670439	https://www.genecards.org/cgi-bin/carddisp.pl?gene=MAN2A1
PLXNA1	Plexin A1	Protein Coding	42	GC03P126988	0.670439	https://www.genecards.org/cgi-bin/carddisp.pl?gene=PLXNA1
AP2S1	Adaptor Related Protein Complex 2 Subunit Sigma 1	Protein Coding	41	GC19M046838	0.670439	https://www.genecards.org/cgi-bin/carddisp.pl?gene=AP2S1
HSPE1	Heat Shock Protein Family E (Hsp10) Member 1	Protein Coding	40	GC02P197501	0.670439	https://www.genecards.org/cgi-bin/carddisp.pl?gene=HSPE1
BCAP31	B Cell Receptor Associated Protein 31	Protein Coding	40	GC0XM153701	0.670439	https://www.genecards.org/cgi-bin/carddisp.pl?gene=BCAP31
HNRNPM	Heterogeneous Nuclear Ribonucleoprotein M	Protein Coding	38	GC19P008444	0.670439	https://www.genecards.org/cgi-bin/carddisp.pl?gene=HNRNPM
DDX39B	DExD-Box Helicase 39B	Protein Coding	38	GC06M031530	0.670439	https://www.genecards.org/cgi-bin/carddisp.pl?gene=DDX39B
CAPRIN1	Cell Cycle Associated Protein 1	Protein Coding	37	GC11P034051	0.670439	https://www.genecards.org/cgi-bin/carddisp.pl?gene=CAPRIN1
PRPF40A	Pre-MRNA Processing Factor 40 Homolog A	Protein Coding	36	GC02M152651	0.670439	https://www.genecards.org/cgi-bin/carddisp.pl?gene=PRPF40A
RTCB	RNA 2',3'-Cyclic Phosphate And 5'-OH Ligase	Protein Coding	35	GC22M032387	0.670439	https://www.genecards.org/cgi-bin/carddisp.pl?gene=RTCB
MT-CO2	Mitochondrially Encoded Cytochrome C Oxidase II	Protein Coding	34	GCMTP007587	0.670439	https://www.genecards.org/cgi-bin/carddisp.pl?gene=MT-CO2
NT5E	5'-Nucleotidase Ecto	Protein Coding	50	GC06P085449	0.653906	https://www.genecards.org/cgi-bin/carddisp.pl?gene=NT5E
CASP8	Caspase 8	Protein Coding	50	GC02P201233	0.619561	https://www.genecards.org/cgi-bin/carddisp.pl?gene=CASP8
HSP90AB1	Heat Shock Protein 90 Alpha Family Class B Member 1	Protein Coding	46	GC06P044246	0.610176	https://www.genecards.org/cgi-bin/carddisp.pl?gene=HSP90AB1
YWHAZ	Tyrosine 3-Monooxygenase/Tryptophan 5-Monooxygenase Activation Protein Zeta	Protein Coding	46	GC08M100917	0.610176	https://www.genecards.org/cgi-bin/carddisp.pl?gene=YWHAZ
IKBKB	Inhibitor Of Nuclear Factor Kappa B Kinase Subunit Beta	Protein Coding	52	GC08P042271	0.580577	https://www.genecards.org/cgi-bin/carddisp.pl?gene=IKBKB
CD19	CD19 Molecule	Protein Coding	48	GC16P039277	0.580577	https://www.genecards.org/cgi-bin/carddisp.pl?gene=CD19
EZH2	Enhancer Of Zeste 2 Polycomb Repressive Complex 2 Subunit	Protein Coding	52	GC07M148807	0.534336	https://www.genecards.org/cgi-bin/carddisp.pl?gene=EZH2
PSEN1	Presenilin 1	Protein Coding	51	GC14P073136	0.534336	https://www.genecards.org/cgi-bin/carddisp.pl?gene=PSEN1
MAPK1	Mitogen-Activated Protein Kinase 1	Protein Coding	50	GC22M021759	0.534336	https://www.genecards.org/cgi-bin/carddisp.pl?gene=MAPK1
SMAD2	SMAD Family Member 2	Protein Coding	49	GC18M047809	0.534336	https://www.genecards.org/cgi-bin/carddisp.pl?gene=SMAD2
MAPK3	Mitogen-Activated Protein Kinase 3	Protein Coding	48	GC16M035783	0.534336	https://www.genecards.org/cgi-bin/carddisp.pl?gene=MAPK3
CAPN1	Calpain 1	Protein Coding	48	GC11P068856	0.534336	https://www.genecards.org/cgi-bin/carddisp.pl?gene=CAPN1
ERCC3	ERCC Excision Repair 3, TFIIH Core Complex Helicase Subunit	Protein Coding	47	GC02M127257	0.534336	https://www.genecards.org/cgi-bin/carddisp.pl?gene=ERCC3
NME1	NME/NM23 Nucleoside Diphosphate Kinase 1	Protein Coding	45	GC17P051161	0.534336	https://www.genecards.org/cgi-bin/carddisp.pl?gene=NME1
FHL2	Four And A Half LIM Domains 2	Protein Coding	45	GC02M105357	0.534336	https://www.genecards.org/cgi-bin/carddisp.pl?gene=FHL2
HP	Haptoglobin	Protein Coding	45	GC16P072089	0.534336	https://www.genecards.org/cgi-bin/carddisp.pl?gene=HP
MYO5B	Myosin VB	Protein Coding	44	GC18M049822	0.534336	https://www.genecards.org/cgi-bin/carddisp.pl?gene=MYO5B
DDB1	Damage Specific DNA Binding Protein 1	Protein Coding	43	GC11M084500	0.534336	https://www.genecards.org/cgi-bin/carddisp.pl?gene=DDB1
PEX14	Peroxisomal Biogenesis Factor 14	Protein Coding	43	GC01P010472	0.534336	https://www.genecards.org/cgi-bin/carddisp.pl?gene=PEX14
LGALS1	Galectin 1	Protein Coding	42	GC22P037675	0.534336	https://www.genecards.org/cgi-bin/carddisp.pl?gene=LGALS1
ABHD12	Abhydrolase Domain Containing 12, Lysophospholipase	Protein Coding	42	GC20M025294	0.534336	https://www.genecards.org/cgi-bin/carddisp.pl?gene=ABHD12
ALDH9A1	Aldehyde Dehydrogenase 9 Family Member A1	Protein Coding	41	GC01M165677	0.534336	https://www.genecards.org/cgi-bin/carddisp.pl?gene=ALDH9A1
EIF3F	Eukaryotic Translation Initiation Factor 3 Subunit F	Protein Coding	41	GC11P007966	0.534336	https://www.genecards.org/cgi-bin/carddisp.pl?gene=EIF3F
RANBP9	RAN Binding Protein 9	Protein Coding	41	GC06M013621	0.534336	https://www.genecards.org/cgi-bin/carddisp.pl?gene=RANBP9
CAMP	Cathelicidin Antimicrobial Peptide	Protein Coding	40	GC03P048674	0.534336	https://www.genecards.org/cgi-bin/carddisp.pl?gene=CAMP
EIF3H	Eukaryotic Translation Initiation Factor 3 Subunit H	Protein Coding	40	GC08M116642	0.534336	https://www.genecards.org/cgi-bin/carddisp.pl?gene=EIF3H
CEP290	Centrosomal Protein 290	Protein Coding	40	GC12M088049	0.534336	https://www.genecards.org/cgi-bin/carddisp.pl?gene=CEP290
EIF3D	Eukaryotic Translation Initiation Factor 3 Subunit D	Protein Coding	38	GC22M036510	0.534336	https://www.genecards.org/cgi-bin/carddisp.pl?gene=EIF3D
EIF3E	Eukaryotic Translation Initiation Factor 3 Subunit E	Protein Coding	38	GC08M108163	0.534336	https://www.genecards.org/cgi-bin/carddisp.pl?gene=EIF3E
EIF3I	Eukaryotic Translation Initiation Factor 3 Subunit I	Protein Coding	38	GC01P032221	0.534336	https://www.genecards.org/cgi-bin/carddisp.pl?gene=EIF3I
EIF3B	Eukaryotic Translation Initiation Factor 3 Subunit B	Protein Coding	38	GC07P002354	0.534336	https://www.genecards.org/cgi-bin/carddisp.pl?gene=EIF3B
EIF3J	Eukaryotic Translation Initiation Factor 3 Subunit J	Protein Coding	38	GC15P044537	0.534336	https://www.genecards.org/cgi-bin/carddisp.pl?gene=EIF3J
YBX3	Y-Box Binding Protein 3	Protein Coding	38	GC12M019797	0.534336	https://www.genecards.org/cgi-bin/carddisp.pl?gene=YBX3
EBNA1BP2	EBNA1 Binding Protein 2	Protein Coding	35	GC01M043165	0.534336	https://www.genecards.org/cgi-bin/carddisp.pl?gene=EBNA1BP2
ZNF609	Zinc Finger Protein 609	Protein Coding	32	GC15P114625	0.534336	https://www.genecards.org/cgi-bin/carddisp.pl?gene=ZNF609
MIR148A	MicroRNA 148a	RNA Gene	20	GC07M025993	0.534336	https://www.genecards.org/cgi-bin/carddisp.pl?gene=MIR148A
IGF1R	Insulin Like Growth Factor 1 Receptor	Protein Coding	53	GC15P098648	0.474072	https://www.genecards.org/cgi-bin/carddisp.pl?gene=IGF1R
FGFR1	Fibroblast Growth Factor Receptor 1	Protein Coding	53	GC08M038400	0.474072	https://www.genecards.org/cgi-bin/carddisp.pl?gene=FGFR1
FGFR2	Fibroblast Growth Factor Receptor 2	Protein Coding	53	GC10M121478	0.474072	https://www.genecards.org/cgi-bin/carddisp.pl?gene=FGFR2
ERBB2	Erb-B2 Receptor Tyrosine Kinase 2	Protein Coding	53	GC17P039687	0.474072	https://www.genecards.org/cgi-bin/carddisp.pl?gene=ERBB2
SLC2A1	Solute Carrier Family 2 Member 1	Protein Coding	52	GC01M042925	0.474072	https://www.genecards.org/cgi-bin/carddisp.pl?gene=SLC2A1
ERBB3	Erb-B2 Receptor Tyrosine Kinase 3	Protein Coding	52	GC12P057065	0.474072	https://www.genecards.org/cgi-bin/carddisp.pl?gene=ERBB3
CTNNB1	Catenin Beta 1	Protein Coding	52	GC03P041236	0.474072	https://www.genecards.org/cgi-bin/carddisp.pl?gene=CTNNB1
ATM	ATM Serine/Threonine Kinase	Protein Coding	52	GC11P108222	0.474072	https://www.genecards.org/cgi-bin/carddisp.pl?gene=ATM
MAP2K1	Mitogen-Activated Protein Kinase Kinase 1	Protein Coding	52	GC15P066386	0.474072	https://www.genecards.org/cgi-bin/carddisp.pl?gene=MAP2K1
ADAM10	ADAM Metallopeptidase Domain 10	Protein Coding	51	GC15M058588	0.474072	https://www.genecards.org/cgi-bin/carddisp.pl?gene=ADAM10
IDH1	Isocitrate Dehydrogenase (NADP(+)) 1	Protein Coding	51	GC02M208236	0.474072	https://www.genecards.org/cgi-bin/carddisp.pl?gene=IDH1
HDAC6	Histone Deacetylase 6	Protein Coding	51	GC0XP048801	0.474072	https://www.genecards.org/cgi-bin/carddisp.pl?gene=HDAC6
PTPN11	Protein Tyrosine Phosphatase Non-Receptor Type 11	Protein Coding	51	GC12P112418	0.474072	https://www.genecards.org/cgi-bin/carddisp.pl?gene=PTPN11
TGFBR2	Transforming Growth Factor Beta Receptor 2	Protein Coding	50	GC03P030623	0.474072	https://www.genecards.org/cgi-bin/carddisp.pl?gene=TGFBR2
SRC	SRC Proto-Oncogene, Non-Receptor Tyrosine Kinase	Protein Coding	50	GC20P037344	0.474072	https://www.genecards.org/cgi-bin/carddisp.pl?gene=SRC
CDK2	Cyclin Dependent Kinase 2	Protein Coding	50	GC12P055966	0.474072	https://www.genecards.org/cgi-bin/carddisp.pl?gene=CDK2
ATP2A2	ATPase Sarcoplasmic/Endoplasmic Reticulum Ca2+ Transporting 2	Protein Coding	50	GC12P110280	0.474072	https://www.genecards.org/cgi-bin/carddisp.pl?gene=ATP2A2
KRAS	KRAS Proto-Oncogene, GTPase	Protein Coding	49	GC12M025204	0.474072	https://www.genecards.org/cgi-bin/carddisp.pl?gene=KRAS
NOTCH1	Notch Receptor 1	Protein Coding	49	GC09M137332	0.474072	https://www.genecards.org/cgi-bin/carddisp.pl?gene=NOTCH1
HNF4A	Hepatocyte Nuclear Factor 4 Alpha	Protein Coding	49	GC20P044355	0.474072	https://www.genecards.org/cgi-bin/carddisp.pl?gene=HNF4A
MME	Membrane Metalloendopeptidase	Protein Coding	49	GC03P155024	0.474072	https://www.genecards.org/cgi-bin/carddisp.pl?gene=MME
GLUD1	Glutamate Dehydrogenase 1	Protein Coding	49	GC10M087050	0.474072	https://www.genecards.org/cgi-bin/carddisp.pl?gene=GLUD1
ADA	Adenosine Deaminase	Protein Coding	49	GC20M044620	0.474072	https://www.genecards.org/cgi-bin/carddisp.pl?gene=ADA
PCNA	Proliferating Cell Nuclear Antigen	Protein Coding	49	GC20M005114	0.474072	https://www.genecards.org/cgi-bin/carddisp.pl?gene=PCNA
TOP2A	DNA Topoisomerase II Alpha	Protein Coding	49	GC17M040388	0.474072	https://www.genecards.org/cgi-bin/carddisp.pl?gene=TOP2A
TF	Transferrin	Protein Coding	49	GC03P133805	0.474072	https://www.genecards.org/cgi-bin/carddisp.pl?gene=TF
CAD	Carbamoyl-Phosphate Synthetase 2, Aspartate Transcarbamylase, And Dihydroorotase	Protein Coding	49	GC02P027217	0.474072	https://www.genecards.org/cgi-bin/carddisp.pl?gene=CAD
DLD	Dihydrolipoamide Dehydrogenase	Protein Coding	49	GC07P107890	0.474072	https://www.genecards.org/cgi-bin/carddisp.pl?gene=DLD
LPL	Lipoprotein Lipase	Protein Coding	49	GC08P019901	0.474072	https://www.genecards.org/cgi-bin/carddisp.pl?gene=LPL
PTPN1	Protein Tyrosine Phosphatase Non-Receptor Type 1	Protein Coding	49	GC20P050510	0.474072	https://www.genecards.org/cgi-bin/carddisp.pl?gene=PTPN1
NF1	Neurofibromin 1	Protein Coding	48	GC17P031094	0.474072	https://www.genecards.org/cgi-bin/carddisp.pl?gene=NF1
NRAS	NRAS Proto-Oncogene, GTPase	Protein Coding	48	GC01M114704	0.474072	https://www.genecards.org/cgi-bin/carddisp.pl?gene=NRAS
GBA	Glucosylceramidase Beta	Protein Coding	48	GC01M155234	0.474072	https://www.genecards.org/cgi-bin/carddisp.pl?gene=GBA
ITPR1	Inositol 1,4,5-Trisphosphate Receptor Type 1	Protein Coding	48	GC03P004486	0.474072	https://www.genecards.org/cgi-bin/carddisp.pl?gene=ITPR1
NF2	NF2, Moesin-Ezrin-Radixin Like (MERLIN) Tumor Suppressor	Protein Coding	48	GC22P029603	0.474072	https://www.genecards.org/cgi-bin/carddisp.pl?gene=NF2
IL6ST	Interleukin 6 Cytokine Family Signal Transducer	Protein Coding	48	GC05M055935	0.474072	https://www.genecards.org/cgi-bin/carddisp.pl?gene=IL6ST
PARP1	Poly(ADP-Ribose) Polymerase 1	Protein Coding	48	GC01M226360	0.474072	https://www.genecards.org/cgi-bin/carddisp.pl?gene=PARP1
PSEN2	Presenilin 2	Protein Coding	48	GC01P226870	0.474072	https://www.genecards.org/cgi-bin/carddisp.pl?gene=PSEN2
RAC1	Rac Family Small GTPase 1	Protein Coding	48	GC07P006377	0.474072	https://www.genecards.org/cgi-bin/carddisp.pl?gene=RAC1
CASP3	Caspase 3	Protein Coding	48	GC04M184627	0.474072	https://www.genecards.org/cgi-bin/carddisp.pl?gene=CASP3
LMNA	Lamin A/C	Protein Coding	48	GC01P156082	0.474072	https://www.genecards.org/cgi-bin/carddisp.pl?gene=LMNA
LYN	LYN Proto-Oncogene, Src Family Tyrosine Kinase	Protein Coding	48	GC08P055879	0.474072	https://www.genecards.org/cgi-bin/carddisp.pl?gene=LYN
LRP2	LDL Receptor Related Protein 2	Protein Coding	48	GC02M169127	0.474072	https://www.genecards.org/cgi-bin/carddisp.pl?gene=LRP2
PPP2CA	Protein Phosphatase 2 Catalytic Subunit Alpha	Protein Coding	48	GC05M134194	0.474072	https://www.genecards.org/cgi-bin/carddisp.pl?gene=PPP2CA
VCP	Valosin Containing Protein	Protein Coding	48	GC09M035056	0.474072	https://www.genecards.org/cgi-bin/carddisp.pl?gene=VCP
GUSB	Glucuronidase Beta	Protein Coding	47	GC07M065960	0.474072	https://www.genecards.org/cgi-bin/carddisp.pl?gene=GUSB
HSPA8	Heat Shock Protein Family A (Hsp70) Member 8	Protein Coding	47	GC11M123057	0.474072	https://www.genecards.org/cgi-bin/carddisp.pl?gene=HSPA8
MTR	5-Methyltetrahydrofolate-Homocysteine Methyltransferase	Protein Coding	47	GC01P236795	0.474072	https://www.genecards.org/cgi-bin/carddisp.pl?gene=MTR
POLG	DNA Polymerase Gamma, Catalytic Subunit	Protein Coding	47	GC15M089475	0.474072	https://www.genecards.org/cgi-bin/carddisp.pl?gene=POLG
TUBB3	Tubulin Beta 3 Class III	Protein Coding	47	GC16P091061	0.474072	https://www.genecards.org/cgi-bin/carddisp.pl?gene=TUBB3
SDHB	Succinate Dehydrogenase Complex Iron Sulfur Subunit B	Protein Coding	47	GC01M017842	0.474072	https://www.genecards.org/cgi-bin/carddisp.pl?gene=SDHB
CDH3	Cadherin 3	Protein Coding	47	GC16P068637	0.474072	https://www.genecards.org/cgi-bin/carddisp.pl?gene=CDH3
EEF2	Eukaryotic Translation Elongation Factor 2	Protein Coding	47	GC19M003976	0.474072	https://www.genecards.org/cgi-bin/carddisp.pl?gene=EEF2
CTBP1	C-Terminal Binding Protein 1	Protein Coding	47	GC04M001211	0.474072	https://www.genecards.org/cgi-bin/carddisp.pl?gene=CTBP1
AIFM1	Apoptosis Inducing Factor Mitochondria Associated 1	Protein Coding	47	GC0XM130129	0.474072	https://www.genecards.org/cgi-bin/carddisp.pl?gene=AIFM1
LDHB	Lactate Dehydrogenase B	Protein Coding	46	GC12M021635	0.474072	https://www.genecards.org/cgi-bin/carddisp.pl?gene=LDHB
NBN	Nibrin	Protein Coding	46	GC08M089933	0.474072	https://www.genecards.org/cgi-bin/carddisp.pl?gene=NBN
NAMPT	Nicotinamide Phosphoribosyltransferase	Protein Coding	46	GC07M106248	0.474072	https://www.genecards.org/cgi-bin/carddisp.pl?gene=NAMPT
HSPD1	Heat Shock Protein Family D (Hsp60) Member 1	Protein Coding	46	GC02M197486	0.474072	https://www.genecards.org/cgi-bin/carddisp.pl?gene=HSPD1
FYN	FYN Proto-Oncogene, Src Family Tyrosine Kinase	Protein Coding	46	GC06M111660	0.474072	https://www.genecards.org/cgi-bin/carddisp.pl?gene=FYN
HPRT1	Hypoxanthine Phosphoribosyltransferase 1	Protein Coding	46	GC0XP134460	0.474072	https://www.genecards.org/cgi-bin/carddisp.pl?gene=HPRT1
FASLG	Fas Ligand	Protein Coding	46	GC01P172628	0.474072	https://www.genecards.org/cgi-bin/carddisp.pl?gene=FASLG
AKR1B1	Aldo-Keto Reductase Family 1 Member B	Protein Coding	46	GC07M134442	0.474072	https://www.genecards.org/cgi-bin/carddisp.pl?gene=AKR1B1
PGD	Phosphogluconate Dehydrogenase	Protein Coding	46	GC01P010398	0.474072	https://www.genecards.org/cgi-bin/carddisp.pl?gene=PGD
SETD2	SET Domain Containing 2, Histone Lysine Methyltransferase	Protein Coding	46	GC03M047033	0.474072	https://www.genecards.org/cgi-bin/carddisp.pl?gene=SETD2
CFH	Complement Factor H	Protein Coding	46	GC01P196621	0.474072	https://www.genecards.org/cgi-bin/carddisp.pl?gene=CFH
ENO1	Enolase 1	Protein Coding	46	GC01M008861	0.474072	https://www.genecards.org/cgi-bin/carddisp.pl?gene=ENO1
ATP7A	ATPase Copper Transporting Alpha	Protein Coding	46	GC0XP077979	0.474072	https://www.genecards.org/cgi-bin/carddisp.pl?gene=ATP7A
MCM2	Minichromosome Maintenance Complex Component 2	Protein Coding	46	GC03P127598	0.474072	https://www.genecards.org/cgi-bin/carddisp.pl?gene=MCM2
CD44	CD44 Molecule (Indian Blood Group)	Protein Coding	46	GC11P035139	0.474072	https://www.genecards.org/cgi-bin/carddisp.pl?gene=CD44
FH	Fumarate Hydratase	Protein Coding	45	GC01M241499	0.474072	https://www.genecards.org/cgi-bin/carddisp.pl?gene=FH
HNRNPA2B1	Heterogeneous Nuclear Ribonucleoprotein A2/B1	Protein Coding	45	GC07M026174	0.474072	https://www.genecards.org/cgi-bin/carddisp.pl?gene=HNRNPA2B1
HNRNPA1	Heterogeneous Nuclear Ribonucleoprotein A1	Protein Coding	45	GC12P054280	0.474072	https://www.genecards.org/cgi-bin/carddisp.pl?gene=HNRNPA1
GNAI1	G Protein Subunit Alpha I1	Protein Coding	45	GC07P079769	0.474072	https://www.genecards.org/cgi-bin/carddisp.pl?gene=GNAI1
IGFBP3	Insulin Like Growth Factor Binding Protein 3	Protein Coding	45	GC07M045912	0.474072	https://www.genecards.org/cgi-bin/carddisp.pl?gene=IGFBP3
GNAI3	G Protein Subunit Alpha I3	Protein Coding	45	GC01P109548	0.474072	https://www.genecards.org/cgi-bin/carddisp.pl?gene=GNAI3
ACVR2A	Activin A Receptor Type 2A	Protein Coding	45	GC02P147844	0.474072	https://www.genecards.org/cgi-bin/carddisp.pl?gene=ACVR2A
CD59	CD59 Molecule (CD59 Blood Group)	Protein Coding	45	GC11M033704	0.474072	https://www.genecards.org/cgi-bin/carddisp.pl?gene=CD59
TUBB2A	Tubulin Beta 2A Class IIa	Protein Coding	45	GC06M003153	0.474072	https://www.genecards.org/cgi-bin/carddisp.pl?gene=TUBB2A
SMC1A	Structural Maintenance Of Chromosomes 1A	Protein Coding	45	GC0XM053374	0.474072	https://www.genecards.org/cgi-bin/carddisp.pl?gene=SMC1A
TARDBP	TAR DNA Binding Protein	Protein Coding	45	GC01P011013	0.474072	https://www.genecards.org/cgi-bin/carddisp.pl?gene=TARDBP
DKC1	Dyskerin Pseudouridine Synthase 1	Protein Coding	45	GC0XP154762	0.474072	https://www.genecards.org/cgi-bin/carddisp.pl?gene=DKC1
CFL1	Cofilin 1	Protein Coding	45	GC11M065823	0.474072	https://www.genecards.org/cgi-bin/carddisp.pl?gene=CFL1
PRDX2	Peroxiredoxin 2	Protein Coding	45	GC19M012796	0.474072	https://www.genecards.org/cgi-bin/carddisp.pl?gene=PRDX2
PPIA	Peptidylprolyl Isomerase A	Protein Coding	45	GC07P044807	0.474072	https://www.genecards.org/cgi-bin/carddisp.pl?gene=PPIA
PDHB	Pyruvate Dehydrogenase E1 Subunit Beta	Protein Coding	45	GC03M058428	0.474072	https://www.genecards.org/cgi-bin/carddisp.pl?gene=PDHB
KRT19	Keratin 19	Protein Coding	44	GC17M041523	0.474072	https://www.genecards.org/cgi-bin/carddisp.pl?gene=KRT19
FDFT1	Farnesyl-Diphosphate Farnesyltransferase 1	Protein Coding	44	GC08P011795	0.474072	https://www.genecards.org/cgi-bin/carddisp.pl?gene=FDFT1
FUS	FUS RNA Binding Protein	Protein Coding	44	GC16P031180	0.474072	https://www.genecards.org/cgi-bin/carddisp.pl?gene=FUS
HSPA1A	Heat Shock Protein Family A (Hsp70) Member 1A	Protein Coding	44	GC06P076883	0.474072	https://www.genecards.org/cgi-bin/carddisp.pl?gene=HSPA1A
HSP90B1	Heat Shock Protein 90 Beta Family Member 1	Protein Coding	44	GC12P103930	0.474072	https://www.genecards.org/cgi-bin/carddisp.pl?gene=HSP90B1
HNRNPK	Heterogeneous Nuclear Ribonucleoprotein K	Protein Coding	44	GC09M091384	0.474072	https://www.genecards.org/cgi-bin/carddisp.pl?gene=HNRNPK
AKR1A1	Aldo-Keto Reductase Family 1 Member A1	Protein Coding	44	GC01P045550	0.474072	https://www.genecards.org/cgi-bin/carddisp.pl?gene=AKR1A1
NUMA1	Nuclear Mitotic Apparatus Protein 1	Protein Coding	44	GC11M072002	0.474072	https://www.genecards.org/cgi-bin/carddisp.pl?gene=NUMA1
OCRL	OCRL Inositol Polyphosphate-5-Phosphatase	Protein Coding	44	GC0XP129539	0.474072	https://www.genecards.org/cgi-bin/carddisp.pl?gene=OCRL
PEBP1	Phosphatidylethanolamine Binding Protein 1	Protein Coding	44	GC12P118135	0.474072	https://www.genecards.org/cgi-bin/carddisp.pl?gene=PEBP1
PON2	Paraoxonase 2	Protein Coding	44	GC07M095404	0.474072	https://www.genecards.org/cgi-bin/carddisp.pl?gene=PON2
STAMBP	STAM Binding Protein	Protein Coding	44	GC02P073828	0.474072	https://www.genecards.org/cgi-bin/carddisp.pl?gene=STAMBP
CDK1	Cyclin Dependent Kinase 1	Protein Coding	44	GC10P060772	0.474072	https://www.genecards.org/cgi-bin/carddisp.pl?gene=CDK1
LONP1	Lon Peptidase 1, Mitochondrial	Protein Coding	44	GC19M005691	0.474072	https://www.genecards.org/cgi-bin/carddisp.pl?gene=LONP1
MCM7	Minichromosome Maintenance Complex Component 7	Protein Coding	44	GC07M100092	0.474072	https://www.genecards.org/cgi-bin/carddisp.pl?gene=MCM7
MCM3	Minichromosome Maintenance Complex Component 3	Protein Coding	44	GC06M052264	0.474072	https://www.genecards.org/cgi-bin/carddisp.pl?gene=MCM3
PKM	Pyruvate Kinase M1/2	Protein Coding	44	GC15M072199	0.474072	https://www.genecards.org/cgi-bin/carddisp.pl?gene=PKM
OPTN	Optineurin	Protein Coding	43	GC10P013099	0.474072	https://www.genecards.org/cgi-bin/carddisp.pl?gene=OPTN
SLC25A5	Solute Carrier Family 25 Member 5	Protein Coding	43	GC0XP119468	0.474072	https://www.genecards.org/cgi-bin/carddisp.pl?gene=SLC25A5
PRDX3	Peroxiredoxin 3	Protein Coding	43	GC10M119167	0.474072	https://www.genecards.org/cgi-bin/carddisp.pl?gene=PRDX3
NMT1	N-Myristoyltransferase 1	Protein Coding	42	GC17P050900	0.474072	https://www.genecards.org/cgi-bin/carddisp.pl?gene=NMT1
EEF1A1	Eukaryotic Translation Elongation Factor 1 Alpha 1	Protein Coding	42	GC06M073515	0.474072	https://www.genecards.org/cgi-bin/carddisp.pl?gene=EEF1A1
GNB2	G Protein Subunit Beta 2	Protein Coding	42	GC07P100673	0.474072	https://www.genecards.org/cgi-bin/carddisp.pl?gene=GNB2
ACTC1	Actin Alpha Cardiac Muscle 1	Protein Coding	42	GC15M034790	0.474072	https://www.genecards.org/cgi-bin/carddisp.pl?gene=ACTC1
KHDRBS1	KH RNA Binding Domain Containing, Signal Transduction Associated 1	Protein Coding	42	GC01P032013	0.474072	https://www.genecards.org/cgi-bin/carddisp.pl?gene=KHDRBS1
POLR1C	RNA Polymerase I And III Subunit C	Protein Coding	42	GC06P077073	0.474072	https://www.genecards.org/cgi-bin/carddisp.pl?gene=POLR1C
SLC4A7	Solute Carrier Family 4 Member 7	Protein Coding	42	GC03M027372	0.474072	https://www.genecards.org/cgi-bin/carddisp.pl?gene=SLC4A7
SAMHD1	SAM And HD Domain Containing Deoxynucleoside Triphosphate Triphosphohydrolase 1	Protein Coding	42	GC20M036890	0.474072	https://www.genecards.org/cgi-bin/carddisp.pl?gene=SAMHD1
TFE3	Transcription Factor Binding To IGHM Enhancer 3	Protein Coding	42	GC0XM049028	0.474072	https://www.genecards.org/cgi-bin/carddisp.pl?gene=TFE3
SNRNP200	Small Nuclear Ribonucleoprotein U5 Subunit 200	Protein Coding	42	GC02M097769	0.474072	https://www.genecards.org/cgi-bin/carddisp.pl?gene=SNRNP200
SNAP23	Synaptosome Associated Protein 23	Protein Coding	42	GC15P042491	0.474072	https://www.genecards.org/cgi-bin/carddisp.pl?gene=SNAP23
COL14A1	Collagen Type XIV Alpha 1 Chain	Protein Coding	42	GC08P120096	0.474072	https://www.genecards.org/cgi-bin/carddisp.pl?gene=COL14A1
EIF4A3	Eukaryotic Translation Initiation Factor 4A3	Protein Coding	42	GC17M080135	0.474072	https://www.genecards.org/cgi-bin/carddisp.pl?gene=EIF4A3
BSCL2	BSCL2 Lipid Droplet Biogenesis Associated, Seipin	Protein Coding	42	GC11M084559	0.474072	https://www.genecards.org/cgi-bin/carddisp.pl?gene=BSCL2
CTTN	Cortactin	Protein Coding	42	GC11P070398	0.474072	https://www.genecards.org/cgi-bin/carddisp.pl?gene=CTTN
RBMX	RNA Binding Motif Protein X-Linked	Protein Coding	42	GC0XM136848	0.474072	https://www.genecards.org/cgi-bin/carddisp.pl?gene=RBMX
GTF2I	General Transcription Factor IIi	Protein Coding	41	GC07P074660	0.474072	https://www.genecards.org/cgi-bin/carddisp.pl?gene=GTF2I
PA2G4	Proliferation-Associated 2G4	Protein Coding	41	GC12P057064	0.474072	https://www.genecards.org/cgi-bin/carddisp.pl?gene=PA2G4
SMC4	Structural Maintenance Of Chromosomes 4	Protein Coding	41	GC03P160399	0.474072	https://www.genecards.org/cgi-bin/carddisp.pl?gene=SMC4
SLC25A6	Solute Carrier Family 25 Member 6	Protein Coding	41	GC0XM001386	0.474072	https://www.genecards.org/cgi-bin/carddisp.pl?gene=SLC25A6
DHX9	DExH-Box Helicase 9	Protein Coding	41	GC01P182839	0.474072	https://www.genecards.org/cgi-bin/carddisp.pl?gene=DHX9
AP1G1	Adaptor Related Protein Complex 1 Subunit Gamma 1	Protein Coding	41	GC16M071729	0.474072	https://www.genecards.org/cgi-bin/carddisp.pl?gene=AP1G1
AP4B1	Adaptor Related Protein Complex 4 Subunit Beta 1	Protein Coding	41	GC01M113894	0.474072	https://www.genecards.org/cgi-bin/carddisp.pl?gene=AP4B1
LRIG1	Leucine Rich Repeats And Immunoglobulin Like Domains 1	Protein Coding	41	GC03M066379	0.474072	https://www.genecards.org/cgi-bin/carddisp.pl?gene=LRIG1
PCBP2	Poly(RC) Binding Protein 2	Protein Coding	41	GC12P053452	0.474072	https://www.genecards.org/cgi-bin/carddisp.pl?gene=PCBP2
PDCD6IP	Programmed Cell Death 6 Interacting Protein	Protein Coding	41	GC03P033798	0.474072	https://www.genecards.org/cgi-bin/carddisp.pl?gene=PDCD6IP
PRPF6	Pre-MRNA Processing Factor 6	Protein Coding	41	GC20P063981	0.474072	https://www.genecards.org/cgi-bin/carddisp.pl?gene=PRPF6
PRPF8	Pre-MRNA Processing Factor 8	Protein Coding	41	GC17M001650	0.474072	https://www.genecards.org/cgi-bin/carddisp.pl?gene=PRPF8
ARPC2	Actin Related Protein 2/3 Complex Subunit 2	Protein Coding	41	GC02P218217	0.474072	https://www.genecards.org/cgi-bin/carddisp.pl?gene=ARPC2
PLIN2	Perilipin 2	Protein Coding	41	GC09M019159	0.474072	https://www.genecards.org/cgi-bin/carddisp.pl?gene=PLIN2
HNRNPC	Heterogeneous Nuclear Ribonucleoprotein C	Protein Coding	40	GC14M021930	0.474072	https://www.genecards.org/cgi-bin/carddisp.pl?gene=HNRNPC
HSD17B12	Hydroxysteroid 17-Beta Dehydrogenase 12	Protein Coding	40	GC11P043717	0.474072	https://www.genecards.org/cgi-bin/carddisp.pl?gene=HSD17B12
SGCB	Sarcoglycan Beta	Protein Coding	40	GC04M052019	0.474072	https://www.genecards.org/cgi-bin/carddisp.pl?gene=SGCB
S100A7	S100 Calcium Binding Protein A7	Protein Coding	40	GC01M153457	0.474072	https://www.genecards.org/cgi-bin/carddisp.pl?gene=S100A7
SNRPA	Small Nuclear Ribonucleoprotein Polypeptide A	Protein Coding	40	GC19P040750	0.474072	https://www.genecards.org/cgi-bin/carddisp.pl?gene=SNRPA
SRSF9	Serine And Arginine Rich Splicing Factor 9	Protein Coding	40	GC12M120461	0.474072	https://www.genecards.org/cgi-bin/carddisp.pl?gene=SRSF9
SRSF1	Serine And Arginine Rich Splicing Factor 1	Protein Coding	40	GC17M058000	0.474072	https://www.genecards.org/cgi-bin/carddisp.pl?gene=SRSF1
CCNT1	Cyclin T1	Protein Coding	40	GC12M048688	0.474072	https://www.genecards.org/cgi-bin/carddisp.pl?gene=CCNT1
DYNLL1	Dynein Light Chain LC8-Type 1	Protein Coding	40	GC12P120469	0.474072	https://www.genecards.org/cgi-bin/carddisp.pl?gene=DYNLL1
DDX17	DEAD-Box Helicase 17	Protein Coding	40	GC22M038483	0.474072	https://www.genecards.org/cgi-bin/carddisp.pl?gene=DDX17
BCAM	Basal Cell Adhesion Molecule (Lutheran Blood Group)	Protein Coding	40	GC19P051996	0.474072	https://www.genecards.org/cgi-bin/carddisp.pl?gene=BCAM
AGO2	Argonaute RISC Catalytic Component 2	Protein Coding	40	GC08M140522	0.474072	https://www.genecards.org/cgi-bin/carddisp.pl?gene=AGO2
RAB6A	RAB6A, Member RAS Oncogene Family	Protein Coding	40	GC11M084958	0.474072	https://www.genecards.org/cgi-bin/carddisp.pl?gene=RAB6A
ELF3	E74 Like ETS Transcription Factor 3	Protein Coding	39	GC01P202007	0.474072	https://www.genecards.org/cgi-bin/carddisp.pl?gene=ELF3
HNRNPH1	Heterogeneous Nuclear Ribonucleoprotein H1	Protein Coding	39	GC05M179614	0.474072	https://www.genecards.org/cgi-bin/carddisp.pl?gene=HNRNPH1
HNRNPL	Heterogeneous Nuclear Ribonucleoprotein L	Protein Coding	39	GC19M038836	0.474072	https://www.genecards.org/cgi-bin/carddisp.pl?gene=HNRNPL
HNRNPH3	Heterogeneous Nuclear Ribonucleoprotein H3	Protein Coding	39	GC10P068331	0.474072	https://www.genecards.org/cgi-bin/carddisp.pl?gene=HNRNPH3
HNRNPR	Heterogeneous Nuclear Ribonucleoprotein R	Protein Coding	39	GC01M023303	0.474072	https://www.genecards.org/cgi-bin/carddisp.pl?gene=HNRNPR
ACIN1	Apoptotic Chromatin Condensation Inducer 1	Protein Coding	39	GC14M023058	0.474072	https://www.genecards.org/cgi-bin/carddisp.pl?gene=ACIN1
TRA2B	Transformer 2 Beta Homolog	Protein Coding	39	GC03M185914	0.474072	https://www.genecards.org/cgi-bin/carddisp.pl?gene=TRA2B
THOC2	THO Complex 2	Protein Coding	39	GC0XM123600	0.474072	https://www.genecards.org/cgi-bin/carddisp.pl?gene=THOC2
SYNCRIP	Synaptotagmin Binding Cytoplasmic RNA Interacting Protein	Protein Coding	39	GC06M085607	0.474072	https://www.genecards.org/cgi-bin/carddisp.pl?gene=SYNCRIP
SRSF7	Serine And Arginine Rich Splicing Factor 7	Protein Coding	39	GC02M038743	0.474072	https://www.genecards.org/cgi-bin/carddisp.pl?gene=SRSF7
SRSF5	Serine And Arginine Rich Splicing Factor 5	Protein Coding	39	GC14P069727	0.474072	https://www.genecards.org/cgi-bin/carddisp.pl?gene=SRSF5
NCBP1	Nuclear Cap Binding Protein Subunit 1	Protein Coding	38	GC09P097633	0.474072	https://www.genecards.org/cgi-bin/carddisp.pl?gene=NCBP1
HNRNPH2	Heterogeneous Nuclear Ribonucleoprotein H2	Protein Coding	38	GC0XP101408	0.474072	https://www.genecards.org/cgi-bin/carddisp.pl?gene=HNRNPH2
ABCE1	ATP Binding Cassette Subfamily E Member 1	Protein Coding	38	GC04P145097	0.474072	https://www.genecards.org/cgi-bin/carddisp.pl?gene=ABCE1
ILF2	Interleukin Enhancer Binding Factor 2	Protein Coding	38	GC01M153661	0.474072	https://www.genecards.org/cgi-bin/carddisp.pl?gene=ILF2
POLDIP3	DNA Polymerase Delta Interacting Protein 3	Protein Coding	38	GC22M042583	0.474072	https://www.genecards.org/cgi-bin/carddisp.pl?gene=POLDIP3
THRAP3	Thyroid Hormone Receptor Associated Protein 3	Protein Coding	38	GC01P036224	0.474072	https://www.genecards.org/cgi-bin/carddisp.pl?gene=THRAP3
SAP18	Sin3A Associated Protein 18	Protein Coding	38	GC13P021140	0.474072	https://www.genecards.org/cgi-bin/carddisp.pl?gene=SAP18
SMC2	Structural Maintenance Of Chromosomes 2	Protein Coding	38	GC09P104094	0.474072	https://www.genecards.org/cgi-bin/carddisp.pl?gene=SMC2
SRRT	Serrate, RNA Effector Molecule	Protein Coding	38	GC07P100894	0.474072	https://www.genecards.org/cgi-bin/carddisp.pl?gene=SRRT
SRSF6	Serine And Arginine Rich Splicing Factor 6	Protein Coding	38	GC20P043457	0.474072	https://www.genecards.org/cgi-bin/carddisp.pl?gene=SRSF6
MANF	Mesencephalic Astrocyte Derived Neurotrophic Factor	Protein Coding	38	GC03P051385	0.474072	https://www.genecards.org/cgi-bin/carddisp.pl?gene=MANF
RALY	RALY Heterogeneous Nuclear Ribonucleoprotein	Protein Coding	38	GC20P033993	0.474072	https://www.genecards.org/cgi-bin/carddisp.pl?gene=RALY
RBM39	RNA Binding Motif Protein 39	Protein Coding	38	GC20M035703	0.474072	https://www.genecards.org/cgi-bin/carddisp.pl?gene=RBM39
WBP2	WW Domain Binding Protein 2	Protein Coding	38	GC17M075845	0.474072	https://www.genecards.org/cgi-bin/carddisp.pl?gene=WBP2
HNRNPA0	Heterogeneous Nuclear Ribonucleoprotein A0	Protein Coding	37	GC05M137750	0.474072	https://www.genecards.org/cgi-bin/carddisp.pl?gene=HNRNPA0
STAU1	Staufen Double-Stranded RNA Binding Protein 1	Protein Coding	37	GC20M049113	0.474072	https://www.genecards.org/cgi-bin/carddisp.pl?gene=STAU1
THOC6	THO Complex 6	Protein Coding	37	GC16P003024	0.474072	https://www.genecards.org/cgi-bin/carddisp.pl?gene=THOC6
ALYREF	Aly/REF Export Factor	Protein Coding	37	GC17M081887	0.474072	https://www.genecards.org/cgi-bin/carddisp.pl?gene=ALYREF
BCAS3	BCAS3 Microtubule Associated Cell Migration Factor	Protein Coding	37	GC17P060678	0.474072	https://www.genecards.org/cgi-bin/carddisp.pl?gene=BCAS3
DDX39A	DExD-Box Helicase 39A	Protein Coding	37	GC19M014408	0.474072	https://www.genecards.org/cgi-bin/carddisp.pl?gene=DDX39A
DHX15	DEAH-Box Helicase 15	Protein Coding	37	GC04M024519	0.474072	https://www.genecards.org/cgi-bin/carddisp.pl?gene=DHX15
MAGOH	Mago Homolog, Exon Junction Complex Subunit	Protein Coding	37	GC01M053226	0.474072	https://www.genecards.org/cgi-bin/carddisp.pl?gene=MAGOH
U2AF2	U2 Small Nuclear RNA Auxiliary Factor 2	Protein Coding	37	GC19P055654	0.474072	https://www.genecards.org/cgi-bin/carddisp.pl?gene=U2AF2
URI1	URI1 Prefoldin Like Chaperone	Protein Coding	37	GC19P029923	0.474072	https://www.genecards.org/cgi-bin/carddisp.pl?gene=URI1
RARS1	Arginyl-TRNA Synthetase 1	Protein Coding	36	GC05P168487	0.474072	https://www.genecards.org/cgi-bin/carddisp.pl?gene=RARS1
THOC1	THO Complex 1	Protein Coding	36	GC18M000204	0.474072	https://www.genecards.org/cgi-bin/carddisp.pl?gene=THOC1
THOC5	THO Complex 5	Protein Coding	36	GC22M029505	0.474072	https://www.genecards.org/cgi-bin/carddisp.pl?gene=THOC5
SNRPB2	Small Nuclear Ribonucleoprotein Polypeptide B2	Protein Coding	36	GC20P016730	0.474072	https://www.genecards.org/cgi-bin/carddisp.pl?gene=SNRPB2
EPRS1	Glutamyl-Prolyl-TRNA Synthetase 1	Protein Coding	36	GC01M219969	0.474072	https://www.genecards.org/cgi-bin/carddisp.pl?gene=EPRS1
MFAP1	Microfibril Associated Protein 1	Protein Coding	36	GC15M043804	0.474072	https://www.genecards.org/cgi-bin/carddisp.pl?gene=MFAP1
ZNF326	Zinc Finger Protein 326	Protein Coding	36	GC01P089995	0.474072	https://www.genecards.org/cgi-bin/carddisp.pl?gene=ZNF326
THOC3	THO Complex 3	Protein Coding	35	GC05M175917	0.474072	https://www.genecards.org/cgi-bin/carddisp.pl?gene=THOC3
DARS1	Aspartyl-TRNA Synthetase 1	Protein Coding	35	GC02M135905	0.474072	https://www.genecards.org/cgi-bin/carddisp.pl?gene=DARS1
MRTFA	Myocardin Related Transcription Factor A	Protein Coding	34	GC22M055557	0.474072	https://www.genecards.org/cgi-bin/carddisp.pl?gene=MRTFA
PTPA	Protein Phosphatase 2 Phosphatase Activator	Protein Coding	34	GC09P129111	0.474072	https://www.genecards.org/cgi-bin/carddisp.pl?gene=PTPA
RHBDD3	Rhomboid Domain Containing 3	Protein Coding	34	GC22M029259	0.474072	https://www.genecards.org/cgi-bin/carddisp.pl?gene=RHBDD3
PHF5A	PHD Finger Protein 5A	Protein Coding	34	GC22M041459	0.474072	https://www.genecards.org/cgi-bin/carddisp.pl?gene=PHF5A
PRRC2A	Proline Rich Coiled-Coil 2A	Protein Coding	33	GC06P076867	0.474072	https://www.genecards.org/cgi-bin/carddisp.pl?gene=PRRC2A
POTEF	POTE Ankyrin Domain Family Member F	Protein Coding	28	GC02M130073	0.474072	https://www.genecards.org/cgi-bin/carddisp.pl?gene=POTEF
KIT	KIT Proto-Oncogene, Receptor Tyrosine Kinase	Protein Coding	52	GC04P054657	0.356373	https://www.genecards.org/cgi-bin/carddisp.pl?gene=KIT
CDK4	Cyclin Dependent Kinase 4	Protein Coding	52	GC12M057743	0.356373	https://www.genecards.org/cgi-bin/carddisp.pl?gene=CDK4
GALK1	Galactokinase 1	Protein Coding	47	GC17M075751	0.356373	https://www.genecards.org/cgi-bin/carddisp.pl?gene=GALK1
CTCF	CCCTC-Binding Factor	Protein Coding	46	GC16P067563	0.356373	https://www.genecards.org/cgi-bin/carddisp.pl?gene=CTCF
POLD1	DNA Polymerase Delta 1, Catalytic Subunit	Protein Coding	45	GC19P052405	0.356373	https://www.genecards.org/cgi-bin/carddisp.pl?gene=POLD1
KIF5B	Kinesin Family Member 5B	Protein Coding	44	GC10M032526	0.356373	https://www.genecards.org/cgi-bin/carddisp.pl?gene=KIF5B
PPIG	Peptidylprolyl Isomerase G	Protein Coding	41	GC02P169584	0.356373	https://www.genecards.org/cgi-bin/carddisp.pl?gene=PPIG
BRAF	B-Raf Proto-Oncogene, Serine/Threonine Kinase	Protein Coding	52	GC07M140730	0.328583	https://www.genecards.org/cgi-bin/carddisp.pl?gene=BRAF
YWHAE	Tyrosine 3-Monooxygenase/Tryptophan 5-Monooxygenase Activation Protein Epsilon	Protein Coding	48	GC17M002492	0.328583	https://www.genecards.org/cgi-bin/carddisp.pl?gene=YWHAE
BCL6	BCL6 Transcription Repressor	Protein Coding	44	GC03M187721	0.328583	https://www.genecards.org/cgi-bin/carddisp.pl?gene=BCL6
CUL1	Cullin 1	Protein Coding	43	GC07P148697	0.328583	https://www.genecards.org/cgi-bin/carddisp.pl?gene=CUL1
HBA1	Hemoglobin Subunit Alpha 1	Protein Coding	42	GC16P009809	0.328583	https://www.genecards.org/cgi-bin/carddisp.pl?gene=HBA1
APOBEC3G	Apolipoprotein B MRNA Editing Enzyme Catalytic Subunit 3G	Protein Coding	41	GC22P039085	0.328583	https://www.genecards.org/cgi-bin/carddisp.pl?gene=APOBEC3G
NEDD8	NEDD8 Ubiquitin Like Modifier	Protein Coding	40	GC14M024216	0.328583	https://www.genecards.org/cgi-bin/carddisp.pl?gene=NEDD8
SREBF1	Sterol Regulatory Element Binding Transcription Factor 1	Protein Coding	45	GC17M017810	0.205752	https://www.genecards.org/cgi-bin/carddisp.pl?gene=SREBF1
GATA2	GATA Binding Protein 2	Protein Coding	48	GC03M128479	0.145489	https://www.genecards.org/cgi-bin/carddisp.pl?gene=GATA2
CFD	Complement Factor D	Protein Coding	44	GC19P000859	0.145489	https://www.genecards.org/cgi-bin/carddisp.pl?gene=CFD

## Sheet: PPI>0.4
#node1	node2	node1_string_id	node2_string_id	neighborhood_on_chromosome	gene_fusion	phylogenetic_cooccurrence	homology	coexpression	experimentally_determined_interaction	database_annotated	automated_textmining	combined_score
ACE	IFNG	9606.ENSP00000290866	9606.ENSP00000229135	0	0	0	0	0	0	0	0.467	0.467
ACE	APOE	9606.ENSP00000290866	9606.ENSP00000252486	0	0	0	0	0.064	0	0	0.72	0.726
ACE	CRP	9606.ENSP00000290866	9606.ENSP00000255030	0	0	0	0	0	0	0	0.855	0.855
ACE	IL1B	9606.ENSP00000290866	9606.ENSP00000263341	0	0	0	0	0	0	0	0.602	0.602
ACE	EGFR	9606.ENSP00000290866	9606.ENSP00000275493	0	0	0	0	0	0	0	0.429	0.429
ACE	TLR4	9606.ENSP00000290866	9606.ENSP00000363089	0	0	0	0	0	0	0	0.43	0.43
ACE	CXCL8	9606.ENSP00000290866	9606.ENSP00000306512	0	0	0	0	0	0	0	0.47	0.47
ACE	IL10	9606.ENSP00000290866	9606.ENSP00000412237	0	0	0	0	0	0	0	0.53	0.53
ACE	F3	9606.ENSP00000290866	9606.ENSP00000334145	0	0	0	0	0	0	0	0.566	0.566
ACE	F2	9606.ENSP00000290866	9606.ENSP00000308541	0	0	0	0	0.054	0	0	0.608	0.613
ACE	IL6	9606.ENSP00000290866	9606.ENSP00000385675	0	0	0	0	0	0	0	0.706	0.706
ACE	TNF	9606.ENSP00000290866	9606.ENSP00000398698	0	0	0	0	0	0	0	0.707	0.707
ACE	NPPB	9606.ENSP00000290866	9606.ENSP00000365651	0	0	0	0	0	0	0	0.76	0.76
ACE	DPP4	9606.ENSP00000290866	9606.ENSP00000353731	0	0	0	0	0	0	0	0.761	0.761
ACE	INS	9606.ENSP00000290866	9606.ENSP00000380432	0	0	0	0	0	0	0	0.858	0.858
APOE	IFNG	9606.ENSP00000252486	9606.ENSP00000229135	0	0	0	0	0	0	0	0.511	0.511
APOE	IL4	9606.ENSP00000252486	9606.ENSP00000231449	0	0	0	0	0	0	0	0.468	0.468
APOE	CSF2	9606.ENSP00000252486	9606.ENSP00000296871	0	0	0	0	0	0	0	0.403	0.403
APOE	DPP4	9606.ENSP00000252486	9606.ENSP00000353731	0	0	0	0	0.062	0	0	0.416	0.429
APOE	AR	9606.ENSP00000252486	9606.ENSP00000363822	0	0	0	0	0	0	0	0.433	0.433
APOE	NLRP3	9606.ENSP00000252486	9606.ENSP00000337383	0	0	0	0	0	0	0	0.457	0.457
APOE	F2	9606.ENSP00000252486	9606.ENSP00000308541	0	0	0	0	0.085	0	0	0.519	0.541
APOE	F3	9606.ENSP00000252486	9606.ENSP00000334145	0	0	0	0	0.062	0	0	0.536	0.546
APOE	CXCL8	9606.ENSP00000252486	9606.ENSP00000306512	0	0	0	0	0	0	0	0.548	0.548
APOE	IL10	9606.ENSP00000252486	9606.ENSP00000412237	0	0	0	0	0	0	0	0.646	0.646
APOE	CCR5	9606.ENSP00000252486	9606.ENSP00000292303	0	0	0	0	0	0	0	0.651	0.651
APOE	IL1B	9606.ENSP00000252486	9606.ENSP00000263341	0	0	0	0	0	0	0	0.688	0.688
APOE	TNF	9606.ENSP00000252486	9606.ENSP00000398698	0	0	0	0	0	0	0	0.713	0.713
APOE	IL6	9606.ENSP00000252486	9606.ENSP00000385675	0	0	0	0	0	0	0	0.714	0.714
APOE	ACE	9606.ENSP00000252486	9606.ENSP00000290866	0	0	0	0	0.064	0	0	0.72	0.726
APOE	CRP	9606.ENSP00000252486	9606.ENSP00000255030	0	0	0	0	0	0	0	0.728	0.728
APOE	INS	9606.ENSP00000252486	9606.ENSP00000380432	0	0	0	0	0	0	0	0.739	0.739
APOE	TLR4	9606.ENSP00000252486	9606.ENSP00000363089	0	0	0	0	0	0	0	0.756	0.756
AR	APOE	9606.ENSP00000363822	9606.ENSP00000252486	0	0	0	0	0	0	0	0.433	0.433
AR	EGFR	9606.ENSP00000363822	9606.ENSP00000275493	0	0	0	0	0.063	0.698	0	0.966	0.989
AR	CXCL8	9606.ENSP00000363822	9606.ENSP00000306512	0	0	0	0	0	0	0	0.406	0.406
AR	TNF	9606.ENSP00000363822	9606.ENSP00000398698	0	0	0	0	0	0	0	0.469	0.469
AR	MUC1	9606.ENSP00000363822	9606.ENSP00000484824	0	0	0	0	0	0	0	0.555	0.555
AR	IL6	9606.ENSP00000363822	9606.ENSP00000385675	0	0	0	0	0	0	0	0.56	0.56
AR	INS	9606.ENSP00000363822	9606.ENSP00000380432	0	0	0	0	0	0	0	0.615	0.615
CCR5	IFNG	9606.ENSP00000292303	9606.ENSP00000229135	0	0	0	0	0.145	0	0	0.682	0.716
CCR5	IL4	9606.ENSP00000292303	9606.ENSP00000231449	0	0	0	0	0.056	0	0	0.695	0.7
CCR5	APOE	9606.ENSP00000292303	9606.ENSP00000252486	0	0	0	0	0	0	0	0.651	0.651
CCR5	IL1B	9606.ENSP00000292303	9606.ENSP00000263341	0	0	0	0	0.162	0	0	0.665	0.707
CCR5	IFNA1	9606.ENSP00000292303	9606.ENSP00000276927	0	0	0	0	0	0	0	0.603	0.603
CCR5	NLRP3	9606.ENSP00000292303	9606.ENSP00000337383	0	0	0	0	0.166	0	0	0.322	0.41
CCR5	HLA-A	9606.ENSP00000292303	9606.ENSP00000379873	0	0	0	0	0.077	0	0	0.395	0.417
CCR5	DPP4	9606.ENSP00000292303	9606.ENSP00000353731	0	0	0	0	0	0	0	0.43	0.43
CCR5	TLR3	9606.ENSP00000292303	9606.ENSP00000296795	0	0	0	0	0.062	0	0	0.505	0.515
CCR5	IL2RA	9606.ENSP00000292303	9606.ENSP00000369293	0	0	0	0	0.139	0	0	0.487	0.539
CCR5	IFNB1	9606.ENSP00000292303	9606.ENSP00000369581	0	0	0	0	0	0	0	0.557	0.557
CCR5	CSF2	9606.ENSP00000292303	9606.ENSP00000296871	0	0	0	0	0	0	0	0.605	0.605
CCR5	TLR7	9606.ENSP00000292303	9606.ENSP00000370034	0	0	0	0	0.251	0	0	0.568	0.662
CCR5	IL6	9606.ENSP00000292303	9606.ENSP00000385675	0	0	0	0	0	0	0	0.692	0.692
CCR5	TLR4	9606.ENSP00000292303	9606.ENSP00000363089	0	0	0	0	0.27	0	0	0.681	0.758
CCR5	FCGR3A	9606.ENSP00000292303	9606.ENSP00000356946	0	0	0	0	0.397	0	0	0.653	0.781
CCR5	TNF	9606.ENSP00000292303	9606.ENSP00000398698	0	0	0	0	0.194	0	0	0.77	0.807
CCR5	F2	9606.ENSP00000292303	9606.ENSP00000308541	0	0	0	0	0	0.097	0.9	0.142	0.915
CCR5	CXCL8	9606.ENSP00000292303	9606.ENSP00000306512	0	0	0	0	0.086	0	0.6	0.795	0.918
CCR5	TNFRSF1B	9606.ENSP00000292303	9606.ENSP00000365435	0	0	0	0	0.211	0	0.9	0.339	0.943
CCR5	IL10	9606.ENSP00000292303	9606.ENSP00000412237	0	0	0	0	0.104	0	0.9	0.709	0.971
CRP	IFNG	9606.ENSP00000255030	9606.ENSP00000229135	0	0	0	0	0	0	0	0.747	0.747
CRP	IL4	9606.ENSP00000255030	9606.ENSP00000231449	0	0	0	0	0	0	0	0.683	0.683
CRP	APOE	9606.ENSP00000255030	9606.ENSP00000252486	0	0	0	0	0	0	0	0.728	0.728
CRP	EGFR	9606.ENSP00000255030	9606.ENSP00000275493	0	0	0	0	0.062	0	0	0.39	0.403
CRP	IFNA1	9606.ENSP00000255030	9606.ENSP00000276927	0	0	0	0	0	0	0	0.519	0.519
CRP	NLRP3	9606.ENSP00000255030	9606.ENSP00000337383	0	0	0	0	0	0	0	0.556	0.556
CRP	DPP4	9606.ENSP00000255030	9606.ENSP00000353731	0	0	0	0	0.062	0	0	0.563	0.573
CRP	CSF2	9606.ENSP00000255030	9606.ENSP00000296871	0	0	0	0	0	0	0	0.597	0.597
CRP	MUC1	9606.ENSP00000255030	9606.ENSP00000484824	0	0	0	0	0	0	0	0.602	0.602
CRP	TNFRSF1B	9606.ENSP00000255030	9606.ENSP00000365435	0	0	0	0	0.062	0	0	0.636	0.643
CRP	FCGR3A	9606.ENSP00000255030	9606.ENSP00000356946	0	0	0	0	0	0	0	0.662	0.662
CRP	TLR4	9606.ENSP00000255030	9606.ENSP00000363089	0	0	0	0	0	0	0	0.694	0.694
CRP	NPPB	9606.ENSP00000255030	9606.ENSP00000365651	0	0	0	0	0.062	0	0	0.77	0.775
CRP	F3	9606.ENSP00000255030	9606.ENSP00000334145	0	0	0	0	0	0	0	0.826	0.826
CRP	IL10	9606.ENSP00000255030	9606.ENSP00000412237	0	0	0	0	0	0	0	0.838	0.838
CRP	ACE	9606.ENSP00000255030	9606.ENSP00000290866	0	0	0	0	0	0	0	0.855	0.855
CRP	CXCL8	9606.ENSP00000255030	9606.ENSP00000306512	0	0	0	0	0	0	0	0.857	0.857
CRP	IL1B	9606.ENSP00000255030	9606.ENSP00000263341	0	0	0	0	0.062	0	0	0.859	0.862
CRP	F2	9606.ENSP00000255030	9606.ENSP00000308541	0	0	0	0	0.153	0	0	0.856	0.872
CRP	TNF	9606.ENSP00000255030	9606.ENSP00000398698	0	0	0	0	0	0	0	0.911	0.911
CRP	INS	9606.ENSP00000255030	9606.ENSP00000380432	0	0	0	0	0.063	0	0	0.91	0.912
CRP	IL6	9606.ENSP00000255030	9606.ENSP00000385675	0	0	0	0	0	0	0	0.916	0.916
CSF2	IFNG	9606.ENSP00000296871	9606.ENSP00000229135	0	0	0	0	0.076	0	0	0.856	0.862
CSF2	IL4	9606.ENSP00000296871	9606.ENSP00000231449	0	0	0	0	0	0	0	0.914	0.914
CSF2	APOE	9606.ENSP00000296871	9606.ENSP00000252486	0	0	0	0	0	0	0	0.403	0.403
CSF2	CRP	9606.ENSP00000296871	9606.ENSP00000255030	0	0	0	0	0	0	0	0.597	0.597
CSF2	IL1B	9606.ENSP00000296871	9606.ENSP00000263341	0	0	0	0	0.134	0	0.9	0.874	0.988
CSF2	NRP1	9606.ENSP00000296871	9606.ENSP00000265371	0	0	0	0	0	0	0	0.403	0.403
CSF2	EGFR	9606.ENSP00000296871	9606.ENSP00000275493	0	0	0	0	0	0	0.6	0.521	0.8
CSF2	IFNA1	9606.ENSP00000296871	9606.ENSP00000276927	0	0	0	0	0	0	0	0.807	0.807
CSF2	CCR5	9606.ENSP00000296871	9606.ENSP00000292303	0	0	0	0	0	0	0	0.605	0.605
CSF2	TLR3	9606.ENSP00000296871	9606.ENSP00000296795	0	0	0	0	0	0	0	0.67	0.67
CSF2	HLA-A	9606.ENSP00000296871	9606.ENSP00000379873	0	0	0	0	0	0	0	0.423	0.423
CSF2	TNFRSF1B	9606.ENSP00000296871	9606.ENSP00000365435	0	0	0	0	0.062	0	0	0.454	0.465
CSF2	NLRP3	9606.ENSP00000296871	9606.ENSP00000337383	0	0	0	0	0	0	0	0.514	0.514
CSF2	MUC1	9606.ENSP00000296871	9606.ENSP00000484824	0	0	0	0	0	0	0	0.529	0.529
CSF2	INS	9606.ENSP00000296871	9606.ENSP00000380432	0	0	0	0	0	0	0	0.574	0.574
CSF2	IFNA2	9606.ENSP00000296871	9606.ENSP00000369554	0	0	0	0	0	0	0	0.616	0.616
CSF2	TLR7	9606.ENSP00000296871	9606.ENSP00000370034	0	0	0	0	0	0	0	0.667	0.667
CSF2	FCGR3A	9606.ENSP00000296871	9606.ENSP00000356946	0	0	0	0	0	0	0	0.686	0.686
CSF2	TLR4	9606.ENSP00000296871	9606.ENSP00000363089	0	0	0	0	0	0	0	0.764	0.765
CSF2	IFNB1	9606.ENSP00000296871	9606.ENSP00000369581	0	0	0	0	0.093	0	0	0.775	0.788
CSF2	IL2RA	9606.ENSP00000296871	9606.ENSP00000369293	0	0	0	0	0.075	0	0.6	0.631	0.851
CSF2	CXCL8	9606.ENSP00000296871	9606.ENSP00000306512	0	0	0	0	0.148	0	0.9	0.876	0.988
CSF2	IL10	9606.ENSP00000296871	9606.ENSP00000412237	0	0	0	0	0.062	0	0.9	0.884	0.988
CSF2	TNF	9606.ENSP00000296871	9606.ENSP00000398698	0	0	0	0	0.131	0	0.9	0.902	0.99
CSF2	IL6	9606.ENSP00000296871	9606.ENSP00000385675	0	0	0	0	0.173	0	0.9	0.91	0.991
CXCL8	IFNG	9606.ENSP00000306512	9606.ENSP00000229135	0	0	0	0	0.062	0	0	0.859	0.862
CXCL8	IL4	9606.ENSP00000306512	9606.ENSP00000231449	0	0	0	0	0	0	0.9	0.873	0.986
CXCL8	APOE	9606.ENSP00000306512	9606.ENSP00000252486	0	0	0	0	0	0	0	0.548	0.548
CXCL8	CRP	9606.ENSP00000306512	9606.ENSP00000255030	0	0	0	0	0	0	0	0.857	0.857
CXCL8	IL1B	9606.ENSP00000306512	9606.ENSP00000263341	0	0	0	0	0.679	0	0.9	0.948	0.998
CXCL8	EGFR	9606.ENSP00000306512	9606.ENSP00000275493	0	0	0	0	0	0	0	0.654	0.654
CXCL8	IFNA1	9606.ENSP00000306512	9606.ENSP00000276927	0	0	0	0	0	0	0	0.756	0.756
CXCL8	ACE	9606.ENSP00000306512	9606.ENSP00000290866	0	0	0	0	0	0	0	0.47	0.47
CXCL8	CCR5	9606.ENSP00000306512	9606.ENSP00000292303	0	0	0	0	0.086	0	0.6	0.795	0.918
CXCL8	TLR3	9606.ENSP00000306512	9606.ENSP00000296795	0	0	0	0	0.056	0	0	0.78	0.784
CXCL8	CSF2	9606.ENSP00000306512	9606.ENSP00000296871	0	0	0	0	0.148	0	0.9	0.876	0.988
CXCL8	AR	9606.ENSP00000306512	9606.ENSP00000363822	0	0	0	0	0	0	0	0.406	0.406
CXCL8	IFNA2	9606.ENSP00000306512	9606.ENSP00000369554	0	0	0	0	0	0	0	0.505	0.505
CXCL8	MUC1	9606.ENSP00000306512	9606.ENSP00000484824	0	0	0	0	0.069	0	0	0.504	0.518
CXCL8	F2	9606.ENSP00000306512	9606.ENSP00000308541	0	0	0	0	0	0	0	0.535	0.535
CXCL8	TNFRSF1B	9606.ENSP00000306512	9606.ENSP00000365435	0	0	0	0	0.074	0	0	0.562	0.577
CXCL8	IL2RA	9606.ENSP00000306512	9606.ENSP00000369293	0	0	0	0	0	0	0	0.602	0.602
CXCL8	FCGR3A	9606.ENSP00000306512	9606.ENSP00000356946	0	0	0	0	0.065	0	0	0.604	0.614
CXCL8	NLRP3	9606.ENSP00000306512	9606.ENSP00000337383	0	0	0	0	0.095	0	0	0.629	0.65
CXCL8	F3	9606.ENSP00000306512	9606.ENSP00000334145	0	0	0	0	0	0	0	0.668	0.668
CXCL8	INS	9606.ENSP00000306512	9606.ENSP00000380432	0	0	0	0	0	0	0	0.692	0.692
CXCL8	TLR7	9606.ENSP00000306512	9606.ENSP00000370034	0	0	0	0	0.062	0	0	0.72	0.726
CXCL8	IFNB1	9606.ENSP00000306512	9606.ENSP00000369581	0	0	0	0	0.07	0	0	0.727	0.735
CXCL8	TLR4	9606.ENSP00000306512	9606.ENSP00000363089	0	0	0	0	0.117	0	0	0.881	0.891
CXCL8	TNF	9606.ENSP00000306512	9606.ENSP00000398698	0	0	0	0	0.158	0	0.9	0.921	0.992
CXCL8	IL10	9606.ENSP00000306512	9606.ENSP00000412237	0	0	0	0	0.062	0	0.9	0.947	0.994
CXCL8	IL6	9606.ENSP00000306512	9606.ENSP00000385675	0	0	0	0	0.581	0	0.9	0.947	0.997
DPP4	IFNG	9606.ENSP00000353731	9606.ENSP00000229135	0	0	0	0	0	0	0	0.403	0.403
DPP4	APOE	9606.ENSP00000353731	9606.ENSP00000252486	0	0	0	0	0.062	0	0	0.416	0.429
DPP4	CRP	9606.ENSP00000353731	9606.ENSP00000255030	0	0	0	0	0.062	0	0	0.563	0.573
DPP4	IL1B	9606.ENSP00000353731	9606.ENSP00000263341	0	0	0	0	0.062	0	0	0.465	0.476
DPP4	ACE	9606.ENSP00000353731	9606.ENSP00000290866	0	0	0	0	0	0	0	0.761	0.761
DPP4	CCR5	9606.ENSP00000353731	9606.ENSP00000292303	0	0	0	0	0	0	0	0.43	0.43
DPP4	IL10	9606.ENSP00000353731	9606.ENSP00000412237	0	0	0	0	0	0	0	0.419	0.418
DPP4	NPPB	9606.ENSP00000353731	9606.ENSP00000365651	0	0	0	0	0	0.27	0	0.371	0.521
DPP4	TNF	9606.ENSP00000353731	9606.ENSP00000398698	0	0	0	0	0	0	0	0.532	0.532
DPP4	IL6	9606.ENSP00000353731	9606.ENSP00000385675	0	0	0	0	0	0	0	0.566	0.566
DPP4	INS	9606.ENSP00000353731	9606.ENSP00000380432	0	0	0	0	0	0	0	0.876	0.876
EGFR	IFNG	9606.ENSP00000275493	9606.ENSP00000229135	0	0	0	0	0	0	0.6	0.515	0.798
EGFR	IL4	9606.ENSP00000275493	9606.ENSP00000231449	0	0	0	0	0.062	0	0.6	0.468	0.783
EGFR	CRP	9606.ENSP00000275493	9606.ENSP00000255030	0	0	0	0	0.062	0	0	0.39	0.403
EGFR	IL1B	9606.ENSP00000275493	9606.ENSP00000263341	0	0	0	0	0	0	0	0.561	0.561
EGFR	NRP1	9606.ENSP00000275493	9606.ENSP00000265371	0	0	0	0	0.098	0	0	0.589	0.614
EGFR	HLA-A	9606.ENSP00000275493	9606.ENSP00000379873	0	0	0	0	0	0.185	0	0.325	0.426
EGFR	TLR3	9606.ENSP00000275493	9606.ENSP00000296795	0	0	0	0	0	0.103	0	0.388	0.427
EGFR	ACE	9606.ENSP00000275493	9606.ENSP00000290866	0	0	0	0	0	0	0	0.429	0.429
EGFR	F3	9606.ENSP00000275493	9606.ENSP00000334145	0	0	0	0	0.11	0	0	0.404	0.446
EGFR	TLR7	9606.ENSP00000275493	9606.ENSP00000370034	0	0	0	0	0	0.103	0	0.45	0.485
EGFR	CXCL8	9606.ENSP00000275493	9606.ENSP00000306512	0	0	0	0	0	0	0	0.654	0.654
EGFR	IFNA2	9606.ENSP00000275493	9606.ENSP00000369554	0	0	0	0	0	0	0.6	0.243	0.684
EGFR	TNF	9606.ENSP00000275493	9606.ENSP00000398698	0	0	0	0	0.063	0	0	0.704	0.712
EGFR	IFNA1	9606.ENSP00000275493	9606.ENSP00000276927	0	0	0	0	0	0	0.6	0.425	0.76
EGFR	IL10	9606.ENSP00000275493	9606.ENSP00000412237	0	0	0	0	0	0	0.6	0.521	0.8
EGFR	CSF2	9606.ENSP00000275493	9606.ENSP00000296871	0	0	0	0	0	0	0.6	0.521	0.8
EGFR	IFNB1	9606.ENSP00000275493	9606.ENSP00000369581	0	0	0	0	0	0	0.6	0.554	0.814
EGFR	TLR4	9606.ENSP00000275493	9606.ENSP00000363089	0	0	0	0	0	0.317	0	0.773	0.838
EGFR	IL6	9606.ENSP00000275493	9606.ENSP00000385675	0	0	0	0	0	0	0.6	0.683	0.867
EGFR	INS	9606.ENSP00000275493	9606.ENSP00000380432	0	0	0	0	0	0	0.8	0.724	0.942
EGFR	AR	9606.ENSP00000275493	9606.ENSP00000363822	0	0	0	0	0.063	0.698	0	0.966	0.989
EGFR	MUC1	9606.ENSP00000275493	9606.ENSP00000484824	0	0	0	0	0.076	0.873	0	0.989	0.998
F2	IFNG	9606.ENSP00000308541	9606.ENSP00000229135	0	0	0	0	0	0	0	0.402	0.402
F2	APOE	9606.ENSP00000308541	9606.ENSP00000252486	0	0	0	0	0.085	0	0	0.519	0.541
F2	CRP	9606.ENSP00000308541	9606.ENSP00000255030	0	0	0	0	0.153	0	0	0.856	0.872
F2	IL1B	9606.ENSP00000308541	9606.ENSP00000263341	0	0	0	0	0	0	0	0.556	0.556
F2	ACE	9606.ENSP00000308541	9606.ENSP00000290866	0	0	0	0	0.054	0	0	0.608	0.613
F2	CCR5	9606.ENSP00000308541	9606.ENSP00000292303	0	0	0	0	0	0.097	0.9	0.142	0.915
F2	CXCL8	9606.ENSP00000308541	9606.ENSP00000306512	0	0	0	0	0	0	0	0.535	0.535
F2	NPPB	9606.ENSP00000308541	9606.ENSP00000365651	0	0	0	0	0	0	0	0.414	0.414
F2	TLR4	9606.ENSP00000308541	9606.ENSP00000363089	0	0	0	0	0	0.056	0	0.409	0.418
F2	IL10	9606.ENSP00000308541	9606.ENSP00000412237	0	0	0	0	0	0	0	0.446	0.446
F2	INS	9606.ENSP00000308541	9606.ENSP00000380432	0	0	0	0	0	0	0	0.578	0.578
F2	TNF	9606.ENSP00000308541	9606.ENSP00000398698	0	0	0	0	0	0	0	0.627	0.627
F2	IL6	9606.ENSP00000308541	9606.ENSP00000385675	0	0	0	0	0	0	0	0.633	0.633
F2	F3	9606.ENSP00000308541	9606.ENSP00000334145	0	0	0	0	0	0	0.9	0.921	0.991
F3	IFNG	9606.ENSP00000334145	9606.ENSP00000229135	0	0	0	0	0	0	0	0.474	0.474
F3	APOE	9606.ENSP00000334145	9606.ENSP00000252486	0	0	0	0	0.062	0	0	0.536	0.546
F3	CRP	9606.ENSP00000334145	9606.ENSP00000255030	0	0	0	0	0	0	0	0.826	0.826
F3	IL1B	9606.ENSP00000334145	9606.ENSP00000263341	0	0	0	0	0.062	0	0	0.653	0.66
F3	EGFR	9606.ENSP00000334145	9606.ENSP00000275493	0	0	0	0	0.11	0	0	0.404	0.446
F3	ACE	9606.ENSP00000334145	9606.ENSP00000290866	0	0	0	0	0	0	0	0.566	0.566
F3	CXCL8	9606.ENSP00000334145	9606.ENSP00000306512	0	0	0	0	0	0	0	0.668	0.668
F3	F2	9606.ENSP00000334145	9606.ENSP00000308541	0	0	0	0	0	0	0.9	0.921	0.991
F3	TLR4	9606.ENSP00000334145	9606.ENSP00000363089	0	0	0	0	0	0	0	0.521	0.521
F3	IL10	9606.ENSP00000334145	9606.ENSP00000412237	0	0	0	0	0	0	0	0.556	0.556
F3	INS	9606.ENSP00000334145	9606.ENSP00000380432	0	0	0	0	0	0	0	0.558	0.558
F3	TNF	9606.ENSP00000334145	9606.ENSP00000398698	0	0	0	0	0.063	0	0	0.698	0.705
F3	IL6	9606.ENSP00000334145	9606.ENSP00000385675	0	0	0	0	0.088	0	0	0.705	0.719
FCGR3A	IFNG	9606.ENSP00000356946	9606.ENSP00000229135	0	0	0	0	0.097	0	0	0.62	0.642
FCGR3A	IL4	9606.ENSP00000356946	9606.ENSP00000231449	0	0	0	0	0	0	0	0.686	0.686
FCGR3A	CRP	9606.ENSP00000356946	9606.ENSP00000255030	0	0	0	0	0	0	0	0.662	0.662
FCGR3A	IL1B	9606.ENSP00000356946	9606.ENSP00000263341	0	0	0	0	0.197	0	0	0.662	0.717
FCGR3A	NRP1	9606.ENSP00000356946	9606.ENSP00000265371	0	0	0	0	0	0	0	0.45	0.45
FCGR3A	IFNA1	9606.ENSP00000356946	9606.ENSP00000276927	0	0	0	0	0	0	0	0.609	0.609
FCGR3A	CCR5	9606.ENSP00000356946	9606.ENSP00000292303	0	0	0	0	0.397	0	0	0.653	0.781
FCGR3A	TLR3	9606.ENSP00000356946	9606.ENSP00000296795	0	0	0	0	0.056	0	0	0.468	0.476
FCGR3A	CSF2	9606.ENSP00000356946	9606.ENSP00000296871	0	0	0	0	0	0	0	0.686	0.686
FCGR3A	CXCL8	9606.ENSP00000356946	9606.ENSP00000306512	0	0	0	0	0.065	0	0	0.604	0.614
FCGR3A	TNFRSF1B	9606.ENSP00000356946	9606.ENSP00000365435	0	0	0	0	0.174	0	0	0.324	0.418
FCGR3A	IFNB1	9606.ENSP00000356946	9606.ENSP00000369581	0	0	0	0	0	0	0	0.466	0.465
FCGR3A	IL2RA	9606.ENSP00000356946	9606.ENSP00000369293	0	0	0	0	0.082	0	0	0.509	0.529
FCGR3A	HLA-A	9606.ENSP00000356946	9606.ENSP00000379873	0	0	0	0	0.08	0	0	0.517	0.536
FCGR3A	TLR7	9606.ENSP00000356946	9606.ENSP00000370034	0	0	0	0	0.146	0	0	0.519	0.571
FCGR3A	TLR4	9606.ENSP00000356946	9606.ENSP00000363089	0	0	0	0	0.214	0	0	0.61	0.68
FCGR3A	IL6	9606.ENSP00000356946	9606.ENSP00000385675	0	0	0	0	0.062	0	0	0.688	0.694
FCGR3A	IL10	9606.ENSP00000356946	9606.ENSP00000412237	0	0	0	0	0.062	0	0	0.718	0.724
FCGR3A	TNF	9606.ENSP00000356946	9606.ENSP00000398698	0	0	0	0	0.11	0	0	0.74	0.759
HLA-A	IFNG	9606.ENSP00000379873	9606.ENSP00000229135	0	0	0	0	0	0	0	0.509	0.509
HLA-A	IL4	9606.ENSP00000379873	9606.ENSP00000231449	0	0	0	0	0	0	0	0.403	0.403
HLA-A	EGFR	9606.ENSP00000379873	9606.ENSP00000275493	0	0	0	0	0	0.185	0	0.325	0.426
HLA-A	IFNA1	9606.ENSP00000379873	9606.ENSP00000276927	0	0	0	0	0	0	0	0.421	0.42
HLA-A	CCR5	9606.ENSP00000379873	9606.ENSP00000292303	0	0	0	0	0.077	0	0	0.395	0.417
HLA-A	CSF2	9606.ENSP00000379873	9606.ENSP00000296871	0	0	0	0	0	0	0	0.423	0.423
HLA-A	FCGR3A	9606.ENSP00000379873	9606.ENSP00000356946	0	0	0	0	0.08	0	0	0.517	0.536
HLA-A	IL2RA	9606.ENSP00000379873	9606.ENSP00000369293	0	0	0	0	0	0	0.9	0.335	0.93
HLA-A	IL10	9606.ENSP00000379873	9606.ENSP00000412237	0	0	0	0	0	0	0	0.464	0.463
HLA-A	TNF	9606.ENSP00000379873	9606.ENSP00000398698	0	0	0	0	0.076	0	0	0.517	0.534
HLA-A	INS	9606.ENSP00000379873	9606.ENSP00000380432	0	0	0	0	0	0.417	0	0.321	0.587
IFNA1	IFNG	9606.ENSP00000276927	9606.ENSP00000229135	0	0	0	0	0	0	0	0.681	0.681
IFNA1	IL4	9606.ENSP00000276927	9606.ENSP00000231449	0	0	0	0	0	0	0	0.8	0.8
IFNA1	CRP	9606.ENSP00000276927	9606.ENSP00000255030	0	0	0	0	0	0	0	0.519	0.519
IFNA1	IL1B	9606.ENSP00000276927	9606.ENSP00000263341	0	0	0	0	0	0	0	0.803	0.803
IFNA1	NRP1	9606.ENSP00000276927	9606.ENSP00000265371	0	0	0	0	0	0	0	0.505	0.505
IFNA1	EGFR	9606.ENSP00000276927	9606.ENSP00000275493	0	0	0	0	0	0	0.6	0.425	0.76
IFNA1	HLA-A	9606.ENSP00000276927	9606.ENSP00000379873	0	0	0	0	0	0	0	0.421	0.42
IFNA1	NLRP3	9606.ENSP00000276927	9606.ENSP00000337383	0	0	0	0	0	0	0	0.518	0.518
IFNA1	INS	9606.ENSP00000276927	9606.ENSP00000380432	0	0	0	0	0	0	0	0.595	0.595
IFNA1	CCR5	9606.ENSP00000276927	9606.ENSP00000292303	0	0	0	0	0	0	0	0.603	0.603
IFNA1	FCGR3A	9606.ENSP00000276927	9606.ENSP00000356946	0	0	0	0	0	0	0	0.609	0.609
IFNA1	CXCL8	9606.ENSP00000276927	9606.ENSP00000306512	0	0	0	0	0	0	0	0.756	0.756
IFNA1	TLR4	9606.ENSP00000276927	9606.ENSP00000363089	0	0	0	0	0	0	0	0.806	0.806
IFNA1	CSF2	9606.ENSP00000276927	9606.ENSP00000296871	0	0	0	0	0	0	0	0.807	0.807
IFNA1	IL2RA	9606.ENSP00000276927	9606.ENSP00000369293	0	0	0	0	0	0	0.6	0.56	0.816
IFNA1	IL10	9606.ENSP00000276927	9606.ENSP00000412237	0	0	0	0	0	0	0	0.83	0.83
IFNA1	TLR3	9606.ENSP00000276927	9606.ENSP00000296795	0	0	0	0	0	0	0	0.833	0.833
IFNA1	IL6	9606.ENSP00000276927	9606.ENSP00000385675	0	0	0	0	0	0	0	0.857	0.857
IFNA1	TNF	9606.ENSP00000276927	9606.ENSP00000398698	0	0	0	0	0	0	0	0.858	0.858
IFNA1	TLR7	9606.ENSP00000276927	9606.ENSP00000370034	0	0	0	0	0	0	0	0.865	0.865
IFNA2	IFNG	9606.ENSP00000369554	9606.ENSP00000229135	0	0	0	0	0	0	0	0.618	0.618
IFNA2	IL4	9606.ENSP00000369554	9606.ENSP00000231449	0	0	0	0	0	0	0	0.469	0.469
IFNA2	IL1B	9606.ENSP00000369554	9606.ENSP00000263341	0	0	0	0	0	0	0	0.526	0.526
IFNA2	EGFR	9606.ENSP00000369554	9606.ENSP00000275493	0	0	0	0	0	0	0.6	0.243	0.684
IFNA2	TLR3	9606.ENSP00000369554	9606.ENSP00000296795	0	0	0	0	0	0	0	0.5	0.5
IFNA2	CSF2	9606.ENSP00000369554	9606.ENSP00000296871	0	0	0	0	0	0	0	0.616	0.616
IFNA2	CXCL8	9606.ENSP00000369554	9606.ENSP00000306512	0	0	0	0	0	0	0	0.505	0.505
IFNA2	IL2RA	9606.ENSP00000369554	9606.ENSP00000369293	0	0	0	0	0	0	0.6	0.362	0.733
IFNA2	TLR7	9606.ENSP00000369554	9606.ENSP00000370034	0	0	0	0	0	0	0	0.535	0.535
IFNA2	IL10	9606.ENSP00000369554	9606.ENSP00000412237	0	0	0	0	0	0	0	0.556	0.556
IFNA2	TNF	9606.ENSP00000369554	9606.ENSP00000398698	0	0	0	0	0	0	0	0.56	0.56
IFNA2	IL6	9606.ENSP00000369554	9606.ENSP00000385675	0	0	0	0	0	0	0	0.572	0.572
IFNA2	IFNB1	9606.ENSP00000369554	9606.ENSP00000369581	0	0	0	0.813	0.062	0	0.5	0.764	0.579
IFNB1	IFNG	9606.ENSP00000369581	9606.ENSP00000229135	0	0	0	0	0.083	0	0	0.796	0.806
IFNB1	IL4	9606.ENSP00000369581	9606.ENSP00000231449	0	0	0	0	0	0	0	0.703	0.703
IFNB1	IL1B	9606.ENSP00000369581	9606.ENSP00000263341	0	0	0	0	0.084	0	0	0.807	0.816
IFNB1	EGFR	9606.ENSP00000369581	9606.ENSP00000275493	0	0	0	0	0	0	0.6	0.554	0.814
IFNB1	CCR5	9606.ENSP00000369581	9606.ENSP00000292303	0	0	0	0	0	0	0	0.557	0.557
IFNB1	TLR3	9606.ENSP00000369581	9606.ENSP00000296795	0	0	0	0	0	0	0	0.952	0.952
IFNB1	CSF2	9606.ENSP00000369581	9606.ENSP00000296871	0	0	0	0	0.093	0	0	0.775	0.788
IFNB1	CXCL8	9606.ENSP00000369581	9606.ENSP00000306512	0	0	0	0	0.07	0	0	0.727	0.735
IFNB1	NLRP3	9606.ENSP00000369581	9606.ENSP00000337383	0	0	0	0	0.062	0	0	0.658	0.665
IFNB1	FCGR3A	9606.ENSP00000369581	9606.ENSP00000356946	0	0	0	0	0	0	0	0.466	0.465
IFNB1	TLR4	9606.ENSP00000369581	9606.ENSP00000363089	0	0	0	0	0	0	0	0.948	0.948
IFNB1	IL2RA	9606.ENSP00000369581	9606.ENSP00000369293	0	0	0	0	0	0	0.6	0.386	0.743
IFNB1	IFNA2	9606.ENSP00000369581	9606.ENSP00000369554	0	0	0	0.813	0.062	0	0.5	0.764	0.579
IFNB1	INS	9606.ENSP00000369581	9606.ENSP00000380432	0	0	0	0	0.062	0	0	0.451	0.463
IFNB1	IL10	9606.ENSP00000369581	9606.ENSP00000412237	0	0	0	0	0.062	0	0	0.802	0.806
IFNB1	TLR7	9606.ENSP00000369581	9606.ENSP00000370034	0	0	0	0	0	0	0	0.818	0.818
IFNB1	IL6	9606.ENSP00000369581	9606.ENSP00000385675	0	0	0	0	0.101	0	0	0.84	0.85
IFNB1	TNF	9606.ENSP00000369581	9606.ENSP00000398698	0	0	0	0	0.107	0	0	0.847	0.858
IFNG	F2	9606.ENSP00000229135	9606.ENSP00000308541	0	0	0	0	0	0	0	0.402	0.402
IFNG	DPP4	9606.ENSP00000229135	9606.ENSP00000353731	0	0	0	0	0	0	0	0.403	0.403
IFNG	ACE	9606.ENSP00000229135	9606.ENSP00000290866	0	0	0	0	0	0	0	0.467	0.467
IFNG	F3	9606.ENSP00000229135	9606.ENSP00000334145	0	0	0	0	0	0	0	0.474	0.474
IFNG	HLA-A	9606.ENSP00000229135	9606.ENSP00000379873	0	0	0	0	0	0	0	0.509	0.509
IFNG	TNFRSF1B	9606.ENSP00000229135	9606.ENSP00000365435	0	0	0	0	0.088	0	0	0.484	0.509
IFNG	APOE	9606.ENSP00000229135	9606.ENSP00000252486	0	0	0	0	0	0	0	0.511	0.511
IFNG	NLRP3	9606.ENSP00000229135	9606.ENSP00000337383	0	0	0	0	0.058	0	0	0.558	0.566
IFNG	IFNA2	9606.ENSP00000229135	9606.ENSP00000369554	0	0	0	0	0	0	0	0.618	0.618
IFNG	INS	9606.ENSP00000229135	9606.ENSP00000380432	0	0	0	0	0.062	0	0	0.613	0.622
IFNG	FCGR3A	9606.ENSP00000229135	9606.ENSP00000356946	0	0	0	0	0.097	0	0	0.62	0.642
IFNG	TLR7	9606.ENSP00000229135	9606.ENSP00000370034	0	0	0	0	0.062	0	0	0.662	0.669
IFNG	IFNA1	9606.ENSP00000229135	9606.ENSP00000276927	0	0	0	0	0	0	0	0.681	0.681
IFNG	CCR5	9606.ENSP00000229135	9606.ENSP00000292303	0	0	0	0	0.145	0	0	0.682	0.716
IFNG	CRP	9606.ENSP00000229135	9606.ENSP00000255030	0	0	0	0	0	0	0	0.747	0.747
IFNG	EGFR	9606.ENSP00000229135	9606.ENSP00000275493	0	0	0	0	0	0	0.6	0.515	0.798
IFNG	TLR4	9606.ENSP00000229135	9606.ENSP00000363089	0	0	0	0	0	0	0	0.798	0.798
IFNG	IFNB1	9606.ENSP00000229135	9606.ENSP00000369581	0	0	0	0	0.083	0	0	0.796	0.806
IFNG	TLR3	9606.ENSP00000229135	9606.ENSP00000296795	0	0	0	0	0.062	0	0	0.828	0.832
IFNG	CSF2	9606.ENSP00000229135	9606.ENSP00000296871	0	0	0	0	0.076	0	0	0.856	0.862
IFNG	CXCL8	9606.ENSP00000229135	9606.ENSP00000306512	0	0	0	0	0.062	0	0	0.859	0.862
IFNG	IL1B	9606.ENSP00000229135	9606.ENSP00000263341	0	0	0	0	0.08	0	0	0.903	0.907
IFNG	IL4	9606.ENSP00000229135	9606.ENSP00000231449	0	0	0	0	0	0	0	0.91	0.91
IFNG	IL2RA	9606.ENSP00000229135	9606.ENSP00000369293	0	0	0	0	0.182	0	0.6	0.751	0.911
IFNG	TNF	9606.ENSP00000229135	9606.ENSP00000398698	0	0	0	0	0.152	0.213	0	0.915	0.938
IFNG	IL6	9606.ENSP00000229135	9606.ENSP00000385675	0	0	0	0	0.066	0	0	0.942	0.943
IFNG	IL10	9606.ENSP00000229135	9606.ENSP00000412237	0	0	0	0	0.066	0	0	0.95	0.951
IL10	IFNG	9606.ENSP00000412237	9606.ENSP00000229135	0	0	0	0	0.066	0	0	0.95	0.951
IL10	IL4	9606.ENSP00000412237	9606.ENSP00000231449	0	0	0	0	0	0	0	0.937	0.937
IL10	APOE	9606.ENSP00000412237	9606.ENSP00000252486	0	0	0	0	0	0	0	0.646	0.646
IL10	CRP	9606.ENSP00000412237	9606.ENSP00000255030	0	0	0	0	0	0	0	0.838	0.838
IL10	IL1B	9606.ENSP00000412237	9606.ENSP00000263341	0	0	0	0	0.086	0	0.9	0.959	0.995
IL10	NRP1	9606.ENSP00000412237	9606.ENSP00000265371	0	0	0	0	0	0	0	0.469	0.469
IL10	EGFR	9606.ENSP00000412237	9606.ENSP00000275493	0	0	0	0	0	0	0.6	0.521	0.8
IL10	IFNA1	9606.ENSP00000412237	9606.ENSP00000276927	0	0	0	0	0	0	0	0.83	0.83
IL10	ACE	9606.ENSP00000412237	9606.ENSP00000290866	0	0	0	0	0	0	0	0.53	0.53
IL10	CCR5	9606.ENSP00000412237	9606.ENSP00000292303	0	0	0	0	0.104	0	0.9	0.709	0.971
IL10	TLR3	9606.ENSP00000412237	9606.ENSP00000296795	0	0	0	0	0	0.064	0	0.784	0.789
IL10	CSF2	9606.ENSP00000412237	9606.ENSP00000296871	0	0	0	0	0.062	0	0.9	0.884	0.988
IL10	CXCL8	9606.ENSP00000412237	9606.ENSP00000306512	0	0	0	0	0.062	0	0.9	0.947	0.994
IL10	F2	9606.ENSP00000412237	9606.ENSP00000308541	0	0	0	0	0	0	0	0.446	0.446
IL10	F3	9606.ENSP00000412237	9606.ENSP00000334145	0	0	0	0	0	0	0	0.556	0.556
IL10	NLRP3	9606.ENSP00000412237	9606.ENSP00000337383	0	0	0	0	0.09	0	0	0.67	0.687
IL10	DPP4	9606.ENSP00000412237	9606.ENSP00000353731	0	0	0	0	0	0	0	0.419	0.418
IL10	FCGR3A	9606.ENSP00000412237	9606.ENSP00000356946	0	0	0	0	0.062	0	0	0.718	0.724
IL10	TLR4	9606.ENSP00000412237	9606.ENSP00000363089	0	0	0	0	0	0.121	0	0.889	0.898
IL10	TNFRSF1B	9606.ENSP00000412237	9606.ENSP00000365435	0	0	0	0	0.076	0	0.9	0.603	0.96
IL10	IL2RA	9606.ENSP00000412237	9606.ENSP00000369293	0	0	0	0	0.088	0	0.6	0.768	0.908
IL10	IFNA2	9606.ENSP00000412237	9606.ENSP00000369554	0	0	0	0	0	0	0	0.556	0.556
IL10	IFNB1	9606.ENSP00000412237	9606.ENSP00000369581	0	0	0	0	0.062	0	0	0.802	0.806
IL10	TLR7	9606.ENSP00000412237	9606.ENSP00000370034	0	0	0	0	0.076	0.064	0	0.747	0.762
IL10	HLA-A	9606.ENSP00000412237	9606.ENSP00000379873	0	0	0	0	0	0	0	0.464	0.463
IL10	INS	9606.ENSP00000412237	9606.ENSP00000380432	0	0	0	0	0.062	0	0	0.725	0.731
IL10	IL6	9606.ENSP00000412237	9606.ENSP00000385675	0	0	0	0	0.073	0	0.3	0.96	0.972
IL10	TNF	9606.ENSP00000412237	9606.ENSP00000398698	0	0	0	0	0.097	0	0.9	0.959	0.996
IL10	MUC1	9606.ENSP00000412237	9606.ENSP00000484824	0	0	0	0	0	0	0	0.466	0.465
IL1B	IFNG	9606.ENSP00000263341	9606.ENSP00000229135	0	0	0	0	0.08	0	0	0.903	0.907
IL1B	IL4	9606.ENSP00000263341	9606.ENSP00000231449	0	0	0	0	0	0	0.9	0.91	0.99
IL1B	APOE	9606.ENSP00000263341	9606.ENSP00000252486	0	0	0	0	0	0	0	0.688	0.688
IL1B	CRP	9606.ENSP00000263341	9606.ENSP00000255030	0	0	0	0	0.062	0	0	0.859	0.862
IL1B	MUC1	9606.ENSP00000263341	9606.ENSP00000484824	0	0	0	0	0	0	0	0.405	0.405
IL1B	DPP4	9606.ENSP00000263341	9606.ENSP00000353731	0	0	0	0	0.062	0	0	0.465	0.476
IL1B	IFNA2	9606.ENSP00000263341	9606.ENSP00000369554	0	0	0	0	0	0	0	0.526	0.526
IL1B	F2	9606.ENSP00000263341	9606.ENSP00000308541	0	0	0	0	0	0	0	0.556	0.556
IL1B	EGFR	9606.ENSP00000263341	9606.ENSP00000275493	0	0	0	0	0	0	0	0.561	0.561
IL1B	ACE	9606.ENSP00000263341	9606.ENSP00000290866	0	0	0	0	0	0	0	0.602	0.602
IL1B	IL2RA	9606.ENSP00000263341	9606.ENSP00000369293	0	0	0	0	0.096	0	0	0.616	0.638
IL1B	F3	9606.ENSP00000263341	9606.ENSP00000334145	0	0	0	0	0.062	0	0	0.653	0.66
IL1B	TNFRSF1B	9606.ENSP00000263341	9606.ENSP00000365435	0	0	0	0	0.177	0	0	0.612	0.667
IL1B	CCR5	9606.ENSP00000263341	9606.ENSP00000292303	0	0	0	0	0.162	0	0	0.665	0.707
IL1B	FCGR3A	9606.ENSP00000263341	9606.ENSP00000356946	0	0	0	0	0.197	0	0	0.662	0.717
IL1B	TLR7	9606.ENSP00000263341	9606.ENSP00000370034	0	0	0	0	0.091	0	0	0.775	0.787
IL1B	IFNA1	9606.ENSP00000263341	9606.ENSP00000276927	0	0	0	0	0	0	0	0.803	0.803
IL1B	IFNB1	9606.ENSP00000263341	9606.ENSP00000369581	0	0	0	0	0.084	0	0	0.807	0.816
IL1B	INS	9606.ENSP00000263341	9606.ENSP00000380432	0	0	0	0	0	0	0	0.816	0.816
IL1B	TLR3	9606.ENSP00000263341	9606.ENSP00000296795	0	0	0	0	0.062	0	0	0.817	0.821
IL1B	TLR4	9606.ENSP00000263341	9606.ENSP00000363089	0	0	0	0	0.16	0	0	0.917	0.927
IL1B	TNF	9606.ENSP00000263341	9606.ENSP00000398698	0	0	0	0	0.462	0	0.5	0.942	0.983
IL1B	NLRP3	9606.ENSP00000263341	9606.ENSP00000337383	0	0	0	0	0.232	0	0.8	0.92	0.986
IL1B	CSF2	9606.ENSP00000263341	9606.ENSP00000296871	0	0	0	0	0.134	0	0.9	0.874	0.988
IL1B	IL10	9606.ENSP00000263341	9606.ENSP00000412237	0	0	0	0	0.086	0	0.9	0.959	0.995
IL1B	IL6	9606.ENSP00000263341	9606.ENSP00000385675	0	0	0	0	0.427	0	0.9	0.953	0.997
IL1B	CXCL8	9606.ENSP00000263341	9606.ENSP00000306512	0	0	0	0	0.679	0	0.9	0.948	0.998
IL2RA	IFNG	9606.ENSP00000369293	9606.ENSP00000229135	0	0	0	0	0.182	0	0.6	0.751	0.911
IL2RA	IL4	9606.ENSP00000369293	9606.ENSP00000231449	0	0	0	0	0.064	0	0.6	0.753	0.899
IL2RA	IL1B	9606.ENSP00000369293	9606.ENSP00000263341	0	0	0	0	0.096	0	0	0.616	0.638
IL2RA	IFNA1	9606.ENSP00000369293	9606.ENSP00000276927	0	0	0	0	0	0	0.6	0.56	0.816
IL2RA	CCR5	9606.ENSP00000369293	9606.ENSP00000292303	0	0	0	0	0.139	0	0	0.487	0.539
IL2RA	CSF2	9606.ENSP00000369293	9606.ENSP00000296871	0	0	0	0	0.075	0	0.6	0.631	0.851
IL2RA	CXCL8	9606.ENSP00000369293	9606.ENSP00000306512	0	0	0	0	0	0	0	0.602	0.602
IL2RA	FCGR3A	9606.ENSP00000369293	9606.ENSP00000356946	0	0	0	0	0.082	0	0	0.509	0.529
IL2RA	TLR4	9606.ENSP00000369293	9606.ENSP00000363089	0	0	0	0	0	0	0	0.401	0.401
IL2RA	TNFRSF1B	9606.ENSP00000369293	9606.ENSP00000365435	0	0	0	0	0.125	0	0	0.457	0.504
IL2RA	INS	9606.ENSP00000369293	9606.ENSP00000380432	0	0	0	0	0	0	0	0.43	0.43
IL2RA	IFNA2	9606.ENSP00000369293	9606.ENSP00000369554	0	0	0	0	0	0	0.6	0.362	0.733
IL2RA	IFNB1	9606.ENSP00000369293	9606.ENSP00000369581	0	0	0	0	0	0	0.6	0.386	0.743
IL2RA	TNF	9606.ENSP00000369293	9606.ENSP00000398698	0	0	0	0	0.145	0	0	0.737	0.765
IL2RA	IL6	9606.ENSP00000369293	9606.ENSP00000385675	0	0	0	0	0	0	0.6	0.68	0.866
IL2RA	IL10	9606.ENSP00000369293	9606.ENSP00000412237	0	0	0	0	0.088	0	0.6	0.768	0.908
IL2RA	HLA-A	9606.ENSP00000369293	9606.ENSP00000379873	0	0	0	0	0	0	0.9	0.335	0.93
IL4	IFNG	9606.ENSP00000231449	9606.ENSP00000229135	0	0	0	0	0	0	0	0.91	0.91
IL4	HLA-A	9606.ENSP00000231449	9606.ENSP00000379873	0	0	0	0	0	0	0	0.403	0.403
IL4	MUC1	9606.ENSP00000231449	9606.ENSP00000484824	0	0	0	0	0	0	0	0.415	0.414
IL4	NRP1	9606.ENSP00000231449	9606.ENSP00000265371	0	0	0	0	0	0	0	0.414	0.414
IL4	APOE	9606.ENSP00000231449	9606.ENSP00000252486	0	0	0	0	0	0	0	0.468	0.468
IL4	TNFRSF1B	9606.ENSP00000231449	9606.ENSP00000365435	0	0	0	0	0	0	0	0.468	0.468
IL4	IFNA2	9606.ENSP00000231449	9606.ENSP00000369554	0	0	0	0	0	0	0	0.469	0.469
IL4	NLRP3	9606.ENSP00000231449	9606.ENSP00000337383	0	0	0	0	0	0	0	0.561	0.561
IL4	INS	9606.ENSP00000231449	9606.ENSP00000380432	0	0	0	0	0	0	0	0.637	0.637
IL4	TLR7	9606.ENSP00000231449	9606.ENSP00000370034	0	0	0	0	0	0	0	0.657	0.657
IL4	TLR3	9606.ENSP00000231449	9606.ENSP00000296795	0	0	0	0	0	0	0	0.668	0.668
IL4	CRP	9606.ENSP00000231449	9606.ENSP00000255030	0	0	0	0	0	0	0	0.683	0.683
IL4	FCGR3A	9606.ENSP00000231449	9606.ENSP00000356946	0	0	0	0	0	0	0	0.686	0.686
IL4	CCR5	9606.ENSP00000231449	9606.ENSP00000292303	0	0	0	0	0.056	0	0	0.695	0.7
IL4	IFNB1	9606.ENSP00000231449	9606.ENSP00000369581	0	0	0	0	0	0	0	0.703	0.703
IL4	EGFR	9606.ENSP00000231449	9606.ENSP00000275493	0	0	0	0	0.062	0	0.6	0.468	0.783
IL4	TLR4	9606.ENSP00000231449	9606.ENSP00000363089	0	0	0	0	0.064	0	0	0.784	0.789
IL4	IFNA1	9606.ENSP00000231449	9606.ENSP00000276927	0	0	0	0	0	0	0	0.8	0.8
IL4	IL2RA	9606.ENSP00000231449	9606.ENSP00000369293	0	0	0	0	0.064	0	0.6	0.753	0.899
IL4	CSF2	9606.ENSP00000231449	9606.ENSP00000296871	0	0	0	0	0	0	0	0.914	0.914
IL4	IL10	9606.ENSP00000231449	9606.ENSP00000412237	0	0	0	0	0	0	0	0.937	0.937
IL4	CXCL8	9606.ENSP00000231449	9606.ENSP00000306512	0	0	0	0	0	0	0.9	0.873	0.986
IL4	IL1B	9606.ENSP00000231449	9606.ENSP00000263341	0	0	0	0	0	0	0.9	0.91	0.99
IL4	IL6	9606.ENSP00000231449	9606.ENSP00000385675	0	0	0	0	0	0	0.9	0.916	0.991
IL4	TNF	9606.ENSP00000231449	9606.ENSP00000398698	0	0	0	0	0	0	0.9	0.933	0.993
IL6	IFNG	9606.ENSP00000385675	9606.ENSP00000229135	0	0	0	0	0.066	0	0	0.942	0.943
IL6	IL4	9606.ENSP00000385675	9606.ENSP00000231449	0	0	0	0	0	0	0.9	0.916	0.991
IL6	APOE	9606.ENSP00000385675	9606.ENSP00000252486	0	0	0	0	0	0	0	0.714	0.714
IL6	CRP	9606.ENSP00000385675	9606.ENSP00000255030	0	0	0	0	0	0	0	0.916	0.916
IL6	IL1B	9606.ENSP00000385675	9606.ENSP00000263341	0	0	0	0	0.427	0	0.9	0.953	0.997
IL6	NRP1	9606.ENSP00000385675	9606.ENSP00000265371	0	0	0	0	0.07	0	0	0.422	0.439
IL6	EGFR	9606.ENSP00000385675	9606.ENSP00000275493	0	0	0	0	0	0	0.6	0.683	0.867
IL6	IFNA1	9606.ENSP00000385675	9606.ENSP00000276927	0	0	0	0	0	0	0	0.857	0.857
IL6	ACE	9606.ENSP00000385675	9606.ENSP00000290866	0	0	0	0	0	0	0	0.706	0.706
IL6	CCR5	9606.ENSP00000385675	9606.ENSP00000292303	0	0	0	0	0	0	0	0.692	0.692
IL6	TLR3	9606.ENSP00000385675	9606.ENSP00000296795	0	0	0	0	0	0	0	0.833	0.833
IL6	CSF2	9606.ENSP00000385675	9606.ENSP00000296871	0	0	0	0	0.173	0	0.9	0.91	0.991
IL6	CXCL8	9606.ENSP00000385675	9606.ENSP00000306512	0	0	0	0	0.581	0	0.9	0.947	0.997
IL6	F2	9606.ENSP00000385675	9606.ENSP00000308541	0	0	0	0	0	0	0	0.633	0.633
IL6	F3	9606.ENSP00000385675	9606.ENSP00000334145	0	0	0	0	0.088	0	0	0.705	0.719
IL6	NLRP3	9606.ENSP00000385675	9606.ENSP00000337383	0	0	0	0	0.062	0	0	0.78	0.785
IL6	DPP4	9606.ENSP00000385675	9606.ENSP00000353731	0	0	0	0	0	0	0	0.566	0.566
IL6	FCGR3A	9606.ENSP00000385675	9606.ENSP00000356946	0	0	0	0	0.062	0	0	0.688	0.694
IL6	TLR4	9606.ENSP00000385675	9606.ENSP00000363089	0	0	0	0	0.081	0	0	0.937	0.94
IL6	AR	9606.ENSP00000385675	9606.ENSP00000363822	0	0	0	0	0	0	0	0.56	0.56
IL6	TNFRSF1B	9606.ENSP00000385675	9606.ENSP00000365435	0	0	0	0	0.065	0	0	0.683	0.69
IL6	NPPB	9606.ENSP00000385675	9606.ENSP00000365651	0	0	0	0	0	0	0	0.557	0.557
IL6	IL2RA	9606.ENSP00000385675	9606.ENSP00000369293	0	0	0	0	0	0	0.6	0.68	0.866
IL6	IFNA2	9606.ENSP00000385675	9606.ENSP00000369554	0	0	0	0	0	0	0	0.572	0.572
IL6	IFNB1	9606.ENSP00000385675	9606.ENSP00000369581	0	0	0	0	0.101	0	0	0.84	0.85
IL6	TLR7	9606.ENSP00000385675	9606.ENSP00000370034	0	0	0	0	0.062	0	0	0.795	0.8
IL6	INS	9606.ENSP00000385675	9606.ENSP00000380432	0	0	0	0	0	0	0	0.88	0.88
IL6	MUC1	9606.ENSP00000385675	9606.ENSP00000484824	0	0	0	0	0	0	0	0.509	0.509
IL6	IL10	9606.ENSP00000385675	9606.ENSP00000412237	0	0	0	0	0.073	0	0.3	0.96	0.972
IL6	TNF	9606.ENSP00000385675	9606.ENSP00000398698	0	0	0	0	0.125	0	0.9	0.941	0.994
INS	IFNG	9606.ENSP00000380432	9606.ENSP00000229135	0	0	0	0	0.062	0	0	0.613	0.622
INS	IL4	9606.ENSP00000380432	9606.ENSP00000231449	0	0	0	0	0	0	0	0.637	0.637
INS	APOE	9606.ENSP00000380432	9606.ENSP00000252486	0	0	0	0	0	0	0	0.739	0.739
INS	CRP	9606.ENSP00000380432	9606.ENSP00000255030	0	0	0	0	0.063	0	0	0.91	0.912
INS	IL1B	9606.ENSP00000380432	9606.ENSP00000263341	0	0	0	0	0	0	0	0.816	0.816
INS	EGFR	9606.ENSP00000380432	9606.ENSP00000275493	0	0	0	0	0	0	0.8	0.724	0.942
INS	IFNA1	9606.ENSP00000380432	9606.ENSP00000276927	0	0	0	0	0	0	0	0.595	0.595
INS	ACE	9606.ENSP00000380432	9606.ENSP00000290866	0	0	0	0	0	0	0	0.858	0.858
INS	CSF2	9606.ENSP00000380432	9606.ENSP00000296871	0	0	0	0	0	0	0	0.574	0.574
INS	CXCL8	9606.ENSP00000380432	9606.ENSP00000306512	0	0	0	0	0	0	0	0.692	0.692
INS	F2	9606.ENSP00000380432	9606.ENSP00000308541	0	0	0	0	0	0	0	0.578	0.578
INS	F3	9606.ENSP00000380432	9606.ENSP00000334145	0	0	0	0	0	0	0	0.558	0.558
INS	NLRP3	9606.ENSP00000380432	9606.ENSP00000337383	0	0	0	0	0	0	0	0.518	0.518
INS	DPP4	9606.ENSP00000380432	9606.ENSP00000353731	0	0	0	0	0	0	0	0.876	0.876
INS	TLR4	9606.ENSP00000380432	9606.ENSP00000363089	0	0	0	0	0	0	0	0.669	0.669
INS	AR	9606.ENSP00000380432	9606.ENSP00000363822	0	0	0	0	0	0	0	0.615	0.615
INS	NPPB	9606.ENSP00000380432	9606.ENSP00000365651	0	0	0	0	0	0	0	0.517	0.517
INS	IL2RA	9606.ENSP00000380432	9606.ENSP00000369293	0	0	0	0	0	0	0	0.43	0.43
INS	IFNB1	9606.ENSP00000380432	9606.ENSP00000369581	0	0	0	0	0.062	0	0	0.451	0.463
INS	HLA-A	9606.ENSP00000380432	9606.ENSP00000379873	0	0	0	0	0	0.417	0	0.321	0.587
INS	IL10	9606.ENSP00000380432	9606.ENSP00000412237	0	0	0	0	0.062	0	0	0.725	0.731
INS	TNF	9606.ENSP00000380432	9606.ENSP00000398698	0	0	0	0	0	0	0	0.879	0.879
INS	IL6	9606.ENSP00000380432	9606.ENSP00000385675	0	0	0	0	0	0	0	0.88	0.88
MUC1	IL4	9606.ENSP00000484824	9606.ENSP00000231449	0	0	0	0	0	0	0	0.415	0.414
MUC1	CRP	9606.ENSP00000484824	9606.ENSP00000255030	0	0	0	0	0	0	0	0.602	0.602
MUC1	IL1B	9606.ENSP00000484824	9606.ENSP00000263341	0	0	0	0	0	0	0	0.405	0.405
MUC1	NRP1	9606.ENSP00000484824	9606.ENSP00000265371	0	0	0	0	0	0	0	0.468	0.468
MUC1	EGFR	9606.ENSP00000484824	9606.ENSP00000275493	0	0	0	0	0.076	0.873	0	0.989	0.998
MUC1	CSF2	9606.ENSP00000484824	9606.ENSP00000296871	0	0	0	0	0	0	0	0.529	0.529
MUC1	CXCL8	9606.ENSP00000484824	9606.ENSP00000306512	0	0	0	0	0.069	0	0	0.504	0.518
MUC1	AR	9606.ENSP00000484824	9606.ENSP00000363822	0	0	0	0	0	0	0	0.555	0.555
MUC1	TNFRSF1B	9606.ENSP00000484824	9606.ENSP00000365435	0	0	0	0	0.065	0	0.9	0.134	0.911
MUC1	IL6	9606.ENSP00000484824	9606.ENSP00000385675	0	0	0	0	0	0	0	0.509	0.509
MUC1	TNF	9606.ENSP00000484824	9606.ENSP00000398698	0	0	0	0	0	0	0	0.505	0.505
MUC1	IL10	9606.ENSP00000484824	9606.ENSP00000412237	0	0	0	0	0	0	0	0.466	0.465
NLRP3	IFNG	9606.ENSP00000337383	9606.ENSP00000229135	0	0	0	0	0.058	0	0	0.558	0.566
NLRP3	IL4	9606.ENSP00000337383	9606.ENSP00000231449	0	0	0	0	0	0	0	0.561	0.561
NLRP3	APOE	9606.ENSP00000337383	9606.ENSP00000252486	0	0	0	0	0	0	0	0.457	0.457
NLRP3	CRP	9606.ENSP00000337383	9606.ENSP00000255030	0	0	0	0	0	0	0	0.556	0.556
NLRP3	IL1B	9606.ENSP00000337383	9606.ENSP00000263341	0	0	0	0	0.232	0	0.8	0.92	0.986
NLRP3	IFNA1	9606.ENSP00000337383	9606.ENSP00000276927	0	0	0	0	0	0	0	0.518	0.518
NLRP3	CCR5	9606.ENSP00000337383	9606.ENSP00000292303	0	0	0	0	0.166	0	0	0.322	0.41
NLRP3	TLR3	9606.ENSP00000337383	9606.ENSP00000296795	0	0	0	0	0.062	0	0	0.682	0.689
NLRP3	CSF2	9606.ENSP00000337383	9606.ENSP00000296871	0	0	0	0	0	0	0	0.514	0.514
NLRP3	CXCL8	9606.ENSP00000337383	9606.ENSP00000306512	0	0	0	0	0.095	0	0	0.629	0.65
NLRP3	INS	9606.ENSP00000337383	9606.ENSP00000380432	0	0	0	0	0	0	0	0.518	0.518
NLRP3	IFNB1	9606.ENSP00000337383	9606.ENSP00000369581	0	0	0	0	0.062	0	0	0.658	0.665
NLRP3	IL10	9606.ENSP00000337383	9606.ENSP00000412237	0	0	0	0	0.09	0	0	0.67	0.687
NLRP3	TLR7	9606.ENSP00000337383	9606.ENSP00000370034	0	0	0	0	0.118	0	0	0.675	0.701
NLRP3	IL6	9606.ENSP00000337383	9606.ENSP00000385675	0	0	0	0	0.062	0	0	0.78	0.785
NLRP3	TNF	9606.ENSP00000337383	9606.ENSP00000398698	0	0	0	0	0.146	0	0	0.778	0.803
NLRP3	TLR4	9606.ENSP00000337383	9606.ENSP00000363089	0	0	0	0	0.149	0	0	0.822	0.842
NPPB	CRP	9606.ENSP00000365651	9606.ENSP00000255030	0	0	0	0	0.062	0	0	0.77	0.775
NPPB	ACE	9606.ENSP00000365651	9606.ENSP00000290866	0	0	0	0	0	0	0	0.76	0.76
NPPB	F2	9606.ENSP00000365651	9606.ENSP00000308541	0	0	0	0	0	0	0	0.414	0.414
NPPB	DPP4	9606.ENSP00000365651	9606.ENSP00000353731	0	0	0	0	0	0.27	0	0.371	0.521
NPPB	TNF	9606.ENSP00000365651	9606.ENSP00000398698	0	0	0	0	0	0	0	0.508	0.508
NPPB	INS	9606.ENSP00000365651	9606.ENSP00000380432	0	0	0	0	0	0	0	0.517	0.517
NPPB	IL6	9606.ENSP00000365651	9606.ENSP00000385675	0	0	0	0	0	0	0	0.557	0.557
NRP1	IL4	9606.ENSP00000265371	9606.ENSP00000231449	0	0	0	0	0	0	0	0.414	0.414
NRP1	CSF2	9606.ENSP00000265371	9606.ENSP00000296871	0	0	0	0	0	0	0	0.403	0.403
NRP1	IL6	9606.ENSP00000265371	9606.ENSP00000385675	0	0	0	0	0.07	0	0	0.422	0.439
NRP1	FCGR3A	9606.ENSP00000265371	9606.ENSP00000356946	0	0	0	0	0	0	0	0.45	0.45
NRP1	TLR7	9606.ENSP00000265371	9606.ENSP00000370034	0	0	0	0	0	0	0	0.459	0.459
NRP1	MUC1	9606.ENSP00000265371	9606.ENSP00000484824	0	0	0	0	0	0	0	0.468	0.468
NRP1	IL10	9606.ENSP00000265371	9606.ENSP00000412237	0	0	0	0	0	0	0	0.469	0.469
NRP1	TLR4	9606.ENSP00000265371	9606.ENSP00000363089	0	0	0	0	0.062	0	0	0.462	0.474
NRP1	IFNA1	9606.ENSP00000265371	9606.ENSP00000276927	0	0	0	0	0	0	0	0.505	0.505
NRP1	TNF	9606.ENSP00000265371	9606.ENSP00000398698	0	0	0	0	0	0.229	0	0.427	0.539
NRP1	EGFR	9606.ENSP00000265371	9606.ENSP00000275493	0	0	0	0	0.098	0	0	0.589	0.614
TLR3	IFNG	9606.ENSP00000296795	9606.ENSP00000229135	0	0	0	0	0.062	0	0	0.828	0.832
TLR3	IL4	9606.ENSP00000296795	9606.ENSP00000231449	0	0	0	0	0	0	0	0.668	0.668
TLR3	IL1B	9606.ENSP00000296795	9606.ENSP00000263341	0	0	0	0	0.062	0	0	0.817	0.821
TLR3	EGFR	9606.ENSP00000296795	9606.ENSP00000275493	0	0	0	0	0	0.103	0	0.388	0.427
TLR3	IFNA1	9606.ENSP00000296795	9606.ENSP00000276927	0	0	0	0	0	0	0	0.833	0.833
TLR3	CCR5	9606.ENSP00000296795	9606.ENSP00000292303	0	0	0	0	0.062	0	0	0.505	0.515
TLR3	TLR4	9606.ENSP00000296795	9606.ENSP00000363089	0	0	0	0.592	0.062	0	0	0.956	0.427
TLR3	FCGR3A	9606.ENSP00000296795	9606.ENSP00000356946	0	0	0	0	0.056	0	0	0.468	0.476
TLR3	IFNA2	9606.ENSP00000296795	9606.ENSP00000369554	0	0	0	0	0	0	0	0.5	0.5
TLR3	CSF2	9606.ENSP00000296795	9606.ENSP00000296871	0	0	0	0	0	0	0	0.67	0.67
TLR3	NLRP3	9606.ENSP00000296795	9606.ENSP00000337383	0	0	0	0	0.062	0	0	0.682	0.689
TLR3	TLR7	9606.ENSP00000296795	9606.ENSP00000370034	0	0	0	0.6	0.063	0	0.5	0.959	0.698
TLR3	CXCL8	9606.ENSP00000296795	9606.ENSP00000306512	0	0	0	0	0.056	0	0	0.78	0.784
TLR3	IL10	9606.ENSP00000296795	9606.ENSP00000412237	0	0	0	0	0	0.064	0	0.784	0.789
TLR3	IL6	9606.ENSP00000296795	9606.ENSP00000385675	0	0	0	0	0	0	0	0.833	0.833
TLR3	TNF	9606.ENSP00000296795	9606.ENSP00000398698	0	0	0	0	0	0	0	0.845	0.845
TLR3	IFNB1	9606.ENSP00000296795	9606.ENSP00000369581	0	0	0	0	0	0	0	0.952	0.952
TLR4	IFNG	9606.ENSP00000363089	9606.ENSP00000229135	0	0	0	0	0	0	0	0.798	0.798
TLR4	IL4	9606.ENSP00000363089	9606.ENSP00000231449	0	0	0	0	0.064	0	0	0.784	0.789
TLR4	APOE	9606.ENSP00000363089	9606.ENSP00000252486	0	0	0	0	0	0	0	0.756	0.756
TLR4	CRP	9606.ENSP00000363089	9606.ENSP00000255030	0	0	0	0	0	0	0	0.694	0.694
TLR4	IL1B	9606.ENSP00000363089	9606.ENSP00000263341	0	0	0	0	0.16	0	0	0.917	0.927
TLR4	NRP1	9606.ENSP00000363089	9606.ENSP00000265371	0	0	0	0	0.062	0	0	0.462	0.474
TLR4	EGFR	9606.ENSP00000363089	9606.ENSP00000275493	0	0	0	0	0	0.317	0	0.773	0.838
TLR4	IFNA1	9606.ENSP00000363089	9606.ENSP00000276927	0	0	0	0	0	0	0	0.806	0.806
TLR4	ACE	9606.ENSP00000363089	9606.ENSP00000290866	0	0	0	0	0	0	0	0.43	0.43
TLR4	CCR5	9606.ENSP00000363089	9606.ENSP00000292303	0	0	0	0	0.27	0	0	0.681	0.758
TLR4	TLR3	9606.ENSP00000363089	9606.ENSP00000296795	0	0	0	0.592	0.062	0	0	0.956	0.427
TLR4	CSF2	9606.ENSP00000363089	9606.ENSP00000296871	0	0	0	0	0	0	0	0.764	0.765
TLR4	CXCL8	9606.ENSP00000363089	9606.ENSP00000306512	0	0	0	0	0.117	0	0	0.881	0.891
TLR4	F2	9606.ENSP00000363089	9606.ENSP00000308541	0	0	0	0	0	0.056	0	0.409	0.418
TLR4	F3	9606.ENSP00000363089	9606.ENSP00000334145	0	0	0	0	0	0	0	0.521	0.521
TLR4	NLRP3	9606.ENSP00000363089	9606.ENSP00000337383	0	0	0	0	0.149	0	0	0.822	0.842
TLR4	FCGR3A	9606.ENSP00000363089	9606.ENSP00000356946	0	0	0	0	0.214	0	0	0.61	0.68
TLR4	IL2RA	9606.ENSP00000363089	9606.ENSP00000369293	0	0	0	0	0	0	0	0.401	0.401
TLR4	TNFRSF1B	9606.ENSP00000363089	9606.ENSP00000365435	0	0	0	0	0.13	0	0	0.45	0.501
TLR4	INS	9606.ENSP00000363089	9606.ENSP00000380432	0	0	0	0	0	0	0	0.669	0.669
TLR4	TLR7	9606.ENSP00000363089	9606.ENSP00000370034	0	0	0	0.577	0.526	0	0	0.951	0.716
TLR4	IL10	9606.ENSP00000363089	9606.ENSP00000412237	0	0	0	0	0	0.121	0	0.889	0.898
TLR4	TNF	9606.ENSP00000363089	9606.ENSP00000398698	0	0	0	0	0.083	0	0	0.925	0.929
TLR4	IL6	9606.ENSP00000363089	9606.ENSP00000385675	0	0	0	0	0.081	0	0	0.937	0.94
TLR4	IFNB1	9606.ENSP00000363089	9606.ENSP00000369581	0	0	0	0	0	0	0	0.948	0.948
TLR7	IFNG	9606.ENSP00000370034	9606.ENSP00000229135	0	0	0	0	0.062	0	0	0.662	0.669
TLR7	IL4	9606.ENSP00000370034	9606.ENSP00000231449	0	0	0	0	0	0	0	0.657	0.657
TLR7	IL1B	9606.ENSP00000370034	9606.ENSP00000263341	0	0	0	0	0.091	0	0	0.775	0.787
TLR7	NRP1	9606.ENSP00000370034	9606.ENSP00000265371	0	0	0	0	0	0	0	0.459	0.459
TLR7	EGFR	9606.ENSP00000370034	9606.ENSP00000275493	0	0	0	0	0	0.103	0	0.45	0.485
TLR7	IFNA1	9606.ENSP00000370034	9606.ENSP00000276927	0	0	0	0	0	0	0	0.865	0.865
TLR7	CCR5	9606.ENSP00000370034	9606.ENSP00000292303	0	0	0	0	0.251	0	0	0.568	0.662
TLR7	TLR3	9606.ENSP00000370034	9606.ENSP00000296795	0	0	0	0.6	0.063	0	0.5	0.959	0.698
TLR7	CSF2	9606.ENSP00000370034	9606.ENSP00000296871	0	0	0	0	0	0	0	0.667	0.667
TLR7	CXCL8	9606.ENSP00000370034	9606.ENSP00000306512	0	0	0	0	0.062	0	0	0.72	0.726
TLR7	NLRP3	9606.ENSP00000370034	9606.ENSP00000337383	0	0	0	0	0.118	0	0	0.675	0.701
TLR7	FCGR3A	9606.ENSP00000370034	9606.ENSP00000356946	0	0	0	0	0.146	0	0	0.519	0.571
TLR7	TLR4	9606.ENSP00000370034	9606.ENSP00000363089	0	0	0	0.577	0.526	0	0	0.951	0.716
TLR7	IFNA2	9606.ENSP00000370034	9606.ENSP00000369554	0	0	0	0	0	0	0	0.535	0.535
TLR7	IFNB1	9606.ENSP00000370034	9606.ENSP00000369581	0	0	0	0	0	0	0	0.818	0.818
TLR7	IL10	9606.ENSP00000370034	9606.ENSP00000412237	0	0	0	0	0.076	0.064	0	0.747	0.762
TLR7	IL6	9606.ENSP00000370034	9606.ENSP00000385675	0	0	0	0	0.062	0	0	0.795	0.8
TLR7	TNF	9606.ENSP00000370034	9606.ENSP00000398698	0	0	0	0	0.116	0	0	0.793	0.809
TNF	IFNG	9606.ENSP00000398698	9606.ENSP00000229135	0	0	0	0	0.152	0.213	0	0.915	0.938
TNF	IL4	9606.ENSP00000398698	9606.ENSP00000231449	0	0	0	0	0	0	0.9	0.933	0.993
TNF	APOE	9606.ENSP00000398698	9606.ENSP00000252486	0	0	0	0	0	0	0	0.713	0.713
TNF	CRP	9606.ENSP00000398698	9606.ENSP00000255030	0	0	0	0	0	0	0	0.911	0.911
TNF	IL1B	9606.ENSP00000398698	9606.ENSP00000263341	0	0	0	0	0.462	0	0.5	0.942	0.983
TNF	NRP1	9606.ENSP00000398698	9606.ENSP00000265371	0	0	0	0	0	0.229	0	0.427	0.539
TNF	EGFR	9606.ENSP00000398698	9606.ENSP00000275493	0	0	0	0	0.063	0	0	0.704	0.712
TNF	IFNA1	9606.ENSP00000398698	9606.ENSP00000276927	0	0	0	0	0	0	0	0.858	0.858
TNF	ACE	9606.ENSP00000398698	9606.ENSP00000290866	0	0	0	0	0	0	0	0.707	0.707
TNF	CCR5	9606.ENSP00000398698	9606.ENSP00000292303	0	0	0	0	0.194	0	0	0.77	0.807
TNF	TLR3	9606.ENSP00000398698	9606.ENSP00000296795	0	0	0	0	0	0	0	0.845	0.845
TNF	CSF2	9606.ENSP00000398698	9606.ENSP00000296871	0	0	0	0	0.131	0	0.9	0.902	0.99
TNF	CXCL8	9606.ENSP00000398698	9606.ENSP00000306512	0	0	0	0	0.158	0	0.9	0.921	0.992
TNF	F2	9606.ENSP00000398698	9606.ENSP00000308541	0	0	0	0	0	0	0	0.627	0.627
TNF	F3	9606.ENSP00000398698	9606.ENSP00000334145	0	0	0	0	0.063	0	0	0.698	0.705
TNF	NLRP3	9606.ENSP00000398698	9606.ENSP00000337383	0	0	0	0	0.146	0	0	0.778	0.803
TNF	DPP4	9606.ENSP00000398698	9606.ENSP00000353731	0	0	0	0	0	0	0	0.532	0.532
TNF	FCGR3A	9606.ENSP00000398698	9606.ENSP00000356946	0	0	0	0	0.11	0	0	0.74	0.759
TNF	TLR4	9606.ENSP00000398698	9606.ENSP00000363089	0	0	0	0	0.083	0	0	0.925	0.929
TNF	AR	9606.ENSP00000398698	9606.ENSP00000363822	0	0	0	0	0	0	0	0.469	0.469
TNF	TNFRSF1B	9606.ENSP00000398698	9606.ENSP00000365435	0	0	0	0	0.161	0.978	0.9	0.994	0.999
TNF	NPPB	9606.ENSP00000398698	9606.ENSP00000365651	0	0	0	0	0	0	0	0.508	0.508
TNF	IL2RA	9606.ENSP00000398698	9606.ENSP00000369293	0	0	0	0	0.145	0	0	0.737	0.765
TNF	IFNA2	9606.ENSP00000398698	9606.ENSP00000369554	0	0	0	0	0	0	0	0.56	0.56
TNF	IFNB1	9606.ENSP00000398698	9606.ENSP00000369581	0	0	0	0	0.107	0	0	0.847	0.858
TNF	TLR7	9606.ENSP00000398698	9606.ENSP00000370034	0	0	0	0	0.116	0	0	0.793	0.809
TNF	HLA-A	9606.ENSP00000398698	9606.ENSP00000379873	0	0	0	0	0.076	0	0	0.517	0.534
TNF	INS	9606.ENSP00000398698	9606.ENSP00000380432	0	0	0	0	0	0	0	0.879	0.879
TNF	IL6	9606.ENSP00000398698	9606.ENSP00000385675	0	0	0	0	0.125	0	0.9	0.941	0.994
TNF	MUC1	9606.ENSP00000398698	9606.ENSP00000484824	0	0	0	0	0	0	0	0.505	0.505
TNF	IL10	9606.ENSP00000398698	9606.ENSP00000412237	0	0	0	0	0.097	0	0.9	0.959	0.996
TNFRSF1B	IFNG	9606.ENSP00000365435	9606.ENSP00000229135	0	0	0	0	0.088	0	0	0.484	0.509
TNFRSF1B	IL4	9606.ENSP00000365435	9606.ENSP00000231449	0	0	0	0	0	0	0	0.468	0.468
TNFRSF1B	CRP	9606.ENSP00000365435	9606.ENSP00000255030	0	0	0	0	0.062	0	0	0.636	0.643
TNFRSF1B	IL1B	9606.ENSP00000365435	9606.ENSP00000263341	0	0	0	0	0.177	0	0	0.612	0.667
TNFRSF1B	CCR5	9606.ENSP00000365435	9606.ENSP00000292303	0	0	0	0	0.211	0	0.9	0.339	0.943
TNFRSF1B	CSF2	9606.ENSP00000365435	9606.ENSP00000296871	0	0	0	0	0.062	0	0	0.454	0.465
TNFRSF1B	CXCL8	9606.ENSP00000365435	9606.ENSP00000306512	0	0	0	0	0.074	0	0	0.562	0.577
TNFRSF1B	FCGR3A	9606.ENSP00000365435	9606.ENSP00000356946	0	0	0	0	0.174	0	0	0.324	0.418
TNFRSF1B	TLR4	9606.ENSP00000365435	9606.ENSP00000363089	0	0	0	0	0.13	0	0	0.45	0.501
TNFRSF1B	IL2RA	9606.ENSP00000365435	9606.ENSP00000369293	0	0	0	0	0.125	0	0	0.457	0.504
TNFRSF1B	IL6	9606.ENSP00000365435	9606.ENSP00000385675	0	0	0	0	0.065	0	0	0.683	0.69
TNFRSF1B	MUC1	9606.ENSP00000365435	9606.ENSP00000484824	0	0	0	0	0.065	0	0.9	0.134	0.911
TNFRSF1B	IL10	9606.ENSP00000365435	9606.ENSP00000412237	0	0	0	0	0.076	0	0.9	0.603	0.96
TNFRSF1B	TNF	9606.ENSP00000365435	9606.ENSP00000398698	0	0	0	0	0.161	0.978	0.9	0.994	0.999

## Sheet: PPI0.95
#node1	node2	node1_string_id	node2_string_id	neighborhood_on_chromosome	gene_fusion	phylogenetic_cooccurrence	homology	coexpression	experimentally_determined_interaction	database_annotated	automated_textmining	combined_score
AR	EGFR	9606.ENSP00000363822	9606.ENSP00000275493	0	0	0	0	0.063	0.698	0	0.966	0.989
CCR5	IL10	9606.ENSP00000292303	9606.ENSP00000412237	0	0	0	0	0.104	0	0.9	0.709	0.971
CSF2	IL1B	9606.ENSP00000296871	9606.ENSP00000263341	0	0	0	0	0.134	0	0.9	0.874	0.988
CSF2	CXCL8	9606.ENSP00000296871	9606.ENSP00000306512	0	0	0	0	0.148	0	0.9	0.876	0.988
CSF2	IL10	9606.ENSP00000296871	9606.ENSP00000412237	0	0	0	0	0.062	0	0.9	0.884	0.988
CSF2	TNF	9606.ENSP00000296871	9606.ENSP00000398698	0	0	0	0	0.131	0	0.9	0.902	0.99
CSF2	IL6	9606.ENSP00000296871	9606.ENSP00000385675	0	0	0	0	0.173	0	0.9	0.91	0.991
CXCL8	IL4	9606.ENSP00000306512	9606.ENSP00000231449	0	0	0	0	0	0	0.9	0.873	0.986
CXCL8	IL1B	9606.ENSP00000306512	9606.ENSP00000263341	0	0	0	0	0.679	0	0.9	0.948	0.998
CXCL8	CSF2	9606.ENSP00000306512	9606.ENSP00000296871	0	0	0	0	0.148	0	0.9	0.876	0.988
CXCL8	TNF	9606.ENSP00000306512	9606.ENSP00000398698	0	0	0	0	0.158	0	0.9	0.921	0.992
CXCL8	IL10	9606.ENSP00000306512	9606.ENSP00000412237	0	0	0	0	0.062	0	0.9	0.947	0.994
CXCL8	IL6	9606.ENSP00000306512	9606.ENSP00000385675	0	0	0	0	0.581	0	0.9	0.947	0.997
EGFR	AR	9606.ENSP00000275493	9606.ENSP00000363822	0	0	0	0	0.063	0.698	0	0.966	0.989
EGFR	MUC1	9606.ENSP00000275493	9606.ENSP00000484824	0	0	0	0	0.076	0.873	0	0.989	0.998
F2	F3	9606.ENSP00000308541	9606.ENSP00000334145	0	0	0	0	0	0	0.9	0.921	0.991
F3	F2	9606.ENSP00000334145	9606.ENSP00000308541	0	0	0	0	0	0	0.9	0.921	0.991
IFNB1	TLR3	9606.ENSP00000369581	9606.ENSP00000296795	0	0	0	0	0	0	0	0.952	0.952
IFNG	IL10	9606.ENSP00000229135	9606.ENSP00000412237	0	0	0	0	0.066	0	0	0.95	0.951
IL10	IFNG	9606.ENSP00000412237	9606.ENSP00000229135	0	0	0	0	0.066	0	0	0.95	0.951
IL10	IL1B	9606.ENSP00000412237	9606.ENSP00000263341	0	0	0	0	0.086	0	0.9	0.959	0.995
IL10	CCR5	9606.ENSP00000412237	9606.ENSP00000292303	0	0	0	0	0.104	0	0.9	0.709	0.971
IL10	CSF2	9606.ENSP00000412237	9606.ENSP00000296871	0	0	0	0	0.062	0	0.9	0.884	0.988
IL10	CXCL8	9606.ENSP00000412237	9606.ENSP00000306512	0	0	0	0	0.062	0	0.9	0.947	0.994
IL10	TNFRSF1B	9606.ENSP00000412237	9606.ENSP00000365435	0	0	0	0	0.076	0	0.9	0.603	0.96
[truncated: 31 more rows]

## Sheet: GO-BP
Category	Term	Count	%	PValue	Genes	List Total	Pop Hits	Pop Total	Fold Enrichment	Bonferroni	Benjamini	FDR
[truncated: 239 more rows]

[truncated: 3 more sheets: GO-CC, GO-MF, KEGG]
