# Supplementary material for: Exploring the mechanism of action of Xuanfei Baidu granule (XFBD) in the treatment of COVID-19 based on molecular docking and molecular dynamics
Source: Front Cell Infect Microbiol. 2022 Aug 10;12:965273. doi: 10.3389/fcimb.2022.965273 (PMC9399524; doi:10.3389/fcimb.2022.965273)
Supplement: Supplementary file 2 [file Table_2.xlsx]

## Sheet: Sheet1
	l-SPD	Machiline	Pachypodol	Physovenine	Vestitol
CCR5	-7.1	-6.6	-6.8	-6.4	-6.9
CSF2	-8	-7.5	-6.9	-6.7	-7.9
CXCL8	-6.8	-7.3	-7.5	-6.3	-7.2
IFNG	-6.9	-6.3	-6.4	-5.9	-6.4
IL10	-6.9	-6.4	-6.4	-6	-6.5
IL1B	-6.4	-6.2	-6.8	-5.8	-6.4
IL4	-6.7	-6.8	-6.4	-5.7	-7.2
IL6	-7	-6	-5.9	-5.9	-6
NLRP3	-7.9	-7.5	-8.2	-7.1	-7.6
TNF	-6.2	-6.2	-6	-6	-6.2
