# Supplementary material for: Exploring the mechanism of action of Xuanfei Baidu granule (XFBD) in the treatment of COVID-19 based on molecular docking and molecular dynamics
Source: Front Cell Infect Microbiol. 2022 Aug 10;12:965273. doi: 10.3389/fcimb.2022.965273 (PMC9399524; doi:10.3389/fcimb.2022.965273)
Supplement: Supplementary file 3 [file Table_3.xlsx]

## Sheet: Active ingredients
molecule_ID	MOL_ID	file_ID	molecule_name	ob	mw	alogp	caco2	bbb	halflife	hdon	hacc	dl	FASA
13287	MOL013287	zwj_hz_Molecule460.mol2	Physovenine	106.213568439	262.340	2.081	0.50886	0.20359	4.104585	1	5	0.18963	0.26592755
12922	MOL012922	zw_bdg_Molecule44.mol2	l-SPD	87.3474	327.410	3.098	0.75667	0.20972	1.682961	2	5	0.54082	0.23624384
7207	MOL007207	lxx_hy_Molecule170.mol2	Machiline	79.641604324	285.370	2.825	0.78439	0.08551	3.695622	3	4	0.23513	0.26933211
5890	MOL005890	lmm_ghx_Molecule018.mol2	pachypodol	75.063705597	356.400	2.992	0.83261	0.11859	15.722569	1	6	0.39536	0.19466569
500	MOL000500	fyp_jxt_Molecule350.mol2	Vestitol	74.65518912	272.320	3.145	0.8597	0.29675	3.001982	2	4	0.20935	0
5007	MOL005007	lh_gc_Molecule83.mol2	Glyasperins M	72.6708098439	368.410	3.219	0.49495	-0.04201	15.57396	2	6	0.59274	0
5190	MOL005190	lh_nzz_Molecule2252.mol2	eriodictyol	71.7926526045	288.270	2.030	0.16701	-0.54374	15.81224	4	6	0.24372	0.37822759
1798	MOL001798	lbh_blg_Molecule32_qt.mol2	neohesperidin_qt	71.1688584844	302.300	2.281	0.25546	-0.47366	15.955483	3	6	0.27085	0
4941	MOL004941	lh_gc_Molecule269_qt.mol2	(2R)-7-hydroxy-2-(4-hydroxyphenyl)chroman-4-one	71.1229890138	256.270	2.565	0.41458	-0.24532	18.093254	2	4	0.18303	0
3905	MOL003905	lbh_tlz_Molecule12.mol2	K-STROPHANTHOSIDE	70.64964761	710.900	-0.092	-1.85703	-2.62438	8.691318	6	14	0.22162	0.25305736
4959	MOL004959	lh_gc_Molecule3.mol2	1-Methoxyphaseollidin	69.9809767829	354.430	4.247	1.00573	0.48173	9.526262	2	5	0.63739	0
392	MOL000392	fyp_hq_Molecule214_qt.mol2	formononetin	69.6738806088	268.280	2.583	0.78264	0.02378	17.036852	1	4	0.21202	0
3410	MOL003410	lbh_mqz_Molecule10_qt.mol2	Ziziphin_qt	66.9452858	472.780	4.392	0.49417	-0.11835	10.003175	2	4	0.61926	0.24119574
4863	MOL004863	lh_gc_Molecule162.mol2	3-(3,4-dihydroxyphenyl)-5,7-dihydroxy-8-(3-methylbut-2-enyl)chromone	66.37125046	354.380	3.654	0.51836	-0.13356	15.811502	4	6	0.41392	0
4903	MOL004903	lh_gc_Molecule204.mol2	liquiritin	65.6901116476	418.430	0.661	-1.06319	-1.93387	17.963075	5	9	0.73893	0
3907	MOL003907	lbh_tlz_Molecule14.mol2	erysimoside	65.4545739	696.870	-0.500	-2.26858	-3.17806	12.959334	7	14	0.22876	0.26977009
4808	MOL004808	lh_gc_Molecule102.mol2	glyasperin B	65.2243860763	370.430	4.020	0.47008	-0.08613	16.096777	3	6	0.43851	0
4829	MOL004829	lh_gc_Molecule129.mol2	Glepidotin B	64.462923857	340.400	3.876	0.45507	-0.09264	15.979873	3	5	0.34485	0
4855	MOL004855	lh_gc_Molecule156.mol2	Licoricone	63.578459384	382.440	4.156	0.53458	-0.14145	16.368987	2	6	0.4712	0
4914	MOL004914	lh_gc_Molecule217.mol2	1,3-dihydroxy-8,9-dimethoxy-6-benzofurano[3,2-c]chromenone	62.9013548591	328.290	2.978	0.39772	-0.34196	9.322483	2	7	0.52759	0
5828	MOL005828	lmm_cp_Molecule056.mol2	nobiletin	61.6694393243	402.430	3.038	1.05095	-0.07533	16.204717	0	8	0.51652	0.13290611
4835	MOL004835	lh_gc_Molecule133.mol2	Glypallichalcone	61.5970622724	284.330	3.402	0.76307	0.22993	17.013948	1	4	0.18993	0
4907	MOL004907	lh_gc_Molecule210.mol2	Glyzaglabrin	61.0688863093	298.260	2.100	0.34043	-0.19518	21.202402	2	6	0.35347	0
5000	MOL005000	lh_gc_Molecule78.mol2	Gancaonin G	60.4352050556	352.410	4.172	0.77907	0.22572	16.134599	2	5	0.39404	0
4824	MOL004824	lh_gc_Molecule118.mol2	(2S)-6-(2,4-dihydroxyphenyl)-2-(2-hydroxypropan-2-yl)-4-methoxy-2,3-dihydrofuro[3,2-g]chromen-7-one	60.2504090841	384.410	2.957	0.00058	-0.75679	4.313134	3	7	0.63433	0
7423	MOL007423	lxx_qh_Molecule918_qt.mol2	6,8-di-c-glucosylapigenin_qt	59.8521836703	270.250	1.167	0.37504	-0.48706	3.386417	3	5	0.21318	0.037117776
4849	MOL004849	lh_gc_Molecule150.mol2	3-(2,4-dihydroxyphenyl)-8-(1,1-dimethylprop-2-enyl)-7-hydroxy-5-methoxy-coumarin	59.62247498	368.410	4.026	0.40477	-0.22774	0.686474	3	6	0.42894	0
4328	MOL004328	lbh_yj_Molecule42.mol2	naringenin	59.2938977347	272.270	2.298	0.28421	-0.37053	16.976509	3	5	0.21128	0.39587346
5003	MOL005003	lh_gc_Molecule8(2).mol2	Licoagrocarpin	58.8139028716	338.430	4.514	1.22730	0.60553	9.44571	1	4	0.58498	0.27100939
4838	MOL004838	lh_gc_Molecule14(2).mol2	8-(6-hydroxy-2-benzofuranyl)-2,2-dimethyl-5-chromenol	58.437280912	308.350	4.196	0.99923	0.33547	8.714402	2	4	0.38106	0.33674476
7415	MOL007415	lxx_qh_Molecule908.mol2	[(2S)-2-[[(2S)-2-(benzoylamino)-3-phenylpropanoyl]amino]-3-phenylpropyl] acetate	58.0162962407	444.570	4.018	0.32404	-0.26008	6.031565	2	6	0.51957	0.41382402
13288	MOL013288	zwj_hz_Molecule461.mol2	Picralinal	58.0069458722	366.450	1.796	0.22846	-0.21227	42.343324	1	6	0.7541	0.30141127
10788	MOL010788	yy_mh_Molecule35.mol2	leucopelargonidin	57.9695594654	290.290	1.356	-0.12208	-0.61999	1.381951	5	6	0.23697	0.36719748
4576	MOL004576	lh_bq_Molecule985_qt.mol2	taxifolin	57.8415603376	304.270	1.485	-0.22844	-0.80293	14.406324	5	7	0.27345	0.39014599
5012	MOL005012	lh_gc_Molecule89.mol2	Licoagroisoflavone	57.2822409825	336.360	3.482	0.70518	0.08536	19.642426	2	5	0.48679	0
211	MOL000211	fyp_dfp_Molecule37.mol2	Mairin	55.3770733787	456.780	6.521	0.73231	0.21532	8.873708	2	3	0.7761	0.25708821
8702	MOL008702	twy_lj_Molecule264.mol2	eth	55.2242720704	30.080	1.284	1.72641	2.24336	12.1632	0	0	6.765e-05	0.27645445
5018	MOL005018	lh_gc_Molecule94.mol2	Xambioona	54.8491624173	388.490	4.675	1.08570	0.51553	14.499246	0	4	0.87419	0
492	MOL000492	fyp_jxt_Molecule329.mol2	(+)-catechin	54.8264340523	290.290	1.920	-0.03424	-0.72733	0.609577	5	6	0.24164	0
7426	MOL007426	lxx_qh_Molecule925.mol2	deoxyartemisinin	54.47158344	266.370	2.153	0.65651	0.69233	4.658828	0	4	0.26103	0.2880246
7389	MOL007389	lxx_qh_Molecule840.mol2	artemisitene	54.3600690855	280.350	3.154	0.54378	0.59175	-0.747254	0	5	0.30768	0.32725912
5020	MOL005020	lh_gc_Molecule98.mol2	dehydroglyasperins C	53.8232601441	340.400	4.301	0.68108	-0.12403	2.747999	4	5	0.37006	0
4993	MOL004993	lh_gc_Molecule69.mol2	8-prenylated eriodictyol	53.7947631843	356.400	3.887	0.43027	-0.44077	15.702264	4	6	0.40383	0
10921	MOL010921	yy_xr_Molecule19.mol2	estrone	53.5611631859	270.400	3.773	1.00991	0.82694	3.498853	1	2	0.31854	0.29887712
4908	MOL004908	lh_gc_Molecule211.mol2	Glabridin	53.2451432754	324.400	3.949	0.97152	0.36127	0.026433	2	4	0.46967	0
4112	MOL004112	lbh_xfh_Molecule8.mol2	Patuletin	53.1141211693	332.280	1.487	0.01390	-0.70871	14.31008	5	8	0.33994	0
4910	MOL004910	lh_gc_Molecule213.mol2	Glabranin	52.8956550837	324.400	4.422	0.97224	0.30943	16.242611	2	4	0.31208	0
4879	MOL004879	lh_gc_Molecule179.mol2	Glycyrin	52.6065716603	382.440	4.667	0.58707	-0.12803	1.309684	2	6	0.47466	0
4912	MOL004912	lh_gc_Molecule215.mol2	Glabrone	52.5121741913	336.360	3.119	0.58553	-0.11151	16.091267	2	5	0.49645	0
4885	MOL004885	lh_gc_Molecule183.mol2	licoisoflavanone	52.4662470622	354.380	2.968	0.39184	-0.22336	15.6733	3	6	0.54488	0
7404	MOL007404	lxx_qh_Molecule878_qt.mol2	vitexin_qt	52.1831149813	270.250	1.167	0.28763	-0.39691	3.402317	3	5	0.21339	0.034480635
3656	MOL003656	lbh_sdg_Molecule38.mol2	Lupiwighteone	51.6356918063	338.380	3.921	0.67745	-0.23066	15.629739	3	5	0.36739	0.35508931
5911	MOL005911	lmm_ghx_Molecule070.mol2	5-Hydroxy-7,4'-dimethoxyflavanon	51.5406628986	300.330	2.800	0.75817	0.16450	16.161285	1	5	0.26562	0.29352504
13277	MOL013277	zwj_hjh_Molecule397.mol2	Isosinensetin	51.1516915388	372.400	3.055	1.15535	0.02595	15.844605	0	7	0.44149	0.13659026
4856	MOL004856	lh_gc_Molecule157.mol2	Gancaonin A	51.0751910719	352.410	4.172	0.79655	0.12653	16.821128	2	5	0.40378	0
239	MOL000239	fyp_dk_Molecule144.mol2	Jaranol	50.8288167701	314.310	2.087	0.60710	-0.21709	15.50148	2	6	0.29148	0.28672627
2235	MOL002235	lbh_dh_Molecule13.mol2	EUPATIN	50.803075002	360.340	1.989	0.53246	-0.25937	13.939923	3	8	0.40804	0.21680242
7425	MOL007425	lxx_qh_Molecule924.mol2	dihydroartemisinin	50.7504619831	284.390	2.762	0.39849	0.26716	-0.402806	1	5	0.30426	0.23486638
1803	MOL001803	lbh_blg_Molecule38.mol2	Sinensetin	50.55684919	372.400	3.055	1.11821	0.03749	15.522634	0	7	0.44634	0.13037953
4820	MOL004820	lh_gc_Molecule114.mol2	kanzonols W	50.48007599	336.360	3.631	0.62607	0.03706	0.150974	2	5	0.51704	0
5001	MOL005001	lh_gc_Molecule79.mol2	Gancaonin H	50.1037232666	420.490	4.708	0.60083	-0.13541	16.636087	3	6	0.78416	0
5016	MOL005016	lh_gc_Molecule92.mol2	Odoratin	49.9482181683	314.310	2.299	0.41543	-0.23707	16.348274	2	6	0.30487	0
7424	MOL007424	lxx_qh_Molecule921.mol2	artemisinin	49.8792598005	282.370	3.140	0.50059	0.49063	-0.591446	0	5	0.30597	0.30467957
354	MOL000354	fyp_hjs_Molecule456_qt.mol2	isorhamnetin	49.604377053	316.280	1.755	0.30933	-0.54258	14.339263	4	7	0.306	0.32039431
5921	MOL005921	lmm_ghx_Molecule094_qt.mol2	quercetin 7-O-β-D-glucoside	49.5746891827	300.280	2.174	0.13210	-0.71579	14.566132	5	6	0.27127	0.38673657
5229	MOL005229	lh_qjz_Molecule885.mol2	Artemetin	49.55072349	388.400	2.305	0.81283	-0.08506	15.009236	1	8	0.4787	0.15317078
4848	MOL004848	lh_gc_Molecule15(2).mol2	licochalcone G	49.2549633213	354.430	4.349	0.64351	-0.03809	15.753666	3	5	0.32325	0.35026753
2565	MOL002565	lbh_glj_Molecule60.mol2	Medicarpin	49.2198176056	270.300	2.658	1.00452	0.52596	8.456805	1	4	0.3351	0.3136017
4609	MOL004609	lh_ch_Molecule2806.mol2	Areapillin	48.9643507174	360.340	2.285	0.60332	-0.28779	16.522177	3	8	0.41394	0.15624791
4857	MOL004857	lh_gc_Molecule158.mol2	Gancaonin B	48.7944020143	368.410	3.905	0.57511	-0.09882	16.487267	3	6	0.44924	0
4827	MOL004827	lh_gc_Molecule126.mol2	Semilicoisoflavone B	48.777551935	352.360	2.852	0.45180	-0.32964	17.021164	3	6	0.54732	0
4913	MOL004913	lh_gc_Molecule216.mol2	1,3-dihydroxy-9-methoxy-6-benzofurano[3,2-c]chromenone	48.1415423489	298.260	2.994	0.47616	-0.18646	8.86543	2	6	0.42831	0
417	MOL000417	fyp_hq_Molecule251.mol2	Calycosin	47.7518278266	284.280	2.316	0.52379	-0.42774	17.096724	2	5	0.24278	0
2268	MOL002268	lbh_dh_Molecule43_qt.mol2	rhein	47.0652099128	284.230	1.878	-0.19899	-0.98966	32.11726	3	6	0.27678	0.46724373
4961	MOL004961	lh_gc_Molecule304.mol2	Quercetin der.	46.4493883996	330.310	1.819	0.39230	-0.43924	16.611856	3	7	0.3343	0
98	MOL000098	fyp_cg_Molecule36_qt.mol2	quercetin	46.4333481195	302.250	1.504	0.04842	-0.76890	14.400548	5	7	0.27525	0.38453352
4898	MOL004898	lh_gc_Molecule2(2).mol2	(E)-3-[3,4-dihydroxy-5-(3-methylbut-2-enyl)phenyl]-1-(2,4-dihydroxyphenyl)prop-2-en-1-one	46.267922558	340.400	4.489	0.40751	-0.39983	15.235741	4	5	0.3062	0.43293798
4911	MOL004911	lh_gc_Molecule214.mol2	Glabrene	46.266857212	322.380	3.766	0.98912	0.04182	3.629029	2	4	0.43902	0
4974	MOL004974	lh_gc_Molecule45.mol2	3'-Methoxyglabridin	46.161509289	354.430	3.932	0.94301	0.46533	0.523303	2	5	0.57393	0
7400	MOL007400	lxx_qh_Molecule868_qt.mol2	vicenin-2_qt	45.8447912974	270.250	2.820	0.24559	-0.17270	16.751617	3	5	0.21306	0.033640567
4811	MOL004811	lh_gc_Molecule105.mol2	Glyasperin C	45.5638066224	356.450	4.734	0.71318	0.06533	3.12644	3	5	0.39947	0
179	MOL000179	fyp_cz_Molecule74.mol2	2-Hydroxyisoxypropyl-3-hydroxy-7-isopentene-2,3-dihydrobenzofuran-5-carboxylic	45.19912214	306.390	2.589	-0.34334	-0.90860	4.902962	3	5	0.20496	0.34801924
4949	MOL004949	lh_gc_Molecule283.mol2	Isolicoflavonol	45.16999058	354.380	3.628	0.54216	-0.41621	15.553011	4	6	0.41859	0
4828	MOL004828	lh_gc_Molecule128.mol2	Glepidotin A	44.7218746499	338.380	3.895	0.78639	0.06497	16.093833	3	5	0.34685	0
4948	MOL004948	lh_gc_Molecule282.mol2	Isoglycyrol	44.6992256842	366.390	4.359	0.90735	0.05471	6.690959	1	6	0.83845	0
3909	MOL003909	lbh_tlz_Molecule15.mol2	evobioside	44.246609757	682.890	0.773	-2.12064	-2.82411	12.134949	7	13	0.24322	0.25837266
4866	MOL004866	lh_gc_Molecule165.mol2	2-(3,4-dihydroxyphenyl)-5,7-dihydroxy-6-(3-methylbut-2-enyl)chromone	44.15196126	354.380	3.924	0.48037	-0.27591	16.770365	4	6	0.41482	0
3927	MOL003927	lbh_tlz_Molecule48.mol2	Dihomolinolenic acid	44.1102988337	306.540	6.859	1.26590	0.87843	5.457877	1	2	0.20398	0.26991382
186	MOL000186	fyp_cz_Molecule91.mol2	Stigmasterol 3-O-beta-D-glucopyranoside_qt	43.8298515785	412.770	7.640	1.30881	0.90370	5.137843	1	1	0.75812	0.22537784
449	MOL000449	fyp_htp_Molecule484.mol2	Stigmasterol	43.8298515785	412.770	7.640	1.44458	1.00045	5.574595	1	1	0.75665	0.21679397
11319	MOL011319	yyf_mzc_Molecule766.mol2	Truflex OBP	43.7350875254	334.500	6.023	0.90485	0.59522	4.89792	0	4	0.243	0.29932424
4966	MOL004966	lh_gc_Molecule36.mol2	3'-Hydroxy-4'-O-Methylglabridin	43.7149514102	354.430	3.932	1.00069	0.72952	-0.609992	2	5	0.57406	0
2879	MOL002879	lbh_hjs_Molecule36.mol2	Diop	43.5933254731	390.620	7.439	0.79340	0.26014	3.599307	0	4	0.39247	0.27659455
7401	MOL007401	lxx_qh_Molecule875.mol2	Cirsiliol	43.4620292754	330.310	2.302	0.55485	-0.50869	15.044885	3	7	0.33728	0.24764366
5922	MOL005922	lmm_ghx_Molecule095.mol2	Acanthoside B	43.3530842761	580.640	0.196	-0.92615	-1.88006	2.943624	5	13	0.76689	0.17209603
1323	MOL001323	hc_tr_Molecule19.mol2	Sitosterol alpha1	43.281270422	426.800	8.153	1.41477	0.97257	5.640765	1	1	0.78354	0.23716514
4915	MOL004915	lh_gc_Molecule219.mol2	Eurycarpin A	43.2772842533	338.380	3.921	0.43309	-0.06430	17.095728	3	5	0.37429	0
2280	MOL002280	lbh_dh_Molecule52.mol2	Torachrysone-8-O-beta-D-(6'-oxayl)-glucoside	43.0199597777	480.460	0.638	-1.23239	-1.84113	16.285537	5	12	0.73687	0.31884813
4355	MOL004355	lbh_yxc_Molecule32.mol2	Spinasterol	42.979365524	412.770	7.640	1.44394	1.04128	5.321195	1	1	0.75534	0.21133919
8752	MOL008752	twy_mbc_Molecule14.mol2	Dihydroverticillatine	42.693327023	423.550	3.983	0.56037	0.10726	3.429302	2	6	0.83606	0.24351664
7412	MOL007412	lxx_qh_Molecule899.mol2	DMQT	42.6000393241	346.310	1.552	0.30842	-0.68670	15.157598	4	8	0.36822	0.24525563
3896	MOL003896	lbh_td_Molecule4.mol2	7-Methoxy-2-methyl isoflavone	42.5647414783	266.310	3.364	1.15659	0.55574	16.886729	0	3	0.19946	0.33379653
1494	MOL001494	hcx_ndl_Molecule52.mol2	Mandenol	41.99620045	308.560	6.991	1.45585	1.13821	5.385969	0	2	0.19321	0.2476896
422	MOL000422	fyp_hq_Molecule260.mol2	kaempferol	41.8822495352	286.250	1.771	0.26096	-0.55335	14.743371	4	6	0.24066	0
2259	MOL002259	lbh_dh_Molecule36.mol2	Physciondiglucoside	41.6485609341	608.600	-0.908	-2.64427	-3.43287	27.614751	8	15	0.63145	0.29989132
4883	MOL004883	lh_gc_Molecule181.mol2	Licoisoflavone	41.6102188517	354.380	3.654	0.37192	-0.27197	16.090805	4	6	0.41646	0
5008	MOL005008	lh_gc_Molecule84.mol2	Glycyrrhiza flavonol A	41.2752773315	370.380	2.169	-0.08815	-0.80596	13.708452	4	7	0.59512	0
5842	MOL005842	lmm_dj_Molecule020.mol2	Pectolinarigenin	41.166126096	314.310	2.569	0.70203	-0.08688	16.557101	2	6	0.30368	0
5013	MOL005013	lh_gc_Molecule9.mol2	18α-hydroxyglycyrrhetic acid	41.1613869434	486.760	4.545	-0.28855	-0.77989	4.959812	3	5	0.7091	0
4924	MOL004924	lh_gc_Molecule234.mol2	(-)-Medicocarpin	40.9939719864	432.460	0.753	-0.59613	-1.34311	13.19621	4	9	0.95059	0
497	MOL000497	fyp_jxt_Molecule342.mol2	licochalcone a	40.789651989	338.430	4.617	0.81609	-0.20512	16.197333	2	4	0.28517	0
4798	MOL004798	lh_fxtgc_Molecule1027_qt.mol2	delphinidin	40.6349752904	303.260	1.398	-0.01938	-0.81002	1.160016	6	7	0.27763	0.35413003
188	MOL000188	fyp_cz_Molecule93.mol2	3β-acetoxyatractylone	40.5723347444	274.390	3.387	1.21589	1.03773	-1.929281	0	3	0.21913	0.21058908
2211	MOL002211	lbh_dfz_Molecule.mol2	11,14-eicosadienoic acid	39.9935540799	308.560	7.303	1.21793	0.75580	5.595045	1	2	0.20044	0.23134786
13279	MOL013279	zwj_hjh_Molecule404.mol2	5,7,4'-Trimethylapigenin	39.8327233506	312.340	3.087	1.01138	0.11703	15.848637	0	5	0.29636	0.22080381
4980	MOL004980	lh_gc_Molecule52.mol2	Inflacoumarin A	39.7090959801	322.380	4.700	0.73262	-0.24488	2.310297	2	4	0.32613	0
5503	MOL005503	lh_szy_Molecule2594.mol2	Cornudentanone	39.6634055005	378.560	4.972	0.47056	0.08898	2.8312	0	5	0.327	0.20947169
4815	MOL004815	lh_gc_Molecule109.mol2	(E)-1-(2,4-dihydroxyphenyl)-3-(2,2-dimethylchromen-6-yl)prop-2-en-1-one	39.6168553714	322.380	3.955	0.66355	-0.11920	16.164907	2	4	0.35077	0
184	MOL000184	fyp_cz_Molecule89.mol2	NSC63551	39.2536458582	412.770	7.564	1.42319	1.22169	5.776491	0	1	0.7594	0.22116669
4989	MOL004989	lh_gc_Molecule64.mol2	6-prenylated eriodictyol	39.2238301837	356.400	3.887	0.39880	-0.28652	16.517061	4	6	0.41259	0
4884	MOL004884	lh_gc_Molecule182.mol2	Licoisoflavone B	38.9287088773	352.360	2.852	0.46386	-0.18099	15.732144	3	6	0.54714	0
4991	MOL004991	lh_gc_Molecule67.mol2	7-Acetoxy-2-methylisoflavone	38.9233310489	294.320	3.148	0.73850	0.15501	17.485093	0	4	0.26217	0
5918	MOL005918	lmm_ghx_Molecule083.mol2	phenanthrone	38.6999140072	293.340	4.272	1.04863	0.44754	15.976815	0	3	0.33239	0.071598448
5849	MOL005849	lmm_dxl_Molecule004.mol2	didymin	38.551386317	286.300	2.549	0.60388	-0.06990	16.86254	2	5	0.23908	0
4957	MOL004957	lh_gc_Molecule293_qt.mol2	HMO	38.3654238039	268.280	2.583	0.79204	0.25287	16.559378	1	4	0.21067	0
5884	MOL005884	lmm_ghx_Molecule004.mol2	patchoulan 1,12-diol	38.1706890657	262.430	1.462	0.57419	0.24034	5.320692	2	2	0.24732	0.24011967
953	MOL000953	hc_jh_Molecule21.mol2	CLR	37.8738975447	386.730	7.376	1.43101	1.12678	4.518834	1	1	0.67677	0.19867201
5916	MOL005916	lmm_ghx_Molecule079_qt.mol2	irisolidone	37.77983005	314.310	2.299	0.75828	-0.14018	15.410048	2	6	0.30118	0.23726675
7214	MOL007214	lxx_hy_Molecule183.mol2	(+)-Leucocyanidin	37.6062475031	306.290	1.088	-0.45089	-0.99683	0.900868	6	7	0.27124	0.3581278
5043	MOL005043	lh_lh_Molecule803.mol2	campest-5-en-3beta-ol	37.5768178856	400.760	7.628	1.31892	0.93697	4.433669	1	1	0.71481	0.2298447
4917	MOL004917	lh_gc_Molecule220.mol2	glycyroside	37.2503193207	562.570	-0.730	-1.57693	-2.56063	14.62209	6	13	0.79156	0
2773	MOL002773	lbh_hh_Molecule72.mol2	beta-carotene	37.1843333711	536.960	11.999	2.25156	1.52266	4.357938	0	0	0.58358	0.3253943
5573	MOL005573	lh_wh_Molecule1055.mol2	Genkwanin	37.1304318183	284.280	2.585	0.62708	-0.23709	16.10037	2	5	0.23696	0.32014281
94	MOL000094	fyp_cg_Molecule32_qt.mol2	daucosterol_qt	36.9139058327	414.790	8.084	1.29985	0.86892	4.956863	1	1	0.75579	0.21856771
92	MOL000092	fyp_cg_Molecule30_qt.mol2	daucosterin_qt	36.9139058327	414.790	8.084	1.42385	1.14616	3.492595	1	1	0.75549	0.22199425
88	MOL000088	fyp_cg_Molecule26_qt.mol2	beta-sitosterol 3-O-glucoside_qt	36.9139058327	414.790	8.084	1.30455	0.90919	4.547095	1	1	0.7549	0.23161308
85	MOL000085	fyp_cg_Molecule23_qt.mol2	beta-daucosterol_qt	36.9139058327	414.790	8.084	1.30463	0.88071	5.020895	1	1	0.75382	0.22305635
358	MOL000358	fyp_hjs_Molecule461_qt.mol2	beta-sitosterol	36.9139058327	414.790	8.084	1.32463	0.98588	5.355491	1	1	0.75123	0.22550575
296	MOL000296	fyp_fl_Molecule175_qt.mol2	hederagenin	36.9139058327	414.790	8.084	1.31876	0.96428	5.347511	1	1	0.75072	0
1771	MOL001771	lbh_blg_Molecule154_qt.mol2	poriferast-5-en-3beta-ol	36.9139058327	414.790	8.084	1.45001	1.14299	5.066671	1	1	0.75034	0
359	MOL000359	fyp_hjs_Molecule463.mol2	sitosterol	36.91390583	414.790	8.084	1.32059	0.87298	5.371091	1	1	0.7512	0.22479513
4945	MOL004945	lh_gc_Molecule279.mol2	(2S)-7-hydroxy-2-(4-hydroxyphenyl)-8-(3-methylbut-2-enyl)chroman-4-one	36.5653723281	324.400	4.422	0.72269	-0.04432	17.947165	2	4	0.32291	0
2933	MOL002933	lbh_hq_Molecule5.mol2	5,7,4'-Trihydroxy-8-methoxyflavone	36.5620046879	300.280	2.318	0.45770	-0.39681	16.929309	3	6	0.26666	0.30751142
13276	MOL013276	zwj_hjh_Molecule386.mol2	poncirin	36.5460126322	594.620	-0.214	-1.67274	-2.59198	14.831677	7	14	0.74202	0.27603933
4978	MOL004978	lh_gc_Molecule50.mol2	2-[(3R)-8,8-dimethyl-3,4-dihydro-2H-pyrano[6,5-f]chromen-3-yl]-5-methoxyphenol	36.2142920804	338.430	4.200	1.12015	0.61041	-0.132376	1	4	0.52122	0
6	MOL000006	fyp_bdh_Molecule4.mol2	luteolin	36.1626293429	286.250	2.067	0.18500	-0.84349	15.944492	4	6	0.24552	0.39326519
1755	MOL001755	lbh_blg_Molecule137.mol2	24-Ethylcholest-4-en-3-one	36.0836116436	412.770	8.180	1.45630	1.22267	5.488495	0	1	0.75703	0.24615161
2823	MOL002823	lbh_hhl_Molecule5_qt.mol2	Herbacetin	36.0744733864	302.250	1.504	0.12336	-0.64681	14.799371	5	7	0.27068	0.37429753
13281	MOL013281	zwj_hz_Molecule416.mol2	6,8-Dihydroxy-7-methoxyxanthone	35.8261384584	258.240	2.413	0.67799	0.09924	16.356539	2	5	0.21218	0.3342225
4935	MOL004935	lh_gc_Molecule260.mol2	Sigmoidin-B	34.8810861648	356.400	3.887	0.41684	-0.41218	14.494731	4	6	0.41455	0
4905	MOL004905	lh_gc_Molecule207.mol2	3,22-Dihydroxy-11-oxo-delta(12)-oleanene-27-alpha-methoxycarbonyl-29-oic acid	34.31942477	512.750	4.368	-0.05707	-0.74779	3.557601	1	6	0.54718	0
8121	MOL008121	rjl_yyr_Molecule749.mol2	2-Monoolein	34.2349738128	356.610	6.036	0.31880	-0.42371	4.41187	2	4	0.29162	0.18706815
2882	MOL002882	lbh_hjs_Molecule45.mol2	[(2R)-2,3-dihydroxypropyl] (Z)-octadec-9-enoate	34.1310775832	356.610	6.036	0.34274	-0.21974	5.189662	2	4	0.29824	0.20345733
2372	MOL002372	lbh_fxy_Molecule30.mol2	(6Z,10E,14E,18E)-2,6,10,15,19,23-hexamethyltetracosa-2,6,10,14,18,22-hexaene	33.5459426365	410.800	11.331	2.07256	1.76597	3.149533	0	0	0.42436	0.26638508
1506	MOL001506	hcx_ndl_Molecule75.mol2	Supraene	33.5459426365	410.800	11.331	2.08183	1.73017	2.721453	0	0	0.42161	0.27038652
4882	MOL004882	lh_gc_Molecule180.mol2	Licocoumarone	33.2108506811	340.400	4.981	0.84292	0.05669	9.655128	3	5	0.3568	0
4860	MOL004860	lh_gc_Molecule16(2).mol2	licorice glycoside E	32.8874347926	693.710	1.589	-2.06015	-2.80412	25.391981	7	14	0.27218	0.30588225
4083	MOL004083	lbh_xfh_Molecule11.mol2	Tamarixetin	32.8586714537	316.280	1.755	0.11279	-0.44299	14.591663	4	7	0.30625	0
1792	MOL001792	lbh_blg_Molecule29.mol2	DFV	32.7627237546	256.270	2.565	0.50823	-0.28845	17.885678	2	4	0.18316	0.42163903
10267	MOL010267	wy_sj_Molecule663.mol2	LYC	32.5739180923	536.960	12.761	2.41351	1.44666	3.423468	0	0	0.50916	0.3706325
4988	MOL004988	lh_gc_Molecule6(2).mol2	Kanzonol F	32.468333635	420.540	5.302	1.17510	0.56134	9.975809	1	5	0.89364	0.2848731
8118	MOL008118	rjl_yyr_Molecule726.mol2	Coixenolide	32.3981341983	591.080	13.834	1.09105	-0.12775	-0.336606	0	4	0.42591	0.20723003
1663	MOL001663	lbh_bhssc_Molecule33.mol2	(4aS,6aR,6aS,6bR,8aR,10R,12aR,14bS)-10-hydroxy-2,2,6a,6b,9,9,12a-heptamethyl-1,3,4,5,6,6a,7,8,8a,10,11,12,13,14b-tetradecahydropicene-4a-carboxylic acid	32.0280132867	456.780	6.422	0.60932	0.39268	4.337611	2	3	0.75713	0.22440128
4833	MOL004833	lh_gc_Molecule131.mol2	Phaseolinisoflavan	32.0081077239	324.400	3.949	1.00516	0.45837	2.656577	2	4	0.44538	0
4814	MOL004814	lh_gc_Molecule108.mol2	Isotrifoliol	31.9447872421	298.260	2.994	0.53396	-0.24868	7.907573	2	6	0.42422	0
4805	MOL004805	lh_gc_Molecule10(2).mol2	(2S)-2-[4-hydroxy-3-(3-methylbut-2-enyl)phenyl]-8,8-dimethyl-2,3-dihydropyrano[2,3-f]chromen-4-one	31.7870335283	390.510	5.477	1.00126	0.25398	14.824071	1	4	0.72403	0.3466756
10922	MOL010922	yy_xr_Molecule25.mol2	Diisooctyl succinate	31.6191361046	342.580	5.990	0.72357	0.12870	1.982982	0	4	0.23154	0.19875643
2881	MOL002881	lbh_hjs_Molecule42_qt.mol2	Diosmetin	31.1379487858	300.280	2.318	0.46152	-0.66187	16.335127	3	6	0.27442	0.33572257
5923	MOL005923	lmm_ghx_Molecule096.mol2	3,23-dihydroxy-12-oleanen-28-oic acid	30.8553161042	518.560	1.087	-0.65162	-1.75550	15.498097	4	11	0.85941	0.21278872
10489	MOL010489	yy_bl_Molecule33.mol2	Resivit	30.8411099773	306.290	1.088	-0.48834	-1.02739	1.438792	6	7	0.27124	0.35702157
3906	MOL003906	lbh_tlz_Molecule12_qt.mol2	K-STROPHANTHOSIDE_qt	30.7971125366	404.550	1.339	-0.61917	-1.37429	6.007472	3	6	0.77587	0.27239823
5030	MOL005030	lh_hmr_Molecule770.mol2	gondoic acid	30.702942552	310.580	7.748	1.20473	0.80349	4.792837	1	2	0.19743	0.20662077
4985	MOL004985	lh_gc_Molecule57.mol2	icos-5-enoic acid	30.702942552	310.580	7.748	1.21939	1.09146	5.279889	1	2	0.19725	0
4996	MOL004996	lh_gc_Molecule70.mol2	gadelaidic acid	30.702942552	310.580	7.748	1.20462	0.93932	5.248053	1	2	0.19725	0
173	MOL000173	fyp_cz_Molecule115.mol2	wogonin	30.68456706	284.280	2.585	0.78776	0.03762	17.746871	2	5	0.22942	0.31886211
4864	MOL004864	lh_gc_Molecule163.mol2	5,7-dihydroxy-3-(4-methoxyphenyl)-8-(3-methylbut-2-enyl)chromone	30.4887767327	352.410	4.172	0.90360	0.20983	14.989167	2	5	0.41002	0
7274	MOL007274	lxx_jlh_Molecule680.mol2	Skrofulein	30.35428448	314.310	2.569	0.71561	-0.34066	15.804495	2	6	0.29677	0.25654048
4806	MOL004806	lh_gc_Molecule100.mol2	euchrenone	30.2872609934	406.560	6.353	1.08957	0.38812	15.889483	1	4	0.57386	0
4812	MOL004812	lh_gc_Molecule106.mol2	glyasperins D	29.9088696506	370.480	4.985	0.88972	0.25119		2	5	0.43336	0
3902	MOL003902	lbh_tlz_Molecule.mol2	methyl (Z)-icos-11-enoate	29.4944294873	324.610	7.999	1.41170	1.10618		0	2	0.22588	0.16475536
5734	MOL005734	lmm_ay_Molecule099.mol2	eupatilin	29.392735058	344.340	2.553	0.74707	-0.30335		2	7	0.37739	0
4953	MOL004953	lh_gc_Molecule288(2).mol2	Liquiritin apioside	29.228733668	550.560	-0.748	-1.88473	-2.68589		7	13	0.81991	0.30628076
5386	MOL005386	lh_rs_Molecule2493.mol2	Vulgarin	29.2112404768	264.350	1.306	0.03480	-0.26559		1	4	0.1974	0.35950112
508	MOL000508	fyp_jxt_Molecule362.mol2	Friedelin	29.1621809224	426.800	7.304	1.43489	1.38028		0	1	0.75897	0
263	MOL000263	fyp_dk_Molecule187.mol2	oleanolic acid	29.0208414157	456.780	6.422	0.58907	0.07400		2	3	0.75599	0.24701537
190	MOL000190	fyp_cz_Molecule95.mol2	3,5-dimethoxy-4-glucosyloxyphenylallylalcohol	28.9974628025	372.410	-0.334	-1.03817	-1.59309		5	9	0.31756	0.24753346
5924	MOL005924	lmm_ghx_Molecule096_qt.mol2	3,23-dihydroxy-12-oleanen-28-oic acid	28.9801080253	356.400	2.992	0.88687	0.01931		1	6	0.39899	0.23183158
6468	MOL006468	lp_jmz_Molecule309.mol2	Anthraglycoside A	28.9167846026	446.440	0.839	-1.14858	-1.73018		5	10	0.83307	0.31250104
1631	MOL001631	lbh_bd_Molecule18.mol2	Erucic acid	28.5614334397	338.640	8.660	1.20485	0.85466		1	2	0.26451	0.20002131
10923	MOL010923	yy_xr_Molecule32.mol2	11-docosenoic acid	28.5614334397	338.640	8.660	1.20749	0.74291		1	2	0.2637	0.20267454
8422	MOL008422	twy_ec_Molecule22.mol2	Afzelechin	28.5377678026	274.290	2.188	0.05775	-0.65674		4	5	0.20951	0.3730537
4897	MOL004897	lh_gc_Molecule197_qt.mol2	licorice-saponin J2_qt	28.30088392	472.780	5.331	0.04152	-0.82069		3	4	0.7441	0
3904	MOL003904	lbh_tlz_Molecule11.mol2	Erucic acid ethyl ester	28.120303262	366.700	9.260	1.54105	1.11302		0	2	0.33428	0.17747191
2083	MOL002083	lbh_cpc_Molecule43.mol2	tricin	27.8599286596	330.310	2.302	0.50930	-0.59622		3	7	0.33891	0.26554769
2332	MOL002332	lbh_fj_Molecule17.mol2	STOCK1N-53032	27.7868937217	297.380	1.815	0.84389	0.36783		1	4	0.33379	0.22280285
4901	MOL004901	lh_gc_Molecule200_qt.mol2	licorice-saponin K2_qt	27.78625391	470.760	5.081	0.04612	-0.6743		3	4	0.7461	0
3903	MOL003903	lbh_tlz_Molecule1.mol2	(E)-tricos-11-enoic acid	27.5822696559	352.670	9.116	1.24762	0.88860		1	2	0.30017	0.19914946
4889	MOL004889	lh_gc_Molecule187_qt.mol2	licorice-saponin F3_qt	27.5321419488	454.760	5.929	0.74188	0.07316		1	3	0.63586	0
463	MOL000463	fyp_jxt_Molecule296.mol2	16844-71-6	27.3356874377	428.820	7.486	1.45469	1.27979		1	1	0.75524	0
4823	MOL004823	lh_gc_Molecule117.mol2	licoagropin	27.1412596635	320.460	5.770	1.63229	1.07694		0	2	0.51258	0
2243	MOL002243	lbh_dh_Molecule21.mol2	Anthraglycoside B	27.05764534	432.410	0.588	-1.28628	-1.98234		6	10	0.79795	0.35333291
1884	MOL001884	lbh_bmg_Molecule6.mol2	Omaine	26.598062366	371.470	2.128	0.68380	0.15849		1	6	0.51287	0.20374578
6387	MOL006387	lp_ghb_Molecule199.mol2	chlorogenic	25.5776122919	354.340	-0.416	-1.32189	-2.01571		6	9	0.32644	0.36876041
9181	MOL009181	wjn_mhg_Molecule28.mol2	mahuannin E	25.5711347	528.540	4.756	-0.01968	-1.09632		6	9	0.49601	0.35598308
5910	MOL005910	lmm_ghx_Molecule069.mol2	Retusin	25.4454420477	358.370	2.321	0.78515	0.04811		1	7	0.40252	0.21511412
4850	MOL004850	lh_gc_Molecule151.mol2	liquoric acid	25.44192687	484.740	4.054	-0.00739	-0.51976		2	5	0.54761	0
95	MOL000095	fyp_cg_Molecule34.mol2	delta 7-stigmastenol	25.3221163528	416.810	8.334	1.31471	0.97623		1	1	0.74807	0.20989478
86	MOL000086	fyp_cg_Molecule25.mol2	(24S)-5beta-Stigmastan-3beta-ol	25.3221163528	416.810	8.334	1.40830	1.17940		1	1	0.74704	0.20196062
8763	MOL008763	twy_mbc_Molecule7.mol2	3α,24-dihydroxyolean-12-en-28-oicacid	24.9930926999	472.780	5.331	0.15105	-0.58874		3	4	0.74371	0.22886255
7416	MOL007416	lxx_qh_Molecule910.mol2	Penduletin	24.9562886423	344.340	2.070	0.71530	-0.26586		2	7	0.35568	0.2263353
3353	MOL003353	lbh_lq_Molecule376.mol2	Emodinanthrone	24.7206564992	256.270	3.063	0.79555	0.23690		3	4	0.20985	0.38676545
13293	MOL013293	zwj_hz_Molecule478.mol2	Questinol	24.4855576854	300.280	1.653	-0.29236	-1.10966		3	6	0.30353	0.33239985
5915	MOL005915	lmm_ghx_Molecule079.mol2	irisolidone-7-O-α-L-rhamnopyranoside	24.480484	460.470	1.283	-0.46669	-1.63942		4	10	0.79832	0.25920624
472	MOL000472	fyp_jxt_Molecule306.mol2	emodin	24.39832432	270.250	2.492	0.22289	-0.66096		3	5	0.23916	0
4976	MOL004976	lh_gc_Molecule49.mol2	Daidzein dimethyl ether	24.2851058083	282.310	2.834	0.98005	0.16845		0	4	0.23865	0
4963	MOL004963	lh_gc_Molecule32.mol2	24-Hydroxyglycyrrhetic acid	24.1679603633	486.760	4.401	-0.10192	-0.79991		3	5	0.72374	0
10546	MOL010546	yy_gz_Molecule104.mol2	ST069309	24.01706868	285.320	2.688	0.64862	0.18245		1	5	0.37849	0.27904099
6775	MOL006775	lp_ygz_Molecule303.mol2	epi-Afzelechin	23.73722793	274.290	2.188	0.18666	-0.33581		4	5	0.20963	0.35945901
4846	MOL004846	lh_gc_Molecule147_qt.mol2	apioglycyrrhizin_qt	23.7268453736	470.760	5.491	0.09656	-0.56457		2	4	0.74287	0
4878	MOL004878	lh_gc_Molecule178.mol2	Glycycoumarin	23.5618832655	368.410	4.416	0.52373	-0.24431		3	6	0.44043	0
467	MOL000467	fyp_jxt_Molecule300.mol2	Castanin	23.540733999	298.310	2.567	0.76673	-0.10180		1	5	0.26878	0
13278	MOL013278	zwj_hjh_Molecule398.mol2	4',5,7,8-Tetramethoxyflavone	23.4520061823	342.370	3.071	1.02654	0.09534		0	6	0.35986	0.18274827
445	MOL000445	fyp_htp_Molecule480.mol2	8-Prenylwighteone	23.2177430199	406.510	5.778	0.93367	-0.00079		3	5	0.54235	0.3262299
8	MOL000008	fyp_bdh_Molecule5_qt.mol2	apigenin	23.062161017	270.250	2.334	0.42560	-0.61090		3	5	0.21306	0.40886214
646	MOL000646	fyp_qj_Molecule75.mol2	Gentiopicrin	22.9778822728	356.360	-1.709	-1.07259	-1.60306		4	9	0.38707	0.27274281
4906	MOL004906	lh_gc_Molecule21(2).mol2	Hispaglabridin B	22.9382351199	390.510	5.003	1.17974	0.61710		1	4	0.88246	0.31206438
4895	MOL004895	lh_gc_Molecule194_qt.mol2	licorice-saponin H2_qt	22.9060392206	470.760	5.491	0.01320	-0.47852		2	4	0.74292	0
4893	MOL004893	lh_gc_Molecule191_qt.mol2	licorice-saponin G2_qt	22.7787558649	486.760	4.401	-0.26931	-0.74298		3	5	0.72414	0
476	MOL000476	fyp_jxt_Molecule311.mol2	Physcion	22.2864040518	284.280	2.743	0.52191	-0.40229		2	5	0.26659	0
13285	MOL013285	zwj_hz_Molecule433.mol2	Citreorosein	22.1870723721	286.250	1.402	-0.38294	-1.25629		4	6	0.27378	0.39545804
9807	MOL009807	wy_hz_Molecule994.mol2	CHD	22.1681780016	408.640	2.887	-0.70370	-1.05646		4	5	0.72155	0.2704359
4950	MOL004950	lh_gc_Molecule284.mol2	isoglycycoumarin	22.08970927	368.410	3.924	0.55421	-0.15605		2	6	0.59688	0
4804	MOL004804	lh_gc_Molecule10.mol2	18beta-glycyrrhetinic acid	22.05261015	470.760	5.491	0.10432	-0.5263		2	4	0.7429	0
5004	MOL005004	lh_gc_Molecule80.mol2	Gancaonin I	21.8962629585	354.430	5.232	0.92660	0.36681		2	5	0.38749	0
5011	MOL005011	lh_gc_Molecule88.mol2	Kanzonol Z	21.7725852653	406.510	4.931	0.49885	-0.18402		2	5	0.76169	0
13289	MOL013289	zwj_hz_Molecule462.mol2	polydatin	21.4427261921	390.420	1.110	-0.90221	-1.80900		6	8	0.49765	0.41291383
7430	MOL007430	lxx_qh_Molecule935.mol2	qinghaosu iv	21.4195331045	282.370	1.445	0.14867	-0.16467		1	5	0.29558	0.30437008
5814	MOL005814	lmm_cp_Molecule010.mol2	tangeretin	21.3751907984	372.400	3.055	1.23354	0.09297		0	7	0.42958	0.15912758
185	MOL000185	fyp_cz_Molecule90.mol2	Stigmasterol 3-O-beta-D-glucopyranoside	21.3181738714	574.930	5.893	-0.21627	-0.92632		4	6	0.62971	0.22843277
4943	MOL004943	lh_gc_Molecule272.mol2	neoisoliquiritin	21.182148091	418.430	0.995	-1.41402	-2.05012		6	9	0.5775	0
7386	MOL007386	lxx_mhtg_Molecule267.mol2	(2S,3R,4S,5S,6R)-2-(4-hydroxy-3-methoxyphenoxy)-6-(hydroxymethyl)oxane-3,4,5-triol	20.977319844	302.310	-0.626	-0.94568	-1.39415		5	8	0.19084	0.25778383
7393	MOL007393	lxx_qh_Molecule855.mol2	2-methyltriacosan-8-one-23-ol	20.7759073551	368.720	8.328	0.94572	0.16753		1	2	0.31347	0.15792678
84	MOL000084	fyp_cg_Molecule23.mol2	beta-daucosterol	20.63193686	576.950	6.337	-0.19332	-0.88406		4	6	0.62747	0.22304766
295	MOL000295	fyp_fl_Molecule175.mol2	alexandrin	20.6319368572	576.950	6.337	-0.19930	-0.80971		4	6	0.62697	0
93	MOL000093	fyp_cg_Molecule32.mol2	daucosterol	20.6319368572	576.950	6.337	-0.25675	-0.97470		4	6	0.62684	0.22694775
91	MOL000091	fyp_cg_Molecule30.mol2	daucosterin	20.6319368572	576.950	6.337	-0.28094	-1.00431		4	6	0.62621	0.21972373
87	MOL000087	fyp_cg_Molecule26.mol2	beta-sitosterol 3-O-glucoside	20.6319368572	576.950	6.337	-0.44913	-1.17917		4	6	0.62465	0.23488908
357	MOL000357	fyp_hjs_Molecule461.mol2	Sitogluside	20.6319368572	576.950	6.337	-0.13620	-0.92830		4	6	0.6241	0.22702196
1760	MOL001760	lbh_blg_Molecule143.mol2	Myronate	20.5949148169	358.410	-1.872	-1.30824	-2.18906		4	10	0.18676	0.080515154
7407	MOL007407	lxx_qh_Molecule890.mol2	5,7,8,3'-Tetrahydroxy-3,4'-dimethoxy flavone	20.55748585	346.310	1.552	0.20034	-0.64576		4	8	0.37012	0.27524966
13286	MOL013286	zwj_hz_Molecule442.mol2	Fallacinol	20.5536993699	300.280	1.653	-0.23764	-0.97040		3	6	0.30391	0.33502433
6488	MOL006488	lp_jmz_Molecule351.mol2	Questin	20.4427821231	284.280	2.743	0.42891	-0.15610		2	5	0.26621	0.36387017
13207	MOL013207	zwj_bx_Molecule73.mol2	isotachioside	19.8659802785	302.310	-0.626	-0.90401	-1.34578		5	8	0.18999	0.23309296
11811	MOL011811	zhx_jh_Molecule177.mol2	Tilianine	19.6616517705	446.440	0.681	-0.82951	-2.09523		5	10	0.78718	0.29228193
6375	MOL006375	lp_ghb_Molecule177.mol2	5-o-feruloylquinic,acid	19.3103435334	368.370	-0.165	-1.13700	-1.60787		5	9	0.35962	0.32800859
3662	MOL003662	lbh_sdg_Molecule44_qt.mol2	7,4'-Dihydroxyflavone	19.1827117104	254.250	2.602	0.56270	-0.15657		2	4	0.18463	0.4298315
8123	MOL008123	rjl_yyr_Molecule757.mol2	feruloy ampeaterol	18.812651051	578.960	10.105	1.03212	0.33551		1	4	0.59235	0.23430546
8124	MOL008124	rjl_yyr_Molecule758.mol2	trans-feruloylcampesterol	18.812651051	578.960	10.105	1.01679	0.34278		1	4	0.5909	0.25285584
4947	MOL004947	lh_gc_Molecule280.mol2	Isoviolanthin	18.7892740133	578.570	-1.561	-2.43067	-3.14034		10	14	0.81143	0
4851	MOL004851	lh_gc_Molecule152.mol2	Licoflavone	18.7521038721	322.380	4.458	0.81891	-0.30566		2	4	0.33262	0
1729	MOL001729	lbh_blg_Molecule105.mol2	Crysophanol	18.6388880562	254.250	2.760	0.61512	-0.19566		2	4	0.2094	0.43552211
8122	MOL008122	rjl_yyr_Molecule756.mol2	feruloyl stigmasterol	18.4875771776	592.990	10.562	1.06277	0.35632		1	4	0.55464	0.23288414
8125	MOL008125	rjl_yyr_Molecule759.mol2	trans-ferul0ylsigmastenol	18.4875771776	592.990	10.562	1.00948	0.27430		1	4	0.55351	0.25236899
5135	MOL005135	lh_mg_Molecule542.mol2	Lauric anhydride	18.304589761	382.700	9.351	1.09519	0.42422		0	3	0.34116	0.18283427
4939	MOL004939	lh_gc_Molecule264_qt.mol2	Nortangeretin	17.9035849	302.250	1.800	0.23964	-0.67662		5	7	0.27366	0
4819	MOL004819	lh_gc_Molecule113.mol2	kanzonols T	17.8689897618	440.530	4.409	0.05311	-0.65595		5	7	0.66937	0
4960	MOL004960	lh_gc_Molecule30.mol2	22β-acetylglabric acid	17.7561988499	528.800	4.768	-0.21161	-0.97968		2	6	0.63905	0
4998	MOL004998	lh_gc_Molecule72_qt.mol2	Araboglycyrrhizin_qt	17.70598125	470.760	5.491	0.10846	-0.5167		2	4	0.74332	0
1874	MOL001874	lbh_bmg_Molecule18.mol2	isoarborinol	17.6611915161	426.800	7.349	1.47313	1.32421		1	1	0.77452	0.22815913
4962	MOL004962	lh_gc_Molecule31.mol2	24-Hydroxy-11-deoxyglycyrrhetic acid	17.5743794881	458.750	5.134	0.25906	-0.36430		3	4	0.76424	0
4909	MOL004909	lh_gc_Molecule212.mol2	glabrolide	17.4626439837	468.740	4.998	0.29057	-0.47821		1	4	0.612	0
5002	MOL005002	lh_gc_Molecule8.mol2	beta-Glycyrrhetinic acid	17.4104501493	470.760	5.491	0.19013	-0.39915		2	4	0.74293	0
4958	MOL004958	lh_gc_Molecule296.mol2	Isoschaftoside	17.3840114756	564.540	-1.938	-2.62200	-3.35871		10	14	0.8255	0
4887	MOL004887	lh_gc_Molecule184_qt.mol2	licorice-saponin C2_qt	17.3260674195	454.760	6.172	0.47782	-0.30500		2	3	0.76135	0
4995	MOL004995	lh_gc_Molecule7(2).mol2	Kanzonol H	16.9227134244	424.580	6.098	0.96004	0.37839		2	5	0.80362	0.27286124
511	MOL000511	fyp_llt_Molecule84.mol2	ursolic acid	16.7749023216	456.780	6.467	0.67390	0.07361		2	3	0.75457	0.25582293
7443	MOL007443	lxx_qh_Molecule965.mol2	isorhamnetin,3-glucoside	16.7660207764	478.440	-0.336	-1.23226	-2.01523		7	12	0.80071	0.27985403
8753	MOL008753	twy_mbc_Molecule2.mol2	2α,3β,23-trihydroxyurs-12-en-28-oic acid	16.7132149996	488.780	4.410	-0.26316	-0.99148		4	5	0.7221	0.25651592
12	MOL000012	fyp_bhcz_Molecule1.mol2	Arachic acid	16.6563562095	312.600	8.192	1.17971	1.08582		1	2	0.19499	0.17879377
4975	MOL004975	lh_gc_Molecule47.mol2	3β-formylglabrolide	16.364019939	496.750	5.330	0.25550	-0.50105		0	5	0.54935	0
4987	MOL004987	lh_gc_Molecule6.mol2	11-deoxyglycyrrhetic acid	16.2065286014	456.780	6.422	0.50645	-0.22237		2	3	0.75911	0
5920	MOL005920	lmm_ghx_Molecule094.mol2	quercetin 7-O-β-D-glucoside	16.1778200374	462.440	0.270	-1.25880	-2.58492		8	11	0.79598	0.33405262
2247	MOL002247	lbh_dh_Molecule26.mol2	Emodin-6-glucoside	16.0945930473	432.410	0.588	-1.28132	-2.14114		6	10	0.80151	0.33033505
109	MOL000109	fyp_cg_Molecule49.mol2	quercetin,3-o-glucoside	15.9804866262	464.410	-0.587	-1.55220	-2.29056		8	12	0.76906	0.30401194
7434	MOL007434	lxx_qh_Molecule942.mol2	artesunate	15.8909550797	384.470	2.961	-0.28357	-0.60637		1	8	0.64881	0.31688839
3920	MOL003920	lbh_tlz_Molecule36.mol2	Methyl icosanoate	15.7935587404	326.630	8.443	1.42971	1.11650		0	2	0.22289	0.14717962
3912	MOL003912	lbh_tlz_Molecule16_qt.mol2	DTX	15.776112697	374.570	3.379	0.16152	-0.60624		2	4	0.71464	0.24508587
7436	MOL007436	lxx_qh_Molecule952.mol2	apigenin 6-c-beta-chinovopyranosyl-8-c-beta-galactopyranoside	15.7467161872	578.570	-1.561	-2.32595	-3.13161		10	14	0.81163	0.2990261
399	MOL000399	fyp_hq_Molecule222.mol2	Docosanoate	15.6884486297	340.660	9.105	1.21002	0.90891		1	2	0.26054	0
13295	MOL013295	zwj_hz_Molecule487.mol2	Torachrysone-8-O-beta-D-glucoside	15.5861912164	408.440	0.509	-0.76800	-1.49797		5	9	0.53205	0.30226776
5559	MOL005559	lh_szy_Molecule2725.mol2	Maslinic acid	15.5424686484	472.780	5.455	0.09651	-0.55386		3	4	0.74138	0.25152838
7422	MOL007422	lxx_qh_Molecule918.mol2	6,8-di-c-glucosylapigenin	15.4600181698	594.570	-2.449	-3.01059	-3.71566		11	15	0.78113	0.28072542
7447	MOL007447	lxx_qh_Molecule969_qt.mol2	2-(3,5-dihydroxy-4-methoxy-phenyl)-3,5,7-trihydroxy-chromone	14.8350836671	332.280	1.487	0.03415	-0.81632		5	8	0.3423	0.30553815
4955	MOL004955	lh_gc_Molecule292.mol2	isoglabrolide	14.7662426229	468.740	5.154	0.32083	-0.15780		1	4	0.6179	0
4902	MOL004902	lh_gc_Molecule203.mol2	glycyrrhetol	14.657840784	456.780	5.282	0.36017	-0.25965		2	3	0.75393	0
4977	MOL004977	lh_gc_Molecule5.mol2	1-Methoxyficifolinol	14.61066557	422.560	6.103	1.09479	0.20409		2	5	0.86396	0
4927	MOL004927	lh_gc_Molecule241.mol2	Hispaglabridin A	14.5955343715	392.530	5.805	1.11520	0.42676		2	4	0.73168	0
4873	MOL004873	lh_gc_Molecule171.mol2	Gancaonin U	14.5291430589	380.520	6.593	1.08117	0.59555		4	4	0.52801	0
10791	MOL010791	yy_mh_Molecule49.mol2	Trichloroicosylsilane	14.52546352	416.050	11.706	1.9436	2.04165		0	0	0.23106	0.087327145
7439	MOL007439	lxx_qh_Molecule958.mol2	apigenin-6-c-rha-8-c-glu	14.5130937274	578.570	-1.561	-2.16017	-2.82490		10	14	0.81201	0.30699244
12346	MOL012346	zjx_lxh_Molecule12.mol2	(4aS,6aR,6aS,6bR,8aR,9R,10S,11R,12aR,14bS)-10,11-dihydroxy-2,2,6a,6b,9,12a-hexamethyl-9-methylol-1,3,4,5,6,6a,7,8,8a,10,11,12,13,14b-tetradecahydropicene-4a-carboxylic acid	14.4810482305	488.780	4.364	-0.30074	-0.85679		4	5	0.72323	0.22739707
7419	MOL007419	lxx_qh_Molecule914_qt.mol2	eupatorin_qt	14.3420093072	318.500	3.669	0.60471	0.36012		2	3	0.37929	0.25392357
3910	MOL003910	lbh_tlz_Molecule15_qt.mol2	evobioside_qt	14.3413488485	374.570	3.379	-0.00403	-0.80832		2	4	0.71465	0.26309747
298	MOL000298	fyp_fl_Molecule178.mol2	ergosterol	14.2909138114	396.720	6.933	1.46569	1.04346		1	1	0.72328	0
5888	MOL005888	lmm_ghx_Molecule014.mol2	Ombuin	14.1266765013	330.310	2.006	0.51214	-0.45077		3	7	0.33676	0.2619476
4926	MOL004926	lh_gc_Molecule239.mol2	4H-1-Benzopyran-4-one, 2-(4-(beta-D-glucopyranosyloxy)phenyl)-2,3-dihydro-5,7-dihydroxy-, (2S)-	14.0297521876	434.430	0.393	-1.13281	-2.08085		6	10	0.78113	0
561	MOL000561	fyp_lxc_Molecule35.mol2	Astragalin	14.02684507	448.410	-0.320	-1.33598	-1.969		7	11	0.73616	0.33540285
4385	MOL004385	lbh_yyh_Molecule124.mol2	Yinyanghuo D	13.9852424578	338.380	4.191	0.61353	-0.53183		3	5	0.37995	0
7421	MOL007421	lxx_qh_Molecule916.mol2	Quercetagetin-3,4'-dimethyl ether	13.9829884847	346.310	1.552	0.21756	-0.57114		4	8	0.37258	0.27150497
5909	MOL005909	lmm_ghx_Molecule068.mol2	Pachypodol	13.8931268174	344.340	2.070	0.59861	-0.17495		2	7	0.36618	0.25459641
7930	MOL007930	rjl_jqc_Molecule306.mol2	hesperidin	13.3346002265	610.620	-0.482	-2.02885	-2.69905		8	15	0.66749	0.30810803
7409	MOL007409	lxx_qh_Molecule892.mol2	5-nonadecylresorcinol-3-o-methyl ether	13.3131247021	390.720	10.244	1.56223	1.33588		1	2	0.43286	0.18423201
13294	MOL013294	zwj_hz_Molecule479.mol2	Quillaic acid	13.0683272107	486.760	4.486	-0.27897	-0.89154		3	5	0.72187	0.27496669
4940	MOL004940	lh_gc_Molecule269.mol2	neoliquiritin	13.0094818636	418.430	0.661	-1.08094	-1.94519		5	9	0.71269	0
251	MOL000251	fyp_dk_Molecule165.mol2	Rhamnocitrin	12.8991175348	300.280	2.022	0.48391	-0.38343		3	6	0.26607	0.32025251
3218	MOL003218	lbh_lgt_Molecule32.mol2	Neouralenol	12.7643880881	370.380	3.360	0.23528	-0.74507		5	7	0.45647	0.36667973
5544	MOL005544	lh_szy_Molecule2682.mol2	Cornin	12.6852783126	388.410	-2.263	-1.42255	-1.98742		4	10	0.43901	0.28056371
5908	MOL005908	lmm_ghx_Molecule065.mol2	3,5-Dihydroxy-4',7-dimethoxyflavone	12.5221816649	314.310	2.273	0.75570	-0.05834		2	6	0.29877	0.26811954
10919	MOL010919	yy_xr_Molecule1.mol2	17-beta-estradiol	12.4116637099	272.420	3.813	0.95460	0.45568		2	2	0.3165	0.26575431
3911	MOL003911	lbh_tlz_Molecule16.mol2	evomonoside	12.2427787205	520.730	2.520	-0.48206	-1.19132		4	8	0.69397	0.24898519
8760	MOL008760	twy_mbc_Molecule5.mol2	3-Hydroxy-12-ursen-28-oic acid	11.9418056812	456.780	6.467	0.47811	-0.10757		2	3	0.75526	0.25597078
1955	MOL001955	lbh_bss_Molecule7.mol2	Heriguard	11.9327351099	354.340	-0.416	-1.03385	-1.71492		6	9	0.32642	0.36523807
222	MOL000222	fyp_dgt_Molecule47.mol2	terephthaldehyde	11.9327351099	354.340	-0.416	-1.35129	-2.09162		6	9	0.32639	0.37104452
4936	MOL004936	lh_gc_Molecule261.mol2	Uralene	11.7036142756	384.410	3.425	0.63399	-0.22359		4	7	0.49424	0
391	MOL000391	fyp_hq_Molecule214.mol2	Ononin	11.5220564862	430.440	0.678	-0.74062	-1.66507		4	9	0.7756	0
1696	MOL001696	lbh_bjc_Molecule7.mol2	Morusin	11.5180775961	420.490	4.939	0.50538	-0.22029		3	6	0.75644	0.3127746
557	MOL000557	fyp_lxc_Molecule28.mol2	Protocatechuic acid-3-glucoside	11.5143652049	316.290	-1.005	-1.41083	-2.05145		6	9	0.22189	0.33151588
5855	MOL005855	lmm_dy_Molecule005.mol2	Tormentic acid	11.4040732977	488.780	4.352	-0.09764	-0.83121		4	5	0.71209	0
4999	MOL004999	lh_gc_Molecule75.mol2	Artonin E	11.3828234525	436.490	4.671	0.34409	-0.33348		4	7	0.79616	0
1797	MOL001797	lbh_blg_Molecule32.mol2	(2S)-7-[(2S,3R,4S,5S,6R)-4,5-dihydroxy-6-methylol-3-[(2S,3R,4R,5R,6S)-3,4,5-trihydroxy-6-methyl-tetrahydropyran-2-yl]oxy-tetrahydropyran-2-yl]oxy-5-hydroxy-2-(3-hydroxy-5-methoxy-phenyl)chroman-4-one	11.1740342963	610.620	-0.482	-2.16734	-3.01247		8	15	0.69663	0
4954	MOL004954	lh_gc_Molecule291.mol2	isograbrol	11.0400235549	392.530	6.278	0.86886	-0.07462		2	4	0.50412	0
8755	MOL008755	twy_mbc_Molecule29.mol2	diosmetin7-neohesperidoside	11.0039852607	608.600	-0.445	-1.88103	-3.15583		8	15	0.68994	0.27704558
3913	MOL003913	lbh_tlz_Molecule17.mol2	Helveticoside	10.8765209323	534.710	1.247	-1.21195	-2.01336		4	9	0.6851	0.26383123
8758	MOL008758	twy_mbc_Molecule4.mol2	3,4-Dihydroverbenalin	10.81682989	390.430	-2.221	-1.63435	-2.08473		5	10	0.44308	0.24698688
598	MOL000598	fyp_pl_Molecule218.mol2	Octacosanol	10.6962119483	410.860	11.920	1.47922	0.68327		1	1	0.41115	0.15894356
2702	MOL002702	lbh_hh_Molecule149.mol2	Nonacosanol	10.5693918683	424.890	12.376	1.47999	0.69521		1	1	0.43365	0.1508089
4801	MOL004801	lh_gc_Molecule0(2).mol2	2',7-Dihydroxy-4'-methoxyisoflavan-7-O-β-d-glucopyranoside	10.4621273	434.480	0.593	-1.02273	-1.8179		5	9	0.72971	0.30684787
983	MOL000983	hc_my_Molecule120.mol2	n-Triacontanol	10.4599594281	438.920	12.832	1.53065	0.79045		1	1	0.45146	0.13289769
1238	MOL001238	hc_rx_Molecule17.mol2	3-Epilupeol	10.3657325677	426.800	7.403	1.40575	1.21283		1	1	0.77716	0.24203157
1829	MOL001829	lbh_blg_Molecule7.mol2	Glucofrangulin	10.3535670417	432.410	0.588	-1.55005	-2.08953		6	10	0.79752	0
7398	MOL007398	lxx_qh_Molecule865.mol2	2,29-dimethyltriacontane	10.3295166497	450.980	14.561	2.00787	1.55925		0	0	0.44165	0.1350283
5006	MOL005006	lh_gc_Molecule82.mol2	Glyasperins K	10.1496250797	368.460	4.539	0.73514	0.22400		1	5	0.44487	0
2566	MOL002566	lbh_glj_Molecule62.mol2	3-O-Methylquercetin	10.096945219	316.280	1.568	0.19546	-0.72562		4	7	0.30132	0.35800251
3914	MOL003914	lbh_tlz_Molecule17_qt.mol2	STOCK1N-70051	9.90987	404.550	1.339	-0.77473	-1.3861		3	6	0.776	0.28605786
8756	MOL008756	twy_mbc_Molecule35.mol2	hastatoside	9.68489685934	404.410	-2.767	-1.70389	-2.86181		5	11	0.47095	0.24527152
7	MOL000007	fyp_bdh_Molecule5.mol2	Cosmetin	9.67689435995	432.410	0.430	-1.07822	-2.26149		6	10	0.74097	0.32339817
2817	MOL002817	lbh_hhl_Molecule38.mol2	Picein	9.47739540199	298.320	-0.602	-0.87748	-1.31997		4	7	0.19098	0.34093851
4868	MOL004868	lh_gc_Molecule167.mol2	Gancaonin Q	8.97616857164	406.510	6.048	0.85936	-0.00973		3	5	0.59825	0
13290	MOL013290	zwj_hz_Molecule464.mol2	Polygalacic acid	8.95399814346	504.780	3.262	-0.67533	-1.43179		5	6	0.69738	0.25383052
4853	MOL004853	lh_gc_Molecule154.mol2	Licoflavonol	8.74925350165	354.380	3.628	0.49117	-0.29831		4	6	0.40191	0
4951	MOL004951	lh_gc_Molecule285.mol2	Isoliquiritin	8.60973927299	418.430	0.995	-1.35591	-1.93460		6	9	0.60054	0
7417	MOL007417	lxx_qh_Molecule912.mol2	3,5-Dihydroxy-6,7,3',4'-tetramethoxyflavone	8.602605354	374.370	2.240	0.7774	-0.22944		2	8	0.44624	0.16181453
4930	MOL004930	lh_gc_Molecule252.mol2	Uralenol	8.54848196922	370.380	3.360	0.34782	-0.56535		5	7	0.45608	0
5912	MOL005912	lmm_ghx_Molecule071.mol2	5-Hydroxy-7· 3‘,4'-trimethoxyflavanone	8.45993448869	330.360	2.783	0.78455	0.08339		1	6	0.33385	0.2539714
13280	MOL013280	zwj_hz_Molecule415.mol2	(-)-3-Hydroxy-4-methoxy-8-9-methylenedioxy pterocarpan	8.44607629168	314.310	2.426	0.96551	0.21189		1	6	0.66029	0.24082778
880	MOL000880	hc_cwz_Molecule32.mol2	Tricosane	8.33047950016	324.710	10.864	1.84718	1.67990		0	0	0.2088	0.12764619
4956	MOL004956	lh_gc_Molecule293.mol2	Isoononin	8.287718663	430.440	0.678	-0.99528	-1.56728		4	9	0.78899	0
1747	MOL001747	lbh_blg_Molecule125.mol2	Tetracosane	8.284074578	338.740	11.320	1.87807	1.61741		0	0	0.23973	0.14909168
2376	MOL002376	lbh_fxy_Molecule39.mol2	PENTACOSANE	8.24935512745	352.770	11.777	1.89549	1.84953		0	0	0.27262	0.14220996
1401	MOL001401	hc_xhh_Molecule49.mol2	HEXACOSANE	8.2148379359	366.800	12.233	1.91678	1.65028		0	0	0.30506	0.12319504
7408	MOL007408	lxx_qh_Molecule891.mol2	4'-methylpenduletin	8.196151926	358.370	2.321	0.86424	0.08839		1	7	0.39557	0.18675564
2229	MOL002229	lbh_dgp_Molecule9.mol2	HEPTACOSANE	8.18071004667	380.830	12.689	1.87942	1.80044		0	0	0.36155	0.18412304
1402	MOL001402	hc_xhh_Molecule50.mol2	Octacosane	8.146611389	394.860	13.145	1.91221	1.45871		0	0	0.36732	0.12067759
514	MOL000514	fyp_llt_Molecule89.mol2	Nonacosane	8.12409512659	408.890	13.601	1.92388	1.54024		0	0	0.39372	0.16438922
8159	MOL008159	twy_bzy_Molecule31.mol2	TRIACONTANE	8.09049325215	422.920	14.058	1.91383	1.46229		0	0	0.41499	0.16305995
3304	MOL003304	lbh_lq_Molecule300.mol2	Hentriacontan	8.06805778401	436.950	14.514	1.88370	1.79584		0	0	0.50918	0.15427642
1894	MOL001894	lbh_bs_Molecule23.mol2	Bicetyl	8.034798688	450.980	14.970	1.96284	1.70919		0	0	0.46175	0.13693145
8236	MOL008236	twy_cxl_Molecule49.mol2	Tritriacontane	8.01257301359	465.010	15.426	1.95918	1.74510		0	0	0.46518	0.13735531
6180	MOL006180	lmm_xhc_Molecule014.mol2	Tetratriacontane	7.99061120609	479.040	15.882	1.96339	1.32173		0	0	0.43462	0
1404	MOL001404	hc_xhh_Molecule53.mol2	Pentatriacontane	7.96872794277	493.070	16.339	1.91031	1.47579		0	0	0.42396	0.11402541
4938	MOL004938	lh_gc_Molecule264.mol2	schaftoside	7.8828270826	596.540	-1.499	-2.45901	-3.47978		10	16	0.74878	0
8208	MOL008208	twy_cxl_Molecule14.mol2	TETRACONTANE	7.88191959084	563.220	18.620	1.92559	1.56890		0	0	0.4437	0.17073792
11875	MOL011875	zhx_jjs_Molecule271.mol2	Eriodictiol-7-glucoside	7.692083677	464.460	0.377	-1.15724	-1.93277		6	11	0.81761	0.300623
4821	MOL004821	lh_gc_Molecule115.mol2	kanzonols X	7.56228429303	394.550	6.607	1.09702	0.34080		3	4	0.556	0
7435	MOL007435	lxx_qh_Molecule950.mol2	apigenin 6-c-beta-arabinopyranosyl-8-c-beta-galactopyranoside	7.49091725739	564.540	-1.938	-2.30535	-3.22787		10	14	0.82532	0.29350638
7414	MOL007414	lxx_qh_Molecule905.mol2	isoschaftoside	7.46338765761	564.540	-1.938	-2.34408	-3.04475		10	14	0.82558	0.29534042
9	MOL000009	fyp_bdh_Molecule7.mol2	luteolin-7-o-glucoside	7.29267735852	448.410	0.162	-1.22694	-2.48723		7	11	0.77998	0.31502295
3176	MOL003176	lbh_lg_Molecule18.mol2	b-AMYRIN	7.2599561905	452.890	9.070	1.82895	1.91867		0	0	0.69908	0.23737119
13068	MOL013068	zw_mhd_Molecule259.mol2	Oroxindin	7.0684794545	459.410	0.212	-1.67730	-2.15318		4	11	0.77404	0.035847455
4368	MOL004368	lbh_yyh_Molecule109.mol2	Hyperin	6.93898582002	464.410	-0.587	-1.41812	-2.07562		8	12	0.76905	0
5812	MOL005812	lmm_cp_Molecule004.mol2	naringin	6.91781589691	580.590	-0.465	-1.99313	-2.99606		8	14	0.77847	0.30537575
10	MOL000010	fyp_bdh_Molecule9.mol2	Rhoifolin	6.68425485239	578.570	-0.429	-1.87388	-2.97856		8	14	0.77338	0.28938365
4986	MOL004986	lh_gc_Molecule58.mol2	6″-O-acetylliquiritin	6.25766053671	444.470	2.329	-0.48148	-1.24481		3	9	0.81689	0
7444	MOL007444	lxx_qh_Molecule965_qt.mol2	isorhamnetin,3-glucoside_qt	6.05623892215	316.280	0.588	0.25126	-0.69990		4	7	0.30618	0.032224309
5019	MOL005019	lh_gc_Molecule95.mol2	(2R)-7-hydroxy-2-[4-hydroxy-3-(3-methylbut-2-enyl)phenyl]chroman-4-one	5.98506677273	324.400	4.422	0.73936	-0.05778		2	4	0.33426	0
192	MOL000192	fyp_cz_Molecule97.mol2	2-(1,4a-dimethyl-2,3-dihydroxydecahydronaphthalen-7-yl)isopropyl glucoside	5.95552428613	418.590	0.032	-1.12010	-1.86357		6	8	0.47342	0.21809019
5014	MOL005014	lh_gc_Molecule9(2).mol2	Licorice glycoside A	5.94539892132	726.740	1.814	-2.37010	-3.26024		8	16	0.35105	0.3205767
100	MOL000100	fyp_cg_Molecule38_qt.mol2	isoquercetin_qt	5.92419029029	302.250	0.337	0.00086	-0.77890		5	7	0.27545	0.035255697
558	MOL000558	fyp_lxc_Molecule30.mol2	quercetin-3-L-arabinon-7-D-glucoside	5.81844589199	612.540	-2.321	-2.68653	-3.73604		11	17	0.69337	0.30982554
5010	MOL005010	lh_gc_Molecule87.mol2	Kanzonol E	5.77375032898	388.490	5.513	0.97832	0.05850		1	4	0.71249	0
1541	MOL001541	hcx_szr_Molecule122_qt.mol2	4H-Benzopyran-4-one, 6-beta-D-glucopyranosyl-5-hydroxy-2-(4-hydroxyphenyl)-7-methoxy-	5.7502138981	446.440	0.194	-1.31882	-2.23561		6	10	0.74535	0
458	MOL000458	fyp_htp_Molecule493.mol2	campesterol	5.56861252657	400.760	7.972	1.59665	1.40847		1	1	0.71577	0.22476548
13291	MOL013291	zwj_hz_Molecule473.mol2	Quercetin-3-rhamnoside-7-glucoside	5.508799932	610.570	-1.603	-2.21150	-3.56755		10	16	0.71006	0.31720322
486	MOL000486	fyp_jxt_Molecule322.mol2	Prunetin	5.413647824	284.280	2.316	0.64692	-0.24634		2	5	0.2389	0
4952	MOL004952	lh_gc_Molecule288.mol2	licuraside	5.25272905853	550.560	-0.413	-1.92193	-3.00492		8	13	0.76788	0
182	MOL000182	fyp_cz_Molecule77.mol2	Atractyloyne	5.20114546213	314.460	3.477	0.73289	-0.97720		2	3	0.22674	0.3431806
4981	MOL004981	lh_gc_Molecule53.mol2	1-(5-hydroxy-2,2-dimethylchromen-6-yl)-3-(4-hydroxyphenyl)prop-2-en-1-one	5.19750600774	322.380	3.955	0.86235	-0.00732		2	4	0.3417	0
13292	MOL013292	zwj_hz_Molecule475.mol2	Quercetin-5,3-di-D-galactoside	5.13830642463	626.570	-2.492	-2.71228	-3.85939		11	17	0.6851	0.3263422
3686	MOL003686	lbh_sdg_Molecule67.mol2	Narcissoside	5.0937426568	624.600	-1.195	-2.13721	-2.74458		9	16	0.65297	0
7446	MOL007446	lxx_qh_Molecule969.mol2	mearnsetin-di-glu	4.84212503778	656.600	-2.350	-2.66302	-3.73556		11	18	0.58781	0.27881527
7405	MOL007405	lxx_qh_Molecule880.mol2	Cirsilineol	4.81292395715	344.340	2.553	0.77007	-0.36855		2	7	0.37367	0.19107959
4803	MOL004803	lh_gc_Molecule1(2).mol2	3-Hydroxyglabrol	4.72627513482	408.530	5.733	0.47785	-0.30984		3	5	0.58262	0.32888892
7413	MOL007413	lxx_qh_Molecule902.mol2	schaftoside	4.68304143084	564.540	-1.938	-2.34696	-3.10687		10	14	0.82397	0.29273227
4834	MOL004834	lh_gc_Molecule132.mol2	3-(2-hydroxy-4-methoxyphenyl)-2H-chromen-7-ol	4.66464932186	270.300	2.962	0.88826	0.15573		2	4	0.21087	0
7437	MOL007437	lxx_qh_Molecule954.mol2	apigenin 6-c-beta-xylopyranosyl-8-c-beta-galactopyranoside	4.59766156938	564.540	-1.938	-2.27744	-3.01035		10	14	0.8256	0.25797364
4852	MOL004852	lh_gc_Molecule153.mol2	7-hydroxy-2-[4-hydroxy-3-(3-methylbut-2-enyl)phenyl]-6-(3-methylbut-2-enyl)chromone	4.44101254527	390.510	6.315	0.88021	-0.17338		2	4	0.55723	0
4842	MOL004842	lh_gc_Molecule144.mol2	licochalcone C	4.43878387825	338.430	5.007	0.62664	0.05413		2	4	0.29203	0
1320	MOL001320	hc_tr_Molecule16.mol2	Amygdalin	4.41505379922	457.480	-2.296	-1.91476	-2.40320		7	12	0.61219	0.32550797
4840	MOL004840	lh_gc_Molecule141.mol2	Liconeolignan	4.40557906762	354.430	5.232	1.00307	0.03690		2	5	0.4028	0
4844	MOL004844	lh_gc_Molecule146.mol2	glabrol	4.24780918838	392.530	6.278	0.83830	0.06186		2	4	0.54375	0
4813	MOL004813	lh_gc_Molecule107.mol2	glyasperins Z	4.173668965	340.450	5.001	1.09061	0.52916		2	4	0.36008	0
4928	MOL004928	lh_gc_Molecule244.mol2	violanthin	4.17259275842	578.570	-1.561	-2.00985	-2.77483		10	14	0.81118	0
3735	MOL003735	lbh_sdh_Molecule71.mol2	aucubin	4.16716790926	346.370	-3.102	-1.83165	-2.89655		6	9	0.33311	0
4809	MOL004809	lh_gc_Molecule103.mol2	glyasperin E	4.12293986063	444.510	6.414	0.69243	-0.41275		2	6	0.74564	0
701	MOL000701	fyp_sjs_Molecule535.mol2	quercitrin	4.03765306971	448.410	0.301	-1.03752	-1.93617		7	11	0.73649	0.33381623
11121	MOL011121	yyf_lgwg_Molecule488.mol2	Tricin 7-O-glucopyranoside	3.8839085901	492.470	0.397	-1.27839	-2.39272		6	12	0.85362	0.27758676
3051	MOL003051	lbh_jyh_Molecule186.mol2	Scolymoside	3.84221798008	594.570	-0.696	-2.16241	-3.18712		9	15	0.72618	0.30776358
5015	MOL005015	lh_gc_Molecule90.mol2	Licoriisoflavan A	3.68292606118	438.610	6.842	1.09658	0.28176		2	5	0.6598	0
2693	MOL002693	lbh_hh_Molecule127.mol2	nicotiflorin	3.63711472365	594.570	-1.178	-1.77125	-2.55121		9	15	0.72565	0.30037078
1543	MOL001543	hcx_szr_Molecule126.mol2	Vicenin-2	3.41553704449	594.570	-2.449	-3.15474	-3.87381		11	15	0.7819	0.32470345
2035	MOL002035	lbh_cby_Molecule63.mol2	3,5-dihydroxy-2-(4-hydroxyphenyl)-7-[(2S,3R,4S,5S,6R)-3,4,5-trihydroxy-6-(hydroxymethyl)oxan-2-yl]oxychromen-4-one	3.33270597416	448.410	-0.133	-1.19880	-2.36568		7	11	0.76284	0.32912672
5919	MOL005919	lmm_ghx_Molecule093.mol2	campneoside	3.28247177191	654.680	-0.041	-1.94914	-2.73895		9	16	0.57758	0.28028849
7438	MOL007438	lxx_qh_Molecule956.mol2	apigenin-6-c-glu-8-c-rha	3.24566729977	578.570	-1.561	-2.21873	-3.02819		10	14	0.81032	0.3044576
415	MOL000415	fyp_hq_Molecule246.mol2	rutin	3.20153312753	610.570	-1.446	-1.92581	-2.75317		10	16	0.68283	0
4921	MOL004921	lh_gc_Molecule227.mol2	Docosyl caffeate	3.13854239922	488.830	11.159	1.00814	0.30901		2	4	0.59182	0
4925	MOL004925	lh_gc_Molecule236.mol2	vitexin	3.05003624289	432.410	-0.057	-1.51832	-2.40620		7	10	0.70754	0
13283	MOL013283	zwj_hz_Molecule419.mol2	3,4,3',5'-Tetrahydroxystilbene-3-glucoside	2.98505268	406.420	0.842	-1.07808	-1.82218		7	9	0.54851	0.36007422
3333	MOL003333	lbh_lq_Molecule348.mol2	acteoside	2.94138585781	624.650	0.383	-1.89065	-2.96775		9	15	0.62449	0.3292464
2267	MOL002267	lbh_dh_Molecule43.mol2	Rhein diglucoside	2.92804670613	608.550	-1.931	-2.78831	-3.43578		9	16	0.63229	0.33784762
4858	MOL004858	lh_gc_Molecule159.mol2	Gancaonin C	2.8682962162	354.380	2.830	0.13783	-0.87494		4	6	0.41708	0
5925	MOL005925	lmm_ghx_Molecule097.mol2	orobanchoside	2.74197190137	622.630	0.317	-1.88059	-2.77165		8	15	0.67908	0.33530897
4861	MOL004861	lh_gc_Molecule160.mol2	Gancaonin D	2.71507605751	384.410	2.814	-0.10623	-0.93196		4	7	0.51055	0
9070	MOL009070	wjn_gsb_Molecule299.mol2	Luteolin 7-O-glucuronide	2.61724874363	462.390	0.371	-1.27383	-2.24062		7	12	0.80034	0.34371433
4875	MOL004875	lh_gc_Molecule173.mol2	3-[4,6-dihydroxy-2-methoxy-3-(3-methylbut-2-enyl)phenyl]-7-hydroxy-chromone	2.47013676686	368.410	3.905	0.43279	-0.29722		3	6	0.43993	0
4865	MOL004865	lh_gc_Molecule164.mol2	5,7-dihydroxy-3-(2-hydroxy-4-methoxy-phenyl)-6-(3-methylbut-2-enyl)chromone	2.46619265517	368.410	3.905	0.57635	-0.14184		3	6	0.44855	0
5005	MOL005005	lh_gc_Molecule81.mol2	Glyasperin A	2.460214648	422.510	5.484	0.60109	-0.26279		4	6	0.63256	0
5889	MOL005889	lmm_ghx_Molecule017.mol2	Rhamnetin	2.39849048541	316.280	1.755	0.28620	-0.60144		4	7	0.30318	0.31290668
7395	MOL007395	lxx_qh_Molecule860.mol2	chrysosplenol	1.94891096926	360.340	1.803	0.53733	-0.30809		3	8	0.39927	0.20389557
2245	MOL002245	lbh_dh_Molecule23.mol2	Chrysophanol-8-O-beta-D-(6'-O-galloyl)-glucopyranoside	1.92034385484	568.520	2.097	-1.47925	-2.55895		7	13	0.6931	0.40074217
437	MOL000437	fyp_hq_Molecule280.mol2	Hirsutrin	1.85807825145	464.410	-0.587	-1.65819	-2.30907		8	12	0.76904	0
107	MOL000107	fyp_cg_Molecule46.mol2	quercertin,3-o-beta-d-glucopyranoside	1.85807825145	464.410	-0.587	-1.55590	-2.34982		8	12	0.76904	0.30397391
1875	MOL001875	lbh_bmg_Molecule19.mol2	isochlorogenic,acid	1.78565272143	516.490	1.561	-1.10324	-1.99378		7	12	0.68525	0.38715214
6682	MOL006682	lp_mmh_Molecule633_qt.mol2	Calceolarioside A	1.56092127503	478.490	1.241	-1.09829	-2.34399		7	11	0.68242	0.36437437
4867	MOL004867	lh_gc_Molecule166.mol2	Gancaonin P	1.41391727289	370.380	3.360	0.27042	-0.39872		5	7	0.44914	0
4931	MOL004931	lh_gc_Molecule253.mol2	Uralenol-3-methylether	1.40625474222	384.410	3.425	0.38786	-0.61912		4	7	0.49232	0
11865	MOL011865	zhx_jj_Molecule221.mol2	rosmarinic acid	1.38010141134	360.340	2.687	-0.53814	-1.23840		5	8	0.35103	0.47279483
4881	MOL004881	lh_gc_Molecule18(2).mol2	(E)-1-[2,4-dihydroxy-3-(3-methylbut-2-enyl)phenyl]-3-(2,4-dihydroxyphenyl)prop-2-en-1-one	1.36069566129	340.400	4.489	0.49768	-0.22110		4	5	0.30435	0.37699118
4968	MOL004968	lh_gc_Molecule39.mol2	3,4,3',4'-Tetrahydroxy-2-methoxychalcone	1.32580300795	288.320	3.186	0.63998	0.00573		4	5	0.20138	0
4870	MOL004870	lh_gc_Molecule169.mol2	Gancaonin S	1.26159511878	382.540	6.904	0.97924	0.17746		4	4	0.37563	0
4869	MOL004869	lh_gc_Molecule168.mol2	Gancaonin R	1.26159511878	382.540	6.904	1.02964	0.25479		4	4	0.37435	0
4874	MOL004874	lh_gc_Molecule172.mol2	Gancaonin V	1.244728117	312.390	4.736	0.73051	0.03596		4	4	0.33687	0
4965	MOL004965	lh_gc_Molecule35.mol2	3'(γ,γ-dimethylallyl)-kievitone	1.21179372704	424.530	5.626	0.51349	-0.15177		4	6	0.63427	0
4862	MOL004862	lh_gc_Molecule161.mol2	(2R)-2-[3,4-dihydroxy-5-(3-methylbut-2-enyl)phenyl]-5,7-dihydroxy-8-(3-methylbut-2-enyl)chroman-4-one	1.21048998318	424.530	5.743	0.51081	-0.35493		4	6	0.6262	0
7445	MOL007445	lxx_qh_Molecule967.mol2	isorhamnetin-glu	1.16905515156	478.440	-0.336	-1.30924	-2.09886		7	12	0.80063	0.27763671
112	MOL000112	fyp_cg_Molecule52.mol2	quercetin-3-o-galactopyranoside	1.16574537204	464.410	-0.587	-1.51748	-2.18497		8	12	0.76906	0.29897782
4825	MOL004825	lh_gc_Molecule12(2).mol2	glyinflanin A	1.06480921273	408.530	6.050	0.69223	0.03012		4	5	0.4785	0.38293961
4816	MOL004816	lh_gc_Molecule110.mol2	(2R)-1-[2,4-dihydroxy-5-(3-methylbut-2-enyl)phenyl]-2-hydroxy-3-[4-hydroxy-3-(3-methylbut-2-enyl)phenyl]propan-1-one	1.06411018498	410.550	5.956	0.32585	-0.34960		4	5	0.47575	0
4872	MOL004872	lh_gc_Molecule170.mol2	gancaonin T	1.04354672631	398.540	5.445	0.49677	-0.43409		4	5	0.52555	0
4822	MOL004822	lh_gc_Molecule116.mol2	(E)-1-(2,4-dihydroxyphenyl)-3-[4-hydroxy-3-(3-methylbut-2-enyl)phenyl]prop-2-en-1-one	1.04109077918	324.400	4.756	0.54716	-0.22045		3	4	0.27486	0
5009	MOL005009	lh_gc_Molecule86.mol2	Corylifolinin	1.04109077918	324.400	4.756	0.80829	-0.02655		3	4	0.26622	0
4831	MOL004831	lh_gc_Molecule13(2).mol2	(E)-1-[2,4-dihydroxy-3-(3-methylbut-2-enyl)phenyl]-3-[4-hydroxy-3-(3-methylbut-2-enyl)phenyl]prop-2-en-1-one	1.02303883492	392.530	6.613	0.80526	0.01449		3	4	0.45318	0.3708941
4843	MOL004843	lh_gc_Molecule145.mol2	licochalconeD	1.0106202825	354.430	4.740	0.47266	0.05544		3	5	0.34281	0
4877	MOL004877	lh_gc_Molecule177.mol2	Licoricidin	0.985551764899	424.580	6.591	0.96061	0.30003		3	5	0.62419	0
4818	MOL004818	lh_gc_Molecule112.mol2	kanzonols L	0.980581465154	490.640	7.039	0.70493	0.11393		3	6	0.77581	0
4817	MOL004817	lh_gc_Molecule111.mol2	kanzonols K	0.969693981215	436.540	5.761	0.75712	0.05238		3	6	0.66354	0
